# Supplementary material for: Comprehensive Analysis of N6-methyladenosine Modification Patterns Associated With Multiomic Characteristics of Bladder Cancer
Source: Front Med (Lausanne). 2021 Dec 23;8:757432. doi: 10.3389/fmed.2021.757432 (PMC8733309; doi:10.3389/fmed.2021.757432)
Supplement: Supplementary Table 4 — The calculated tumor mutation burden of TCGA cohort. [file Data_Sheet_4.ZIP › s-table4.txt]

Supplementary table 4: The calculated tumor mutation burden of TCGA cohort.
id	TMB
TCGA-UY-A78N	5.39473684210526
TCGA-FD-A5BT	1.42105263157895
TCGA-HQ-A5NE	5.94736842105263
TCGA-BT-A20R	4.63157894736842
TCGA-GC-A3RC	7
TCGA-FD-A6TA	5.47368421052632
TCGA-GU-A42Q	3.55263157894737
TCGA-DK-A3IN	7.36842105263158
TCGA-UY-A8OB	6.84210526315789
TCGA-GD-A76B	3.21052631578947
TCGA-DK-A1AB	3.89473684210526
TCGA-FD-A3SP	1.81578947368421
TCGA-C4-A0F0	1.68421052631579
TCGA-XF-A8HF	2.86842105263158
TCGA-GU-A763	1.26315789473684
TCGA-K4-A5RH	3.65789473684211
TCGA-E7-A85H	8.36842105263158
TCGA-C4-A0F6	4.39473684210526
TCGA-DK-AA71	13.5
TCGA-ZF-AA4R	1.15789473684211
TCGA-CU-A0YR	3.05263157894737
TCGA-CF-A1HR	3.07894736842105
TCGA-G2-A2EK	1.36842105263158
TCGA-GV-A40E	2.26315789473684
TCGA-FD-A5BV	2.31578947368421
TCGA-DK-A3WY	0.0263157894736842
TCGA-GU-AATP	6.05263157894737
TCGA-FD-A3N5	6.5
TCGA-CU-A72E	2.05263157894737
TCGA-5N-A9KM	4.34210526315789
TCGA-ZF-A9RE	1.05263157894737
TCGA-DK-A3IT	8.92105263157895
TCGA-XF-A9T6	6.57894736842105
TCGA-XF-A9SX	2.13157894736842
TCGA-E7-A97P	4.39473684210526
TCGA-DK-A2I6	5.5
TCGA-DK-AA6Q	2.65789473684211
TCGA-DK-A3IL	4.15789473684211
TCGA-G2-A2EO	17.6315789473684
TCGA-CU-A3QU	2
TCGA-DK-A3X2	2.55263157894737
TCGA-ZF-A9R1	2
TCGA-XF-A9SU	0.815789473684211
TCGA-BT-A20J	8.71052631578947
TCGA-DK-A1AD	5
TCGA-UY-A8OD	1.76315789473684
TCGA-PQ-A6FI	3.36842105263158
TCGA-UY-A78L	3.84210526315789
TCGA-XF-A8HC	2.63157894736842
TCGA-4Z-AA82	1.86842105263158
TCGA-XF-A9T0	16.1842105263158
TCGA-DK-A3IV	1.31578947368421
TCGA-UY-A9PA	1.31578947368421
TCGA-FJ-A3Z9	1.47368421052632
TCGA-E7-A677	4.81578947368421
TCGA-ZF-A9R2	2.94736842105263
TCGA-DK-A3X1	17
TCGA-DK-A2I4	12.2894736842105
TCGA-4Z-AA81	4.36842105263158
TCGA-KQ-A41S	3.60526315789474
TCGA-C4-A0F7	1.52631578947368
TCGA-CF-A47Y	1.31578947368421
TCGA-FJ-A3ZF	4.86842105263158
TCGA-BT-A42C	5.65789473684211
TCGA-XF-A9T4	0.789473684210526
TCGA-K4-A3WU	2
TCGA-UY-A78P	4.52631578947368
TCGA-GV-A3QH	3.52631578947368
TCGA-DK-AA75	9.28947368421053
TCGA-DK-AA6R	6.92105263157895
TCGA-ZF-AA53	2.63157894736842
TCGA-G2-A2EF	5.26315789473684
TCGA-XF-AAMX	6.92105263157895
TCGA-BT-A3PH	10.3421052631579
TCGA-FD-A3SN	7.86842105263158
TCGA-ZF-A9RN	3.76315789473684
TCGA-XF-A8HI	1.42105263157895
TCGA-K4-A4AB	1.94736842105263
TCGA-MV-A51V	22.7105263157895
TCGA-ZF-A9RL	6.13157894736842
TCGA-BT-A20O	1.86842105263158
TCGA-FD-A3SL	4.65789473684211
TCGA-G2-A2EJ	7
TCGA-HQ-A2OE	2.92105263157895
TCGA-G2-A2EC	3.36842105263158
TCGA-ZF-A9R5	2.28947368421053
TCGA-BT-A20Q	2.13157894736842
TCGA-FD-A43S	0.0263157894736842
TCGA-FD-A62O	3.76315789473684
TCGA-E7-A519	1.68421052631579
TCGA-CU-A0YO	1.55263157894737
TCGA-BT-A42F	2.42105263157895
TCGA-XF-A8HG	5.60526315789474
TCGA-GU-A42R	3.10526315789474
TCGA-XF-AAMF	1.68421052631579
TCGA-DK-A1A5	5.36842105263158
TCGA-CF-A3MF	0.421052631578947
TCGA-GV-A3JX	4.94736842105263
TCGA-BL-A13J	1.47368421052632
TCGA-FD-A43N	3.07894736842105
TCGA-DK-A3WX	0.789473684210526
TCGA-DK-AA6X	2.13157894736842
TCGA-XF-AAMR	1.84210526315789
TCGA-E7-A7DU	5.39473684210526
TCGA-FJ-A3Z7	6.47368421052632
TCGA-XF-A9SG	3.65789473684211
TCGA-DK-A6B6	18.2631578947368
TCGA-XF-A9SI	3.18421052631579
TCGA-XF-AAN1	1.71052631578947
TCGA-UY-A9PF	8.94736842105263
TCGA-CF-A9FF	2.57894736842105
TCGA-2F-A9KR	4.13157894736842
TCGA-GU-A764	1.34210526315789
TCGA-K4-A6MB	6.52631578947368
TCGA-DK-A6B0	0.605263157894737
TCGA-4Z-AA7Y	6.05263157894737
TCGA-CF-A5UA	1.34210526315789
TCGA-DK-AA6U	8.26315789473684
TCGA-FD-A6TC	19.6052631578947
TCGA-DK-A3IM	1.71052631578947
TCGA-YC-A8S6	1.47368421052632
TCGA-GD-A3OQ	1.86842105263158
TCGA-FD-A3B8	0.0789473684210526
TCGA-GU-A767	5.78947368421053
TCGA-4Z-AA7Q	3.5
TCGA-ZF-AA56	2
TCGA-LT-A8JT	1.63157894736842
TCGA-UY-A78M	2.73684210526316
TCGA-FD-A5C0	2.60526315789474
TCGA-FD-A6TF	2.47368421052632
TCGA-E7-A6MF	0.868421052631579
TCGA-LC-A66R	2.5
TCGA-GC-A6I1	4.28947368421053
TCGA-FD-A3SS	7.84210526315789
TCGA-XF-A9SY	5.71052631578947
TCGA-4Z-AA7O	3.76315789473684
TCGA-GD-A2C5	5.39473684210526
TCGA-FD-A3B5	3.05263157894737
TCGA-KQ-A41N	5.5
TCGA-E7-A7PW	1.39473684210526
TCGA-CU-A3YL	5
TCGA-XF-A9SK	3.05263157894737
TCGA-XF-AAMJ	0.631578947368421
TCGA-FD-A5BZ	2.26315789473684
TCGA-BT-A20U	1.71052631578947
TCGA-G2-AA3B	13.1842105263158
TCGA-ZF-AA54	3.73684210526316
TCGA-XF-A9SJ	3.84210526315789
TCGA-E7-A8O7	0.578947368421053
TCGA-FD-A6TI	2.63157894736842
TCGA-ZF-A9RD	3.23684210526316
TCGA-E5-A4TZ	8.05263157894737
TCGA-E7-A4IJ	6.15789473684211
TCGA-ZF-AA4X	10.9473684210526
TCGA-XF-AAMY	2.36842105263158
TCGA-4Z-AA7R	7.65789473684211
TCGA-DK-A1AE	2.60526315789474
TCGA-SY-A9G0	0.578947368421053
TCGA-XF-AAN5	6.47368421052632
TCGA-CU-A5W6	4.60526315789474
TCGA-XF-A9T3	7.78947368421053
TCGA-BT-A20X	1.5
TCGA-FD-A43P	7
TCGA-LT-A5Z6	8.02631578947368
TCGA-BL-A13I	1.94736842105263
TCGA-CF-A47X	6.47368421052632
TCGA-FD-A6TG	5.31578947368421
TCGA-ZF-AA4U	1.21052631578947
TCGA-FD-A5BS	0.131578947368421
TCGA-HQ-A5ND	1.76315789473684
TCGA-XF-AAN2	9.47368421052632
TCGA-2F-A9KQ	1.42105263157895
TCGA-E7-A3X6	2.23684210526316
TCGA-E7-A5KF	4.31578947368421
TCGA-KQ-A41P	6.26315789473684
TCGA-FD-A6TK	1.78947368421053
TCGA-E7-A4XJ	0.894736842105263
TCGA-GC-A3I6	3.73684210526316
TCGA-CF-A3MI	1.13157894736842
TCGA-XF-AAMG	19.2894736842105
TCGA-CF-A3MG	2.63157894736842
TCGA-2F-A9KO	10.1578947368421
TCGA-ZF-A9RM	1.55263157894737
TCGA-BT-A2LA	4.39473684210526
TCGA-FD-A3SM	4.23684210526316
TCGA-DK-A3IS	6.81578947368421
TCGA-K4-A6FZ	8.02631578947368
TCGA-GU-A766	3.60526315789474
TCGA-XF-AAMQ	4.15789473684211
TCGA-G2-AA3D	2.23684210526316
TCGA-CF-A3MH	0.815789473684211
TCGA-H4-A2HO	2.07894736842105
TCGA-XF-AAML	9.39473684210526
TCGA-XF-AAMH	1.23684210526316
TCGA-DK-AA77	7.44736842105263
TCGA-ZF-AA4W	10.2631578947368
TCGA-DK-A6AW	88.1842105263158
TCGA-E7-A678	1.05263157894737
TCGA-4Z-AA86	3.52631578947368
TCGA-KQ-A41R	14.5
TCGA-2F-A9KT	7.44736842105263
TCGA-DK-A2HX	1.60526315789474
TCGA-DK-A2I2	1.60526315789474
TCGA-GC-A3RD	1.65789473684211
TCGA-BL-A0C8	2.26315789473684
TCGA-GC-A6I3	3.65789473684211
TCGA-CF-A9FH	0.815789473684211
TCGA-G2-A2ES	9.63157894736842
TCGA-UY-A9PH	7.15789473684211
TCGA-CF-A9FL	1.31578947368421
TCGA-XF-A8HB	1.52631578947368
TCGA-K4-A3WV	1.23684210526316
TCGA-XF-A9SP	4.89473684210526
TCGA-XF-AAMT	2.10526315789474
TCGA-ZF-A9R4	5.47368421052632
TCGA-CF-A47W	0.578947368421053
TCGA-H4-A2HQ	8.73684210526316
TCGA-DK-A1AF	0.263157894736842
TCGA-GC-A3YS	4.65789473684211
TCGA-FD-A3NA	3.52631578947368
TCGA-YF-AA3M	2.97368421052632
TCGA-BT-A20W	0.684210526315789
TCGA-XF-A9T2	1.52631578947368
TCGA-DK-AA6S	11.2894736842105
TCGA-4Z-AA80	6.81578947368421
TCGA-G2-A3VY	14.4473684210526
TCGA-DK-A1AC	29.3157894736842
TCGA-UY-A8OC	2.02631578947368
TCGA-CU-A3KJ	4.71052631578947
TCGA-ZF-A9R7	14.3421052631579
TCGA-FD-A6TH	3.34210526315789
TCGA-XF-A9T5	13.4736842105263
TCGA-E7-A5KE	4.07894736842105
TCGA-XF-A8HD	9.39473684210526
TCGA-XF-AAN3	2.71052631578947
TCGA-BL-A5ZZ	3.42105263157895
TCGA-FD-A3N6	2.52631578947368
TCGA-GC-A3RB	2.97368421052632
TCGA-DK-AA74	2.68421052631579
TCGA-GD-A3OP	2.34210526315789
TCGA-XF-A9T8	13.2105263157895
TCGA-FT-A3EE	2.71052631578947
TCGA-K4-A83P	1.31578947368421
TCGA-C4-A0EZ	3.97368421052632
TCGA-DK-AA6M	1.42105263157895
TCGA-DK-AA6W	5
TCGA-DK-A3WW	24.4736842105263
TCGA-BT-A2LB	12.0789473684211
TCGA-XF-AAME	0.105263157894737
TCGA-FD-A3B3	1.92105263157895
TCGA-CF-A47S	0.578947368421053
TCGA-K4-A4AC	2.5
TCGA-FD-A5BX	7.44736842105263
TCGA-GV-A3JW	1.47368421052632
TCGA-K4-AAQO	4.86842105263158
TCGA-FD-A62S	1.34210526315789
TCGA-UY-A9PE	4.13157894736842
TCGA-YC-A89H	31.3947368421053
TCGA-FD-A5BU	1.55263157894737
TCGA-C4-A0F1	3.44736842105263
TCGA-CF-A1HS	3.34210526315789
TCGA-DK-AA76	5.05263157894737
TCGA-5N-A9KI	3.47368421052632
TCGA-4Z-AA87	5.15789473684211
TCGA-4Z-AA7N	0.0263157894736842
TCGA-E7-A541	4.65789473684211
TCGA-DK-A2I1	4.73684210526316
TCGA-ZF-A9R0	4.13157894736842
TCGA-BT-A42B	1.28947368421053
TCGA-DK-A1AG	2.57894736842105
TCGA-KQ-A41O	5.10526315789474
TCGA-XF-A9ST	11.2105263157895
TCGA-E7-A6ME	2.63157894736842
TCGA-FD-A6TE	4.92105263157895
TCGA-4Z-AA84	9.07894736842105
TCGA-XF-A9SV	1.21052631578947
TCGA-FD-A43Y	1.15789473684211
TCGA-CF-A8HX	1.13157894736842
TCGA-GV-A3JZ	9.3421052631579
TCGA-2F-A9KP	2.76315789473684
TCGA-BT-A2LD	1.42105263157895
TCGA-G2-A3IB	2.13157894736842
TCGA-XF-A9SL	0.236842105263158
TCGA-XF-A9SH	0.763157894736842
TCGA-DK-A3IU	4.31578947368421
TCGA-DK-A1A3	12.9473684210526
TCGA-KQ-A41Q	3.10526315789474
TCGA-CF-A9FM	0.5
TCGA-BT-A20V	1.94736842105263
TCGA-E7-A8O8	2.36842105263158
TCGA-DK-A6B5	2.57894736842105
TCGA-ZF-AA4T	1.71052631578947
TCGA-XF-AAN7	3.13157894736842
TCGA-YF-AA3L	6.07894736842105
TCGA-FJ-A3ZE	8.8421052631579
TCGA-ZF-AA5N	1.13157894736842
TCGA-FD-A6TD	2.65789473684211
TCGA-CF-A47V	1.55263157894737
TCGA-ZF-A9R3	1.76315789473684
TCGA-FD-A3SO	7
TCGA-DK-A1A6	5.39473684210526
TCGA-UY-A9PB	9.57894736842105
TCGA-E7-A6MD	9.44736842105263
TCGA-2F-A9KW	2.13157894736842
TCGA-XF-A8HH	1.78947368421053
TCGA-GV-A6ZA	6.5
TCGA-4Z-AA89	2.42105263157895
TCGA-4Z-AA7S	1.31578947368421
TCGA-ZF-AA52	1.60526315789474
TCGA-ZF-A9RG	3.97368421052632
TCGA-GV-A3QK	2.97368421052632
TCGA-CF-A47T	0.5
TCGA-GD-A3OS	2.05263157894737
TCGA-XF-AAMW	0.552631578947368
TCGA-K4-A54R	19.1842105263158
TCGA-CF-A7I0	0.894736842105263
TCGA-BT-A3PK	4.84210526315789
TCGA-FD-A3SQ	1.31578947368421
TCGA-BT-A0YX	13.2894736842105
TCGA-BT-A20T	5.31578947368421
TCGA-FD-A5BR	1.55263157894737
TCGA-GU-A42P	3.89473684210526
TCGA-CF-A27C	3.21052631578947
TCGA-ZF-AA4V	13.1842105263158
TCGA-DK-A6AV	2.26315789473684
TCGA-HQ-A2OF	2.05263157894737
TCGA-GU-AATO	6.05263157894737
TCGA-GC-A3WC	3.26315789473684
TCGA-GV-A3QG	1.84210526315789
TCGA-FD-A62N	1.39473684210526
TCGA-E7-A7XN	17.8421052631579
TCGA-G2-A3IE	7.28947368421053
TCGA-XF-AAMZ	3.31578947368421
TCGA-E7-A3Y1	2.68421052631579
TCGA-CU-A0YN	3.21052631578947
TCGA-ZF-AA4N	3.15789473684211
TCGA-GV-A40G	3.02631578947368
TCGA-FT-A61P	2.73684210526316
TCGA-UY-A9PD	5.94736842105263
TCGA-GD-A6C6	5.78947368421053
TCGA-DK-A6B2	3.68421052631579
TCGA-YC-A9TC	2.71052631578947
TCGA-K4-A5RJ	7.07894736842105
TCGA-ZF-AA5H	1.15789473684211
TCGA-CF-A5U8	1.07894736842105
TCGA-BT-A20N	4.23684210526316
TCGA-FD-A6TB	3.42105263157895
TCGA-XF-AAN4	0.105263157894737
TCGA-GU-AATQ	3.5
TCGA-ZF-AA58	3.55263157894737
TCGA-DK-AA6P	2.63157894736842
TCGA-FD-A3B6	5.42105263157895
TCGA-DK-A1AA	1.84210526315789
TCGA-GV-A3QI	9.13157894736842
TCGA-BT-A42E	3.57894736842105
TCGA-E7-A97Q	1.47368421052632
TCGA-GU-A762	2.15789473684211
TCGA-DK-A6B1	2.68421052631579
TCGA-XF-AAN0	8.36842105263158
TCGA-SY-A9G5	20.2105263157895
TCGA-DK-AA6T	1.44736842105263
TCGA-XF-A8HE	7.28947368421053
TCGA-E7-A7DV	5.78947368421053
TCGA-4Z-AA7M	10.8947368421053
TCGA-E5-A2PC	4.60526315789474
TCGA-BT-A0S7	0.789473684210526
TCGA-DK-A3IQ	2.76315789473684
TCGA-4Z-AA7W	9.81578947368421
TCGA-GC-A3BM	2.42105263157895
TCGA-ZF-A9RC	15.1842105263158
TCGA-UY-A78O	3.57894736842105
TCGA-DK-AA6L	8.1578947368421
TCGA-FD-A3B4	1.65789473684211
TCGA-XF-A9SZ	3.89473684210526
TCGA-GC-A4ZW	12.3947368421053
TCGA-GV-A3JV	2.18421052631579
TCGA-GV-A3QF	2.60526315789474
TCGA-DK-A1A7	4.65789473684211
TCGA-BL-A3JM	4.15789473684211
TCGA-S5-AA26	4.81578947368421
TCGA-K4-A3WS	4.84210526315789
TCGA-FD-A5BY	1.02631578947368
TCGA-FD-A3SJ	4.57894736842105
TCGA-ZF-AA5P	0.421052631578947
TCGA-G2-A2EL	4.63157894736842
TCGA-S5-A6DX	13.7894736842105
TCGA-G2-AA3F	2.86842105263158
TCGA-K4-A5RI	2.57894736842105
TCGA-FD-A3B7	1.07894736842105
TCGA-R3-A69X	3.60526315789474
TCGA-FJ-A871	1.10526315789474
TCGA-ZF-A9RF	5
TCGA-ZF-AA51	13.2105263157895
TCGA-BT-A20P	2.10526315789474
TCGA-FD-A43X	6.65789473684211
TCGA-CF-A8HY	1.78947368421053
TCGA-BT-A3PJ	10.2631578947368
TCGA-G2-AA3C	5
TCGA-E5-A4U1	10.8947368421053
TCGA-ZF-A9R9	3.92105263157895
TCGA-XF-A9SW	0.894736842105263
TCGA-FD-A3SR	2.81578947368421
TCGA-XF-A9SM	3.18421052631579
TCGA-PQ-A6FN	1.5
TCGA-DK-A3IK	4.13157894736842
TCGA-GC-A3OO	1.18421052631579
TCGA-FD-A43U	0.684210526315789
TCGA-FD-A62P	5.73684210526316
TCGA-4Z-AA83	1.78947368421053
TCGA-UY-A78K	10.3421052631579
TCGA-FD-A5C1	2.26315789473684
