# Supplementary material for: Comprehensive Analysis of N6-methyladenosine Modification Patterns Associated With Multiomic Characteristics of Bladder Cancer
Source: Front Med (Lausanne). 2021 Dec 23;8:757432. doi: 10.3389/fmed.2021.757432 (PMC8733309; doi:10.3389/fmed.2021.757432)
Supplement: Supplementary Table 5 — mRNA expression of m6A modification regulators in the merged cohort. [file Data_Sheet_5.ZIP › s-table5.txt]

Supplementary table 5: mRNA expression of m6A modification regulators in the merged cohort.
ID	TCGA_TCGA-CF-A47X	TCGA_TCGA-ZF-AA51	TCGA_TCGA-BL-A0C8	TCGA_TCGA-BT-A42C	TCGA_TCGA-G2-A3IB	TCGA_TCGA-2F-A9KP	TCGA_TCGA-DK-A3IT	TCGA_TCGA-FD-A43P	TCGA_TCGA-DK-A3IV	TCGA_TCGA-2F-A9KW	TCGA_TCGA-GU-A762	TCGA_TCGA-XF-AAME	TCGA_TCGA-XF-AAN0	TCGA_TCGA-CF-A47W	TCGA_TCGA-GC-A3I6	TCGA_TCGA-FD-A6TA	TCGA_TCGA-DK-A1A7	TCGA_TCGA-FD-A3SR	TCGA_TCGA-GU-AATP	TCGA_TCGA-DK-AA6X	TCGA_TCGA-XF-A9T3	TCGA_TCGA-PQ-A6FN	TCGA_TCGA-DK-A3WW	TCGA_TCGA-XF-AAMY	TCGA_TCGA-K4-A3WS	TCGA_TCGA-UY-A9PA	TCGA_TCGA-G2-AA3F	TCGA_TCGA-FJ-A871	TCGA_TCGA-ZF-A9RN	TCGA_TCGA-GC-A3RB	TCGA_TCGA-UY-A9PF	TCGA_TCGA-YC-A89H	TCGA_TCGA-XF-AAMQ	TCGA_TCGA-CF-A1HR	TCGA_TCGA-E7-A3X6	TCGA_TCGA-DK-A6AW	TCGA_TCGA-GC-A3BM	TCGA_TCGA-GV-A6ZA	TCGA_TCGA-G2-A2EJ	TCGA_TCGA-FD-A43N	TCGA_TCGA-UY-A8OD	TCGA_TCGA-2F-A9KT	TCGA_TCGA-BT-A20Q	TCGA_TCGA-CU-A0YR	TCGA_TCGA-SY-A9G5	TCGA_TCGA-4Z-AA84	TCGA_TCGA-4Z-AA7Q	TCGA_TCGA-FD-A5BT	TCGA_TCGA-CF-A27C
RBM15	3.2192739	3.0998832	4.9770709	3.8527123	3.6409047	3.9567607	3.4373252	3.6878871	4.8484659	4.2438814	3.6761587	3.5892085	4.2658412	3.0886566	4.1145834	2.961757	2.4581053	4.7632341	2.8784278	3.8592953	3.7331433	3.9013332	3.4950489	3.0910681	3.4012617	3.4446197	4.3243232	3.8741065	3.6828567	4.2537839	3.1821186	3.4168809	3.9412428	2.7585542	3.6963855	3.194125	3.9644767	3.6482098	3.57355277	3.03158	2.8024698	3.7318005	3.4544523	3.6849793	3.8455061	3.7914842	3.6362605	3.5253313	3.6052743
RBM15B	3.7770886	4.2331147	4.2652907	4.2518758	3.9765589	4.8051785	4.2262655	4.9640412	5.1452903	4.7531971	4.5135766	4.1139391	4.3139548	4.2443573	4.3554076	4.7362207	2.9118217	5.2937234	4.3994213	4.2489585	4.867457	3.6943149	3.94384	5.2402303	4.1558484	4.3909172	4.5094284	5.0036644	4.2961993	4.9031899	3.9826334	4.2342548	4.5646832	5.0321949	4.6659477	3.8680102	4.911213	4.5856707	3.68362227	4.268359	3.911989	5.134927	4.5603408	3.4766233	4.4447846	4.2862943	3.8602925	3.8506114	5.0480838
YTHDC1	4.7502527	4.2073397	4.7554079	4.6896972	4.2719119	5.0414268	4.3650167	4.9921581	5.2869656	5.0241963	4.7248132	4.6131372	4.2601441	4.0930509	4.906631	4.6908645	3.4703487	5.5901041	3.9175848	5.0485109	4.6481762	3.7883586	4.359513	4.8393021	4.6787581	4.8119846	4.9140355	4.1006686	4.8683787	5.0849917	4.0020263	4.4722766	4.9329269	4.3962247	4.7642445	4.1115694	4.6936352	4.1066064	4.96572088	4.308491	4.4634586	4.6727151	4.9075396	4.2883947	4.5207575	4.4283706	3.9294148	3.1356405	4.9093492
YTHDC2	4.045633	2.887875	3.127236	3.601368	2.7424543	3.96257	2.9254474	3.8914747	4.2895213	3.2689663	2.3676253	3.2062047	3.6652559	2.404731	4.1782782	3.2455125	2.6579181	3.4979858	2.58596	3.5836179	3.2842724	2.2071693	3.7091909	3.4040751	3.2914109	3.7941324	3.2218991	2.7653006	2.9745421	3.3085936	3.6901017	3.5053591	3.6716606	3.1695577	2.986187	2.764229	3.8461709	4.0386904	3.92956544	3.077577	2.4135165	3.3301352	3.5912562	3.4436803	2.9232557	3.9826974	2.5621653	1.9983846	3.7741563
YTHDF1	4.0414256	4.7396138	4.6325879	5.9315472	4.9983993	5.4849438	5.0581726	5.0628055	5.2651745	5.5247386	4.3982732	5.0463075	4.8104475	4.7814282	5.347439	4.9888722	4.2883306	5.7978862	5.1622346	5.6350777	5.1517602	5.1793836	4.6709037	5.0174079	5.0800385	4.9069026	5.0705672	4.7886347	5.2781195	5.7331335	4.4271279	5.1549332	5.305696	5.2365948	5.1949537	4.5363471	6.0094702	4.8106999	5.42368309	4.469641	4.6430108	5.4050331	5.4828419	5.5770901	5.1014212	4.6697496	4.4156111	4.2898823	5.2393185
YTHDF3	5.2061302	4.1091982	5.0851964	4.5067766	4.1072295	4.8517265	4.2459699	4.9794151	4.7902878	4.4374369	3.5625541	4.6189521	3.8307872	3.5806868	4.8164517	4.1518764	3.303499	4.7257243	4.1468714	4.7446872	4.4079182	4.193936	3.8414287	4.4214461	4.2375107	4.4626095	4.024282	3.8001787	4.6769957	4.8379104	3.8188647	4.8620265	4.8800459	4.3669783	4.6595271	3.2162538	4.888501	3.6379166	4.47227388	3.77576	3.8845002	4.2742872	4.6727325	4.2738887	3.9890494	4.3453026	3.6857143	3.2939892	4.4069331
IGFBP2	5.9512375	2.5770473	1.9816572	4.6531613	2.5817375	4.3038991	3.0164959	3.080423	3.6964996	3.9723383	3.2768931	5.7035046	3.7292454	5.639549	4.012899	5.6145853	4.4962334	2.396398	4.1893595	5.6240877	3.3356998	2.3640309	1.2108758	5.7270354	3.7250087	6.2007918	2.2226433	4.0631499	6.4161101	4.0761181	5.6620729	2.8014767	6.3667728	6.422781	2.2347124	3.7733572	4.9837713	2.3157133	2.53141827	3.305009	3.3357551	3.7509683	5.3551599	3.8841812	3.3778491	2.9334744	2.0477895	5.7200435	6.0690763
IGFBP3	8.4529922	6.3929092	7.7338461	6.6891271	8.2011652	7.5296925	7.6638208	6.7328216	6.9033516	7.9862485	3.9877082	5.4384338	6.3390993	5.9131331	6.8063067	8.7323282	6.8839393	8.1339062	9.3284517	7.2646378	6.2723368	3.699899	2.6311128	8.1899886	7.0662763	7.830504	6.0953354	5.4787419	4.6571672	7.5692074	7.7651989	8.7041127	7.4609658	7.5493091	7.4208096	7.970829	6.9680682	6.9748092	4.10345694	7.153954	6.5290423	9.353982	7.9548632	8.0101312	7.3000102	4.7574482	5.420187	7.3320116	8.2395145
RBMX	5.5013468	4.5573699	5.2374981	5.5394354	4.9607992	5.6502806	5.2209186	5.8865956	5.732576	5.6364476	5.176527	5.2587086	4.7478325	4.895982	5.5260618	5.1093376	3.6893338	5.4822313	4.6593739	5.1698709	5.4455422	5.0851047	5.2845678	5.1423867	5.4996327	5.3067296	5.2843449	5.6707069	6.1444404	6.0912935	3.9758172	5.1368106	5.952966	4.6415043	5.2414478	4.6708143	5.8665508	5.5918776	5.30986979	4.897827	4.9727372	5.3060044	5.1260938	4.9883414	5.0183774	5.2247666	4.5771516	4.2768872	5.8325905
ALKBH5	4.4656636	4.8407993	4.8272123	5.983326	5.9491374	5.97742	5.149587	5.3851618	5.4345806	5.602403	5.7568126	5.6287086	5.0096192	5.2999734	5.5967482	5.1536335	4.5981423	6.2729122	5.186624	4.9591938	5.6781036	5.0975581	5.1889413	5.1177318	5.4140417	5.6226934	5.6903687	6.2115219	5.8566884	5.6827924	4.5375549	5.6363359	5.447591	5.1476812	5.9063981	5.1640584	5.3643489	5.7180075	4.80526848	5.251245	4.9010886	5.7685891	5.1740332	5.8628991	5.4081426	5.5778322	5.235893	5.7785132	4.6645379
[truncated: 852 more columns]
