# Supplementary material for: Comprehensive Analysis of N6-methyladenosine Modification Patterns Associated With Multiomic Characteristics of Bladder Cancer
Source: Front Med (Lausanne). 2021 Dec 23;8:757432. doi: 10.3389/fmed.2021.757432 (PMC8733309; doi:10.3389/fmed.2021.757432)
Supplement: Supplementary Table 6 — Detailed m6A cluster results of the 901 samples in the merged cohort. [file Data_Sheet_6.zip › s-table6.txt]

Supplementary table 6: Detailed m6A cluster results of the 901 samples in the merged cohort.
ID	m6Acluster
TCGA_TCGA-CF-A47X	A
TCGA_TCGA-ZF-AA51	B
TCGA_TCGA-BL-A0C8	B
TCGA_TCGA-BT-A42C	A
TCGA_TCGA-G2-A3IB	B
TCGA_TCGA-2F-A9KP	B
TCGA_TCGA-DK-A3IT	B
TCGA_TCGA-FD-A43P	B
TCGA_TCGA-DK-A3IV	B
TCGA_TCGA-2F-A9KW	B
TCGA_TCGA-GU-A762	C
TCGA_TCGA-XF-AAME	A
TCGA_TCGA-XF-AAN0	C
TCGA_TCGA-CF-A47W	A
TCGA_TCGA-GC-A3I6	B
TCGA_TCGA-FD-A6TA	A
TCGA_TCGA-DK-A1A7	B
TCGA_TCGA-FD-A3SR	B
TCGA_TCGA-GU-AATP	B
TCGA_TCGA-DK-AA6X	A
TCGA_TCGA-XF-A9T3	C
TCGA_TCGA-PQ-A6FN	C
TCGA_TCGA-DK-A3WW	C
TCGA_TCGA-XF-AAMY	A
TCGA_TCGA-K4-A3WS	B
TCGA_TCGA-UY-A9PA	A
TCGA_TCGA-G2-AA3F	C
TCGA_TCGA-FJ-A871	C
TCGA_TCGA-ZF-A9RN	A
TCGA_TCGA-GC-A3RB	B
TCGA_TCGA-UY-A9PF	A
TCGA_TCGA-YC-A89H	B
TCGA_TCGA-XF-AAMQ	A
TCGA_TCGA-CF-A1HR	A
TCGA_TCGA-E7-A3X6	B
TCGA_TCGA-DK-A6AW	B
TCGA_TCGA-GC-A3BM	A
TCGA_TCGA-GV-A6ZA	B
TCGA_TCGA-G2-A2EJ	C
TCGA_TCGA-FD-A43N	B
TCGA_TCGA-UY-A8OD	B
TCGA_TCGA-2F-A9KT	B
TCGA_TCGA-BT-A20Q	A
TCGA_TCGA-CU-A0YR	B
TCGA_TCGA-SY-A9G5	B
TCGA_TCGA-4Z-AA84	C
TCGA_TCGA-4Z-AA7Q	C
TCGA_TCGA-FD-A5BT	A
TCGA_TCGA-CF-A27C	A
TCGA_TCGA-E7-A6MF	A
TCGA_TCGA-FT-A61P	C
TCGA_TCGA-DK-AA77	B
TCGA_TCGA-ZF-AA5N	B
TCGA_TCGA-DK-AA6U	C
TCGA_TCGA-BT-A20O	B
TCGA_TCGA-GD-A3OS	A
TCGA_TCGA-XF-A9SZ	B
TCGA_TCGA-4Z-AA82	B
TCGA_TCGA-DK-AA76	A
TCGA_TCGA-DK-A3IL	B
TCGA_TCGA-E7-A678	A
TCGA_TCGA-ZF-A9R1	B
TCGA_TCGA-XF-A9SH	B
TCGA_TCGA-FD-A5BU	C
TCGA_TCGA-C4-A0F7	A
TCGA_TCGA-C4-A0F0	C
TCGA_TCGA-FD-A3N5	C
TCGA_TCGA-ZF-AA5H	C
TCGA_TCGA-DK-A3WX	C
TCGA_TCGA-YF-AA3L	C
TCGA_TCGA-BT-A2LA	A
TCGA_TCGA-4Z-AA87	C
TCGA_TCGA-BT-A2LB	B
TCGA_TCGA-XF-A8HB	A
TCGA_TCGA-DK-A2I6	C
TCGA_TCGA-ZF-AA4X	A
TCGA_TCGA-BT-A20P	B
TCGA_TCGA-BT-A20W	B
TCGA_TCGA-FD-A5BX	B
TCGA_TCGA-BL-A13J	B
TCGA_TCGA-CF-A8HX	C
TCGA_TCGA-PQ-A6FI	C
TCGA_TCGA-FJ-A3Z7	C
TCGA_TCGA-E7-A7PW	C
TCGA_TCGA-4Z-AA7S	C
TCGA_TCGA-CF-A3MH	A
TCGA_TCGA-DK-A6B2	A
TCGA_TCGA-4Z-AA86	C
TCGA_TCGA-5N-A9KI	B
TCGA_TCGA-GU-AATO	C
TCGA_TCGA-CF-A9FH	B
TCGA_TCGA-FD-A6TG	B
TCGA_TCGA-4Z-AA7O	B
TCGA_TCGA-GV-A3QI	A
TCGA_TCGA-DK-A6AV	B
TCGA_TCGA-DK-A1A3	B
TCGA_TCGA-GD-A6C6	C
TCGA_TCGA-GC-A3RD	B
TCGA_TCGA-BT-A20R	A
TCGA_TCGA-XF-A9T0	B
TCGA_TCGA-YF-AA3M	B
TCGA_TCGA-4Z-AA7Y	A
TCGA_TCGA-FD-A62O	B
TCGA_TCGA-BL-A3JM	A
TCGA_TCGA-FJ-A3ZF	A
TCGA_TCGA-CU-A0YO	A
TCGA_TCGA-CF-A5UA	A
TCGA_TCGA-K4-AAQO	B
TCGA_TCGA-XF-AAMJ	A
TCGA_TCGA-GU-A763	A
TCGA_TCGA-G2-A2EC	A
TCGA_TCGA-FD-A3B7	C
TCGA_TCGA-FD-A5C0	C
TCGA_TCGA-FD-A5BS	C
TCGA_TCGA-CU-A0YN	C
TCGA_TCGA-FD-A5BZ	A
TCGA_TCGA-UY-A9PE	B
TCGA_TCGA-GV-A40E	A
TCGA_TCGA-BT-A2LD	B
TCGA_TCGA-UY-A9PD	B
TCGA_TCGA-G2-AA3B	B
TCGA_TCGA-K4-A54R	C
TCGA_TCGA-DK-A1AA	B
TCGA_TCGA-CU-A5W6	B
TCGA_TCGA-DK-AA6R	C
TCGA_TCGA-BT-A3PH	C
TCGA_TCGA-BL-A13I	B
TCGA_TCGA-CF-A3MF	B
TCGA_TCGA-CF-A47T	A
TCGA_TCGA-YC-A8S6	A
TCGA_TCGA-DK-A3IS	B
TCGA_TCGA-XF-A9SJ	C
TCGA_TCGA-DK-AA6T	C
TCGA_TCGA-BT-A20N	B
TCGA_TCGA-C4-A0F6	B
TCGA_TCGA-CF-A7I0	A
TCGA_TCGA-FD-A3B6	C
TCGA_TCGA-GC-A3YS	C
TCGA_TCGA-XF-A9T2	C
TCGA_TCGA-UY-A78O	B
TCGA_TCGA-GC-A3OO	C
TCGA_TCGA-E7-A6ME	A
TCGA_TCGA-XF-AAN5	B
TCGA_TCGA-FD-A3SN	B
TCGA_TCGA-ZF-A9R2	A
TCGA_TCGA-ZF-AA4T	C
TCGA_TCGA-E7-A4IJ	B
TCGA_TCGA-FD-A6TE	B
TCGA_TCGA-H4-A2HO	A
TCGA_TCGA-FD-A6TB	A
TCGA_TCGA-XF-AAN3	B
TCGA_TCGA-XF-AAMH	A
TCGA_TCGA-FD-A3B8	C
TCGA_TCGA-XF-A9SY	C
TCGA_TCGA-CF-A9FF	B
TCGA_TCGA-XF-A9ST	A
TCGA_TCGA-DK-A6B5	B
TCGA_TCGA-GC-A3RC	C
TCGA_TCGA-GV-A3QK	B
TCGA_TCGA-GU-A764	A
TCGA_TCGA-GU-A42R	A
TCGA_TCGA-DK-A6B6	B
TCGA_TCGA-R3-A69X	A
TCGA_TCGA-5N-A9KM	A
TCGA_TCGA-FD-A6TF	B
TCGA_TCGA-XF-AAMR	A
TCGA_TCGA-XF-A8HF	B
TCGA_TCGA-ZF-AA4U	B
TCGA_TCGA-DK-A3IQ	A
TCGA_TCGA-E7-A4XJ	A
TCGA_TCGA-XF-A9T6	B
TCGA_TCGA-4Z-AA7M	C
TCGA_TCGA-ZF-AA56	A
TCGA_TCGA-XF-A8HH	B
TCGA_TCGA-C4-A0EZ	A
TCGA_TCGA-FD-A62P	A
TCGA_TCGA-CF-A47V	A
TCGA_TCGA-XF-A9SI	C
TCGA_TCGA-GU-A42Q	A
TCGA_TCGA-BT-A42F	C
TCGA_TCGA-ZF-A9RF	C
TCGA_TCGA-KQ-A41N	B
TCGA_TCGA-GD-A3OQ	A
TCGA_TCGA-BT-A20U	A
TCGA_TCGA-XF-A9SW	A
TCGA_TCGA-FD-A3B3	C
TCGA_TCGA-ZF-A9RC	A
TCGA_TCGA-E7-A6MD	C
TCGA_TCGA-E5-A4TZ	C
TCGA_TCGA-ZF-A9R4	B
TCGA_TCGA-GV-A3QH	B
TCGA_TCGA-BT-A0YX	A
TCGA_TCGA-FT-A3EE	B
TCGA_TCGA-ZF-A9RL	A
TCGA_TCGA-ZF-A9R9	C
TCGA_TCGA-ZF-A9RE	A
TCGA_TCGA-DK-A6B1	C
TCGA_TCGA-CF-A5U8	A
TCGA_TCGA-XF-AAMW	C
TCGA_TCGA-BT-A3PJ	C
TCGA_TCGA-ZF-A9R7	B
TCGA_TCGA-FD-A3SO	C
TCGA_TCGA-E7-A97P	C
TCGA_TCGA-GU-A767	A
TCGA_TCGA-4Z-AA81	B
TCGA_TCGA-2F-A9KQ	A
TCGA_TCGA-SY-A9G0	C
TCGA_TCGA-GV-A40G	C
TCGA_TCGA-FD-A43Y	C
TCGA_TCGA-S5-AA26	B
TCGA_TCGA-BT-A42E	C
TCGA_TCGA-FD-A43X	A
TCGA_TCGA-ZF-AA4R	C
TCGA_TCGA-BT-A20T	B
TCGA_TCGA-E7-A7DU	B
TCGA_TCGA-DK-A3WY	C
TCGA_TCGA-G2-A2EF	C
TCGA_TCGA-BT-A20V	A
TCGA_TCGA-K4-A3WV	A
TCGA_TCGA-GU-AATQ	B
TCGA_TCGA-G2-A3VY	A
TCGA_TCGA-XF-AAN8	C
TCGA_TCGA-CU-A3QU	C
TCGA_TCGA-GD-A3OP	A
TCGA_TCGA-KQ-A41P	B
TCGA_TCGA-UY-A9PH	B
TCGA_TCGA-FD-A5BY	A
TCGA_TCGA-K4-A3WU	A
TCGA_TCGA-FD-A3SJ	B
TCGA_TCGA-FD-A3B5	C
TCGA_TCGA-GC-A6I3	B
TCGA_TCGA-4Z-AA80	B
TCGA_TCGA-G2-A3IE	B
TCGA_TCGA-ZF-A9R0	B
TCGA_TCGA-FD-A43S	A
TCGA_TCGA-XF-A8HG	A
TCGA_TCGA-K4-A83P	A
TCGA_TCGA-GD-A2C5	B
TCGA_TCGA-XF-AAMX	B
TCGA_TCGA-DK-A1AE	B
TCGA_TCGA-FJ-A3ZE	A
TCGA_TCGA-DK-A2I1	B
TCGA_TCGA-DK-A6B0	A
TCGA_TCGA-FD-A5BR	B
TCGA_TCGA-KQ-A41Q	B
TCGA_TCGA-DK-A1AF	A
TCGA_TCGA-LT-A5Z6	B
TCGA_TCGA-GC-A4ZW	C
TCGA_TCGA-K4-A4AB	B
TCGA_TCGA-DK-AA74	C
TCGA_TCGA-G2-A2EO	A
TCGA_TCGA-DK-A1AG	B
TCGA_TCGA-GV-A3JZ	A
TCGA_TCGA-XF-A9SV	B
TCGA_TCGA-UY-A78K	C
TCGA_TCGA-FD-A6TH	B
TCGA_TCGA-DK-AA6W	A
TCGA_TCGA-CF-A3MG	A
TCGA_TCGA-DK-A3X1	B
TCGA_TCGA-DK-A1A6	B
TCGA_TCGA-XF-AAMG	A
TCGA_TCGA-E7-A541	A
TCGA_TCGA-XF-A8HE	B
TCGA_TCGA-DK-AA6Q	A
TCGA_TCGA-UY-A78N	A
TCGA_TCGA-DK-AA75	A
TCGA_TCGA-ZF-AA5P	B
TCGA_TCGA-GC-A3WC	C
TCGA_TCGA-K4-A4AC	C
TCGA_TCGA-FD-A3SL	B
TCGA_TCGA-K4-A5RH	C
TCGA_TCGA-FD-A5C1	C
TCGA_TCGA-XF-AAN7	A
TCGA_TCGA-2F-A9KO	B
TCGA_TCGA-DK-A3IM	B
TCGA_TCGA-FD-A3SS	B
TCGA_TCGA-4Z-AA7N	A
TCGA_TCGA-HQ-A2OE	C
TCGA_TCGA-UY-A8OC	C
TCGA_TCGA-GV-A3JV	B
TCGA_TCGA-XF-A9T8	C
TCGA_TCGA-KQ-A41S	A
TCGA_TCGA-CU-A3YL	B
TCGA_TCGA-E7-A7XN	B
TCGA_TCGA-DK-A2HX	C
TCGA_TCGA-CF-A8HY	B
TCGA_TCGA-4Z-AA7W	C
TCGA_TCGA-FD-A43U	B
TCGA_TCGA-BT-A0S7	C
TCGA_TCGA-ZF-A9R3	B
TCGA_TCGA-4Z-AA89	B
TCGA_TCGA-GU-A42P	B
TCGA_TCGA-FD-A3NA	B
TCGA_TCGA-XF-A9SL	B
TCGA_TCGA-XF-AAN2	B
TCGA_TCGA-ZF-AA54	C
TCGA_TCGA-GU-A766	A
TCGA_TCGA-FD-A6TD	B
TCGA_TCGA-FD-A3B4	A
TCGA_TCGA-DK-A1AB	B
TCGA_TCGA-BT-A20X	C
TCGA_TCGA-GV-A3JW	A
TCGA_TCGA-UY-A9PB	C
TCGA_TCGA-FD-A6TI	A
TCGA_TCGA-XF-AAML	A
TCGA_TCGA-ZF-AA58	C
TCGA_TCGA-FD-A3SP	C
TCGA_TCGA-E7-A97Q	B
TCGA_TCGA-YC-A9TC	A
TCGA_TCGA-GV-A3QG	B
TCGA_TCGA-K4-A6FZ	A
TCGA_TCGA-KQ-A41R	C
TCGA_TCGA-DK-AA6M	C
TCGA_TCGA-ZF-AA52	B
TCGA_TCGA-K4-A5RJ	C
TCGA_TCGA-HQ-A5ND	B
TCGA_TCGA-BT-A3PK	C
TCGA_TCGA-FD-A3N6	C
TCGA_TCGA-UY-A78P	B
TCGA_TCGA-CF-A9FL	A
TCGA_TCGA-CF-A9FM	A
TCGA_TCGA-ZF-A9RD	B
TCGA_TCGA-G2-AA3D	B
TCGA_TCGA-DK-A2I2	C
TCGA_TCGA-FD-A62S	C
TCGA_TCGA-MV-A51V	A
TCGA_TCGA-E5-A2PC	B
TCGA_TCGA-DK-A3X2	C
TCGA_TCGA-GD-A76B	B
TCGA_TCGA-GC-A6I1	C
TCGA_TCGA-XF-A9SK	A
TCGA_TCGA-DK-A1AD	B
TCGA_TCGA-K4-A5RI	B
TCGA_TCGA-FD-A3SQ	A
TCGA_TCGA-GV-A3QF	B
TCGA_TCGA-E7-A7DV	B
TCGA_TCGA-XF-AAN1	A
TCGA_TCGA-DK-AA6P	A
TCGA_TCGA-CF-A47Y	C
TCGA_TCGA-CF-A3MI	B
TCGA_TCGA-G2-A2EL	A
TCGA_TCGA-XF-AAMZ	C
TCGA_TCGA-DK-AA6L	B
TCGA_TCGA-XF-A9T4	B
TCGA_TCGA-K4-A6MB	A
TCGA_TCGA-UY-A8OB	A
TCGA_TCGA-ZF-A9R5	C
TCGA_TCGA-CU-A3KJ	C
TCGA_TCGA-DK-AA6S	C
TCGA_TCGA-E7-A85H	C
TCGA_TCGA-G2-AA3C	C
TCGA_TCGA-E7-A8O8	B
TCGA_TCGA-XF-A9SM	C
TCGA_TCGA-DK-A3IN	C
TCGA_TCGA-XF-A8HC	C
TCGA_TCGA-ZF-AA4W	C
TCGA_TCGA-LC-A66R	A
TCGA_TCGA-E7-A8O7	A
TCGA_TCGA-LT-A8JT	A
TCGA_TCGA-FJ-A3Z9	A
TCGA_TCGA-DK-A1AC	A
TCGA_TCGA-C4-A0F1	C
TCGA_TCGA-G2-A2ES	C
TCGA_TCGA-XF-AAN4	C
TCGA_TCGA-4Z-AA83	A
TCGA_TCGA-E7-A5KE	B
TCGA_TCGA-ZF-AA4V	C
TCGA_TCGA-ZF-AA53	C
TCGA_TCGA-ZF-A9RM	A
TCGA_TCGA-CU-A72E	B
TCGA_TCGA-2F-A9KR	B
TCGA_TCGA-E5-A4U1	A
TCGA_TCGA-E7-A3Y1	A
TCGA_TCGA-FD-A6TC	C
TCGA_TCGA-FD-A5BV	B
TCGA_TCGA-DK-A2I4	A
TCGA_TCGA-UY-A78M	B
TCGA_TCGA-4Z-AA7R	C
TCGA_TCGA-E7-A519	A
TCGA_TCGA-DK-A3IU	B
TCGA_TCGA-FD-A3SM	C
TCGA_TCGA-BL-A5ZZ	A
TCGA_TCGA-FD-A62N	C
TCGA_TCGA-BT-A20J	A
TCGA_TCGA-DK-AA71	C
TCGA_TCGA-KQ-A41O	B
TCGA_TCGA-E7-A677	A
TCGA_TCGA-DK-A1A5	C
TCGA_TCGA-HQ-A5NE	A
TCGA_TCGA-XF-AAMT	B
TCGA_TCGA-XF-A9SU	B
TCGA_TCGA-CF-A47S	A
TCGA_TCGA-FD-A6TK	C
TCGA_TCGA-E7-A5KF	A
TCGA_TCGA-UY-A78L	B
TCGA_TCGA-S5-A6DX	B
TCGA_TCGA-XF-A8HI	B
TCGA_TCGA-XF-A9T5	C
TCGA_TCGA-XF-A9SX	A
TCGA_TCGA-G2-A2EK	B
TCGA_TCGA-XF-A8HD	B
TCGA_TCGA-GV-A3JX	B
TCGA_TCGA-H4-A2HQ	A
TCGA_TCGA-XF-A9SP	B
TCGA_TCGA-DK-A3IK	B
GSE32894_GSM814052	B
GSE32894_GSM814053	B
GSE32894_GSM814054	C
GSE32894_GSM814055	B
GSE32894_GSM814056	A
GSE32894_GSM814057	A
GSE32894_GSM814058	B
GSE32894_GSM814059	B
GSE32894_GSM814060	A
GSE32894_GSM814061	A
GSE32894_GSM814062	C
GSE32894_GSM814063	B
GSE32894_GSM814064	C
GSE32894_GSM814065	B
GSE32894_GSM814066	C
GSE32894_GSM814067	B
GSE32894_GSM814068	C
GSE32894_GSM814069	A
GSE32894_GSM814070	B
GSE32894_GSM814071	A
GSE32894_GSM814072	B
GSE32894_GSM814073	B
GSE32894_GSM814074	C
GSE32894_GSM814075	A
GSE32894_GSM814076	C
GSE32894_GSM814077	B
GSE32894_GSM814078	B
GSE32894_GSM814079	B
GSE32894_GSM814080	C
GSE32894_GSM814081	C
GSE32894_GSM814082	C
GSE32894_GSM814083	C
GSE32894_GSM814084	C
GSE32894_GSM814085	C
GSE32894_GSM814086	A
GSE32894_GSM814087	B
GSE32894_GSM814088	C
GSE32894_GSM814089	B
GSE32894_GSM814090	C
GSE32894_GSM814091	A
GSE32894_GSM814092	B
GSE32894_GSM814093	A
GSE32894_GSM814094	A
GSE32894_GSM814095	A
GSE32894_GSM814096	B
GSE32894_GSM814097	B
GSE32894_GSM814098	B
GSE32894_GSM814099	B
GSE32894_GSM814100	C
GSE32894_GSM814101	C
GSE32894_GSM814102	B
GSE32894_GSM814103	C
GSE32894_GSM814104	B
GSE32894_GSM814105	C
GSE32894_GSM814106	B
GSE32894_GSM814107	C
GSE32894_GSM814108	C
GSE32894_GSM814109	B
GSE32894_GSM814110	B
GSE32894_GSM814111	B
GSE32894_GSM814112	A
GSE32894_GSM814113	B
GSE32894_GSM814114	B
GSE32894_GSM814115	C
GSE32894_GSM814116	C
GSE32894_GSM814117	A
GSE32894_GSM814118	A
GSE32894_GSM814119	B
GSE32894_GSM814120	B
GSE32894_GSM814121	C
GSE32894_GSM814122	C
GSE32894_GSM814123	C
GSE32894_GSM814124	C
GSE32894_GSM814125	C
GSE32894_GSM814126	A
GSE32894_GSM814127	C
GSE32894_GSM814128	B
GSE32894_GSM814129	A
GSE32894_GSM814130	B
GSE32894_GSM814131	B
GSE32894_GSM814132	B
GSE32894_GSM814133	B
GSE32894_GSM814134	C
GSE32894_GSM814135	B
GSE32894_GSM814136	A
GSE32894_GSM814137	A
GSE32894_GSM814138	B
GSE32894_GSM814139	A
GSE32894_GSM814140	C
GSE32894_GSM814141	B
GSE32894_GSM814142	B
GSE32894_GSM814143	B
GSE32894_GSM814144	C
GSE32894_GSM814145	C
GSE32894_GSM814146	C
GSE32894_GSM814147	B
GSE32894_GSM814148	C
GSE32894_GSM814149	B
GSE32894_GSM814150	B
GSE32894_GSM814151	B
GSE32894_GSM814152	C
GSE32894_GSM814153	A
GSE32894_GSM814154	B
GSE32894_GSM814155	B
GSE32894_GSM814156	B
GSE32894_GSM814157	B
GSE32894_GSM814158	C
GSE32894_GSM814159	B
GSE32894_GSM814160	B
GSE32894_GSM814161	C
GSE32894_GSM814162	B
GSE32894_GSM814163	B
GSE32894_GSM814164	C
GSE32894_GSM814165	C
GSE32894_GSM814166	B
GSE32894_GSM814167	B
GSE32894_GSM814168	B
GSE32894_GSM814169	B
GSE32894_GSM814170	B
GSE32894_GSM814171	C
GSE32894_GSM814172	C
GSE32894_GSM814173	C
GSE32894_GSM814174	B
GSE32894_GSM814175	B
GSE32894_GSM814176	C
GSE32894_GSM814177	C
GSE32894_GSM814178	B
GSE32894_GSM814179	C
GSE32894_GSM814180	B
GSE32894_GSM814181	C
GSE32894_GSM814182	A
GSE32894_GSM814183	B
GSE32894_GSM814184	B
GSE32894_GSM814185	B
GSE32894_GSM814186	B
GSE32894_GSM814187	B
GSE32894_GSM814188	B
GSE32894_GSM814189	A
GSE32894_GSM814190	A
GSE32894_GSM814191	A
GSE32894_GSM814192	B
GSE32894_GSM814193	B
GSE32894_GSM814194	A
GSE32894_GSM814195	B
GSE32894_GSM814196	A
GSE32894_GSM814197	C
GSE32894_GSM814198	B
GSE32894_GSM814199	B
GSE32894_GSM814200	B
GSE32894_GSM814201	A
GSE32894_GSM814202	C
GSE32894_GSM814203	B
GSE32894_GSM814204	B
GSE32894_GSM814205	C
GSE32894_GSM814206	B
GSE32894_GSM814207	A
GSE32894_GSM814208	C
GSE32894_GSM814209	B
GSE32894_GSM814210	B
GSE32894_GSM814211	B
GSE32894_GSM814212	B
GSE32894_GSM814213	A
GSE32894_GSM814214	C
GSE32894_GSM814215	C
GSE32894_GSM814216	B
GSE32894_GSM814217	B
GSE32894_GSM814218	C
GSE32894_GSM814219	C
GSE32894_GSM814220	B
GSE32894_GSM814221	A
GSE32894_GSM814222	B
GSE32894_GSM814223	B
GSE32894_GSM814224	C
GSE32894_GSM814225	A
GSE32894_GSM814226	A
GSE32894_GSM814227	A
GSE32894_GSM814228	B
GSE32894_GSM814229	B
GSE32894_GSM814230	B
GSE32894_GSM814231	B
GSE32894_GSM814232	A
GSE32894_GSM814233	A
GSE32894_GSM814234	B
GSE32894_GSM814235	A
GSE32894_GSM814236	C
GSE32894_GSM814237	A
GSE32894_GSM814238	B
GSE32894_GSM814239	A
GSE32894_GSM814240	A
GSE32894_GSM814241	A
GSE32894_GSM814242	C
GSE32894_GSM814243	B
GSE32894_GSM814244	B
GSE32894_GSM814245	B
GSE32894_GSM814246	A
GSE32894_GSM814247	A
GSE32894_GSM814248	A
GSE32894_GSM814249	A
GSE32894_GSM814250	C
GSE32894_GSM814251	A
GSE32894_GSM814252	A
GSE32894_GSM814253	A
GSE32894_GSM814254	A
GSE32894_GSM814255	B
GSE32894_GSM814256	C
GSE32894_GSM814257	A
GSE32894_GSM814258	A
GSE32894_GSM814259	A
GSE32894_GSM814260	B
GSE32894_GSM814261	B
GSE32894_GSM814262	B
GSE32894_GSM814263	C
GSE32894_GSM814264	C
GSE32894_GSM814265	B
GSE32894_GSM814266	A
GSE32894_GSM814267	C
GSE32894_GSM814268	C
GSE32894_GSM814269	A
GSE32894_GSM814270	C
GSE32894_GSM814271	B
GSE32894_GSM814272	C
GSE32894_GSM814273	C
GSE32894_GSM814274	C
GSE32894_GSM814275	C
GSE32894_GSM814276	A
GSE32894_GSM814277	C
GSE32894_GSM814278	B
GSE32894_GSM814279	B
GSE32894_GSM814280	B
GSE32894_GSM814281	A
GSE32894_GSM814282	A
GSE32894_GSM814283	B
GSE32894_GSM814284	C
GSE32894_GSM814285	C
GSE32894_GSM814286	A
GSE32894_GSM814287	B
GSE32894_GSM814288	B
GSE32894_GSM814289	C
GSE32894_GSM814290	B
GSE32894_GSM814291	B
GSE32894_GSM814292	A
GSE32894_GSM814293	C
GSE32894_GSM814294	C
GSE32894_GSM814295	A
GSE32894_GSM814296	C
GSE32894_GSM814297	A
GSE32894_GSM814298	B
GSE32894_GSM814299	C
GSE32894_GSM814300	C
GSE32894_GSM814301	A
GSE32894_GSM814302	B
GSE32894_GSM814303	C
GSE32894_GSM814304	C
GSE32894_GSM814305	A
GSE32894_GSM814306	A
GSE32894_GSM814307	B
GSE32894_GSM814308	C
GSE32894_GSM814309	C
GSE32894_GSM814310	C
GSE32894_GSM814311	A
GSE32894_GSM814312	A
GSE32894_GSM814313	C
GSE32894_GSM814314	A
GSE32894_GSM814315	B
GSE32894_GSM814316	B
GSE32894_GSM814317	C
GSE32894_GSM814318	A
GSE32894_GSM814319	B
GSE32894_GSM814320	C
GSE32894_GSM814321	A
GSE32894_GSM814322	B
GSE32894_GSM814323	A
GSE32894_GSM814324	C
GSE32894_GSM814325	C
GSE32894_GSM814326	C
GSE32894_GSM814327	C
GSE32894_GSM814328	C
GSE32894_GSM814329	A
GSE32894_GSM814330	C
GSE32894_GSM814331	C
GSE32894_GSM814332	B
GSE32894_GSM814333	A
GSE32894_GSM814334	C
GSE32894_GSM814335	B
GSE32894_GSM814336	C
GSE32894_GSM814337	B
GSE32894_GSM814338	A
GSE32894_GSM814339	B
GSE32894_GSM814340	B
GSE32894_GSM814341	B
GSE32894_GSM814342	B
GSE32894_GSM814343	B
GSE32894_GSM814344	C
GSE32894_GSM814345	A
GSE32894_GSM814346	B
GSE32894_GSM814347	C
GSE32894_GSM814348	B
GSE32894_GSM814349	A
GSE32894_GSM814350	B
GSE32894_GSM814351	A
GSE32894_GSM814352	C
GSE32894_GSM814353	B
GSE32894_GSM814354	C
GSE32894_GSM814355	C
GSE32894_GSM814356	A
GSE32894_GSM814357	B
GSE32894_GSM814358	B
GSE32894_GSM814359	B
GSE13507_GSM340605	C
GSE13507_GSM340606	C
GSE13507_GSM340607	A
GSE13507_GSM340608	B
GSE13507_GSM340609	B
GSE13507_GSM340610	B
GSE13507_GSM340611	A
GSE13507_GSM340612	B
GSE13507_GSM340613	B
GSE13507_GSM340614	A
GSE13507_GSM340615	B
GSE13507_GSM340616	A
GSE13507_GSM340617	B
GSE13507_GSM340618	B
GSE13507_GSM340619	A
GSE13507_GSM340620	A
GSE13507_GSM340621	A
GSE13507_GSM340622	A
GSE13507_GSM340623	B
GSE13507_GSM340624	B
GSE13507_GSM340625	B
GSE13507_GSM340626	C
GSE13507_GSM340627	A
GSE13507_GSM340628	C
GSE13507_GSM340629	A
GSE13507_GSM340630	B
GSE13507_GSM340631	B
GSE13507_GSM340632	B
GSE13507_GSM340633	B
GSE13507_GSM340634	A
GSE13507_GSM340635	B
GSE13507_GSM340636	B
GSE13507_GSM340637	C
GSE13507_GSM340638	B
GSE13507_GSM340639	A
GSE13507_GSM340640	C
GSE13507_GSM340641	A
GSE13507_GSM340642	A
GSE13507_GSM340643	B
GSE13507_GSM340644	A
GSE13507_GSM340645	B
GSE13507_GSM340646	B
GSE13507_GSM340647	A
GSE13507_GSM340648	A
GSE13507_GSM340649	C
GSE13507_GSM340650	A
GSE13507_GSM340651	A
GSE13507_GSM340652	C
GSE13507_GSM340653	A
GSE13507_GSM340654	C
GSE13507_GSM340655	B
GSE13507_GSM340656	A
GSE13507_GSM340657	A
GSE13507_GSM340658	A
GSE13507_GSM340659	C
GSE13507_GSM340660	C
GSE13507_GSM340661	A
GSE13507_GSM340662	B
GSE13507_GSM340663	B
GSE13507_GSM340664	C
GSE13507_GSM340665	B
GSE13507_GSM340666	B
GSE13507_GSM340667	C
GSE13507_GSM340668	C
GSE13507_GSM340669	C
GSE13507_GSM340670	C
GSE13507_GSM340671	C
GSE13507_GSM340672	C
GSE13507_GSM340673	A
GSE13507_GSM340674	C
GSE13507_GSM340675	B
GSE13507_GSM340676	C
GSE13507_GSM340677	C
GSE13507_GSM340678	B
GSE13507_GSM340679	C
GSE13507_GSM340680	A
GSE13507_GSM340681	A
GSE13507_GSM340682	B
GSE13507_GSM340683	C
GSE13507_GSM340684	B
GSE13507_GSM340685	B
GSE13507_GSM340686	A
GSE13507_GSM340687	C
GSE13507_GSM340688	A
GSE13507_GSM340689	A
GSE13507_GSM340690	B
GSE13507_GSM340691	A
GSE13507_GSM340692	A
GSE13507_GSM340693	B
GSE13507_GSM340694	C
GSE13507_GSM340695	C
GSE13507_GSM340696	C
GSE13507_GSM340697	C
GSE13507_GSM340698	B
GSE13507_GSM340699	C
GSE13507_GSM340700	B
GSE13507_GSM340701	C
GSE13507_GSM340702	B
GSE13507_GSM340703	B
GSE13507_GSM340704	C
GSE13507_GSM340705	C
GSE13507_GSM340706	B
GSE13507_GSM340707	A
GSE13507_GSM340708	B
GSE13507_GSM340709	B
GSE13507_GSM340710	A
GSE13507_GSM340711	A
GSE13507_GSM340712	B
GSE13507_GSM340713	A
GSE13507_GSM340714	C
GSE13507_GSM340715	A
GSE13507_GSM340716	A
GSE13507_GSM340717	B
GSE13507_GSM340718	B
GSE13507_GSM340719	A
GSE13507_GSM340720	C
GSE13507_GSM340721	B
GSE13507_GSM340722	B
GSE13507_GSM340723	B
GSE13507_GSM340724	C
GSE13507_GSM340725	B
GSE13507_GSM340726	A
GSE13507_GSM340727	A
GSE13507_GSM340728	B
GSE13507_GSM340729	B
GSE13507_GSM340730	A
GSE13507_GSM340731	B
GSE13507_GSM340732	B
GSE13507_GSM340733	B
GSE13507_GSM340734	B
GSE13507_GSM340735	A
GSE13507_GSM340736	B
GSE13507_GSM340737	B
GSE13507_GSM340738	B
GSE13507_GSM340739	A
GSE13507_GSM340740	A
GSE13507_GSM340741	A
GSE13507_GSM340742	C
GSE13507_GSM340743	A
GSE13507_GSM340744	B
GSE13507_GSM340745	B
GSE13507_GSM340746	C
GSE13507_GSM340747	A
GSE13507_GSM340748	C
GSE13507_GSM340749	A
GSE13507_GSM340750	C
GSE13507_GSM340751	B
GSE13507_GSM340752	A
GSE13507_GSM340753	B
GSE13507_GSM340754	C
GSE13507_GSM340755	C
GSE13507_GSM340756	C
GSE13507_GSM340757	B
GSE13507_GSM340758	A
GSE13507_GSM340759	A
GSE13507_GSM340760	B
GSE13507_GSM340761	B
GSE13507_GSM340762	A
GSE13507_GSM340763	A
GSE13507_GSM340764	A
GSE13507_GSM340765	B
GSE13507_GSM340766	C
GSE13507_GSM340767	B
GSE13507_GSM340768	B
GSE13507_GSM340769	B
GSE13507_GSM340770	C
GSE13507_GSM340771	C
GSE13507_GSM340772	C
GSE13507_GSM340773	C
GSE13507_GSM340774	B
GSE13507_GSM340775	A
GSE13507_GSM340776	A
GSE13507_GSM340777	A
GSE13507_GSM340778	C
GSE13507_GSM340779	C
GSE13507_GSM340780	B
GSE13507_GSM340781	B
GSE13507_GSM340782	B
GSE13507_GSM340783	B
GSE13507_GSM340784	A
GSE13507_GSM340785	B
GSE13507_GSM340786	C
GSE13507_GSM340787	A
GSE13507_GSM340788	C
GSE13507_GSM340789	C
GSE13507_GSM340790	B
GSE13507_GSM340791	A
GSE13507_GSM340792	C
