# Supplementary material for: Comprehensive Analysis of N6-methyladenosine Modification Patterns Associated With Multiomic Characteristics of Bladder Cancer
Source: Front Med (Lausanne). 2021 Dec 23;8:757432. doi: 10.3389/fmed.2021.757432 (PMC8733309; doi:10.3389/fmed.2021.757432)
Supplement: Supplementary Table 10 — The 51 intersecting DEGs among three distinct m6A clusters in the merged cohort. [file Data_Sheet_10.zip › s-table10.txt]

Supplementary table 10: The 51 intersecting DEGs among three distinct m6A clusters in the merged cohort.
IGFBP2
IGFBP3
CNKSR3
CRTAC1
IFT140
ALDH1L1
GPRC5C
ATOH8
ALDH4A1
SMAD6
RASSF6
ANXA10
CAPNS2
HSD17B2
SORL1
RHOBTB2
AIG1
GPC3
TSPAN8
GBP1
TSPAN14
ZNF552
SHH
FABP6
PIR
CDC42EP5
IVD
AQP9
IL15RA
CLCN3
EPHA1
CXCL9
SLC11A1
PTPN13
MELK
ZNF175
ELF5
CXCL10
FAM3B
PLA2G4F
HAS3
REPIN1
CBR4
PADI3
PKIA
MAL
SLC7A4
P2RY6
PAQR4
KIR2DL4
STK32A
