# Supplementary material for: Comprehensive Analysis of N6-methyladenosine Modification Patterns Associated With Multiomic Characteristics of Bladder Cancer
Source: Front Med (Lausanne). 2021 Dec 23;8:757432. doi: 10.3389/fmed.2021.757432 (PMC8733309; doi:10.3389/fmed.2021.757432)
Supplement: Supplementary Table 11 — The 36 prognostic intersecting DEGs identified from the univariate Cox analysis of factors associated with survival status in the merged cohort. [file Data_Sheet_11.ZIP]

Archive with 1 entries (1 files):
- s-table11.txt
