# Supplementary material for: Comprehensive Analysis of N6-methyladenosine Modification Patterns Associated With Multiomic Characteristics of Bladder Cancer
Source: Front Med (Lausanne). 2021 Dec 23;8:757432. doi: 10.3389/fmed.2021.757432 (PMC8733309; doi:10.3389/fmed.2021.757432)
Supplement: Supplementary Table 11 — The 36 prognostic intersecting DEGs identified from the univariate Cox analysis of factors associated with survival status in the merged cohort. [file Data_Sheet_11.ZIP › s-table11.txt]

Supplementary table 11: The 36 prognostic intersecting DEGs identified from the univariate Cox analysis of factors associated with survival status in the merged cohort.
id	HR	HR.95L	HR.95H	pvalue
CRTAC1	0.873758549522553	0.830894260327119	0.918834127658058	1.45410028841488e-07
IFT140	0.795769064895573	0.690529958454675	0.917046967899714	0.00159682755124449
ALDH1L1	0.882354765170328	0.824054091339074	0.94478013009274	0.000332429151863231
GPRC5C	0.829115392879997	0.75557349655874	0.909815309617745	7.67421735355368e-05
ATOH8	0.814223067615003	0.741865584158608	0.893637901518622	1.50303221592129e-05
ALDH4A1	0.841101800293927	0.748284820442915	0.94543176492467	0.00372520998134491
SMAD6	0.755465376972476	0.6825683322623	0.836147692220862	6.07892174752017e-08
RASSF6	0.872234027741299	0.776297116825508	0.980027083265358	0.0214868609725529
ANXA10	0.9228677095103	0.883146740600994	0.964375193953841	0.000348871358122014
CAPNS2	0.927924934653572	0.879759276204076	0.978727599289447	0.00594859085639305
HSD17B2	0.856618055795117	0.802871942580868	0.913962058700657	2.85139354487868e-06
SORL1	0.852810470148619	0.781679103754544	0.930414660570847	0.000339564183183639
AIG1	0.768973075109902	0.665694300400001	0.888274978302605	0.000357013956877228
TSPAN8	0.851128704394788	0.788204178912758	0.919076669250865	3.89966745101151e-05
TSPAN14	0.734922155825081	0.607057518205872	0.889718945774454	0.00158777825160079
ZNF552	0.695803255034138	0.599830540878279	0.807131575873439	1.67199349158144e-06
SHH	0.869575624737905	0.78773987548064	0.959913025447575	0.00558383502445353
FABP6	0.84949454324044	0.795816325402042	0.906793384303488	9.68968527604954e-07
PIR	0.889545760099326	0.802655201582047	0.985842560729736	0.0256246425320673
CDC42EP5	0.851062265991321	0.788715507182734	0.918337441064754	3.25800775628654e-05
AQP9	1.19810357992642	1.0894647413943	1.31757562561906	0.0001939372980023
CLCN3	0.773681764704288	0.652802386874443	0.916944369492738	0.00307326504627637
SLC11A1	1.19506801306827	1.0583034095646	1.34950671324635	0.00405550769899264
PTPN13	0.852359607518154	0.769871509139547	0.943685916290758	0.00209745242665692
MELK	1.2656500935236	1.13718781536204	1.40862409673841	1.60169806886814e-05
ZNF175	0.827769515296259	0.732294300410266	0.935692617121176	0.00250296325140054
FAM3B	0.834206960519892	0.779769010189578	0.892445383038047	1.40326581806784e-07
PLA2G4F	0.89128610335575	0.805255610212067	0.986507772141905	0.0262659055094636
HAS3	0.861662575488642	0.803276770437994	0.924292126103542	3.19480624944678e-05
REPIN1	0.825794763914639	0.684316744731985	0.996522439876752	0.0459016764468459
CBR4	0.674178038104781	0.57331639818304	0.792783929612459	1.85766934007167e-06
PKIA	0.892486058227372	0.811766007369038	0.981232715954463	0.0186896144057773
SLC7A4	0.867094646313274	0.794493299399665	0.946330354495446	0.00139152991811392
P2RY6	1.22709878108604	1.10413476635185	1.36375691123108	0.000145431299699501
PAQR4	1.43243246936894	1.27059964995783	1.61487749455187	4.22091367014178e-09
STK32A	0.717178185544772	0.621766794787063	0.827230650034053	5.01888022774724e-06
