# Supplementary material for: Comprehensive Analysis of N6-methyladenosine Modification Patterns Associated With Multiomic Characteristics of Bladder Cancer
Source: Front Med (Lausanne). 2021 Dec 23;8:757432. doi: 10.3389/fmed.2021.757432 (PMC8733309; doi:10.3389/fmed.2021.757432)
Supplement: Supplementary Table 12 — Detailed expression matrix of the 36 prognostic intersecting DEGs in the merged cohort. [file Data_Sheet_12.ZIP › s-table12.txt]

Supplementary table 12: Detailed expression matrix of the 36 prognostic intersecting DEGs in the merged cohort.
id	TCGA_TCGA-CF-A47X	TCGA_TCGA-ZF-AA51	TCGA_TCGA-BL-A0C8	TCGA_TCGA-BT-A42C	TCGA_TCGA-G2-A3IB	TCGA_TCGA-2F-A9KP	TCGA_TCGA-DK-A3IT	TCGA_TCGA-FD-A43P	TCGA_TCGA-DK-A3IV	TCGA_TCGA-2F-A9KW	TCGA_TCGA-GU-A762	TCGA_TCGA-XF-AAME	TCGA_TCGA-XF-AAN0	TCGA_TCGA-CF-A47W	TCGA_TCGA-GC-A3I6	TCGA_TCGA-FD-A6TA	TCGA_TCGA-DK-A1A7	TCGA_TCGA-FD-A3SR	TCGA_TCGA-GU-AATP	TCGA_TCGA-DK-AA6X	TCGA_TCGA-XF-A9T3	TCGA_TCGA-PQ-A6FN	TCGA_TCGA-DK-A3WW	TCGA_TCGA-XF-AAMY	TCGA_TCGA-K4-A3WS	TCGA_TCGA-UY-A9PA	TCGA_TCGA-G2-AA3F	TCGA_TCGA-FJ-A871	TCGA_TCGA-ZF-A9RN	TCGA_TCGA-GC-A3RB	TCGA_TCGA-UY-A9PF	TCGA_TCGA-YC-A89H	TCGA_TCGA-XF-AAMQ	TCGA_TCGA-CF-A1HR	TCGA_TCGA-E7-A3X6	TCGA_TCGA-DK-A6AW	TCGA_TCGA-GC-A3BM	TCGA_TCGA-GV-A6ZA	TCGA_TCGA-G2-A2EJ	TCGA_TCGA-FD-A43N	TCGA_TCGA-UY-A8OD	TCGA_TCGA-2F-A9KT	TCGA_TCGA-BT-A20Q	TCGA_TCGA-CU-A0YR	TCGA_TCGA-SY-A9G5	TCGA_TCGA-4Z-AA84	TCGA_TCGA-4Z-AA7Q	TCGA_TCGA-FD-A5BT	TCGA_TCGA-CF-A27C
CRTAC1	9.2938945	2.743197	1.381822	5.876356	1.8945694	4.1693832	1.760897	2.377966	2.265306	1.4176097	1.733038	2.531527	3.798784	6.6575606	1.9033828	1.342293	6.5081371	1.5160213	1.0845338	1.620056	1.778029	1.446275	1.100372	2.7095472	3.083685	5.850795	3.059216	2.363854	1.0855222	5.422772	5.819021	1.30098	4.608734	6.692873	1.128548	2.565256	3.883372	3.562225	1.1448913	1.49076	2.2591677	1.203907	2.75101	1.3200168	1.437636	1.1056771	1.053529	1.3934926	5.1529579
IFT140	4.7663891	4.386503	2.4009967	4.339359	2.2544615	4.4598163	4.08361	3.390058	3.579753	2.7962013	2.276352	2.884174	3.821387	4.760804	2.9257186	4.696325	2.4754442	4.59645	3.6070512	3.640911	3.5857101	1.924419	1.818321	5.2394669	3.043222	4.105366	3.984344	4.003898	3.3781878	3.623535	4.858257	4.285918	3.817367	4.895812	4.448349	3.468275	4.14343	3.2017808	1.9404651	4.051734	2.9845517	3.802604	3.492403	3.2618793	4.592009	3.3308529	3.230135	2.5317441	4.5935409
ALDH1L1	2.4008583	2.870522	3.2752825	5.90312	1.6894996	3.9942139	2.107575	1.732486	4.257867	3.0615807	1.356295	3.567711	4.675608	5.580056	4.2892543	2.045495	1.6744668	1.1915238	1.4966232	5.340704	2.4050299	1.292862	2.559927	3.2260719	4.868902	6.997844	4.230425	2.801086	2.1901323	5.185025	2.45704	3.781538	6.951754	5.795108	4.259301	5.276655	6.026924	6.3621789	1.0780459	2.950579	1.2853537	2.848258	3.351782	1.1650999	5.774738	1.8901862	4.040243	1.4455095	6.4141168
GPRC5C	4.375613	3.500561	4.6717708	5.026802	2.5759904	4.4641916	3.756439	3.735855	3.558284	4.8488503	1.465451	3.003413	2.325375	5.3330781	3.9429102	4.637326	3.3312722	1.2215284	3.2392323	4.6987	1.6679733	2.230459	1.104575	4.5359362	3.675269	5.314069	5.158886	1.85053	2.43582	4.842672	3.221823	3.69494	5.217837	5.406557	4.801894	2.589265	4.342506	4.737021	0.8472342	5.157281	3.6661573	5.06879	5.364616	4.8434877	4.599468	1.8068295	3.245076	2.1597188	5.1455997
ATOH8	3.1635989	1.614061	1.6971017	5.166882	1.3517068	1.9083328	2.035602	2.223644	3.48927	2.0026429	2.365289	3.594696	2.628975	5.9855612	3.4200973	1.548708	2.2241847	1.5700175	1.9602288	2.609031	2.7458543	1.890853	1.339187	1.9703073	3.011572	4.29049	1.665136	2.784718	1.2182872	3.349167	2.369822	1.5439	6.487482	4.809332	2.331376	3.9288	5.947601	2.0609753	1.288551	1.879083	2.3302918	1.503433	1.96653	1.5410539	2.563499	1.5306797	2.29365	3.0708398	4.5169243
ALDH4A1	4.1655701	4.443778	3.6197207	5.645312	4.3725342	6.6717486	3.981237	5.231267	4.606354	3.777288	4.222888	3.84705	3.817095	6.300303	4.857096	5.054312	5.1123361	4.5038085	3.1605672	4.68558	3.5573651	5.343765	3.427544	4.2774973	5.832408	4.943772	4.044075	4.160479	5.7326423	4.530288	5.120991	3.964358	5.240251	5.79409	4.910796	4.540102	4.651434	4.8757456	3.6890699	4.551548	3.9390546	4.027509	5.84767	3.2664706	3.534805	3.5156795	3.68149	3.5750573	4.5758461
SMAD6	4.7694676	3.655763	3.4885916	4.313621	1.565789	2.8623482	2.041432	2.208589	3.567004	3.2697634	2.028555	3.116365	2.158412	4.0182015	3.8572139	2.616085	1.9726181	1.7370483	2.8669287	3.150933	2.5181515	1.646534	1.237516	4.3115589	3.21378	4.453993	2.136454	4.202844	1.2149809	5.208146	3.656671	2.069565	4.861764	3.285603	2.892897	3.958102	4.792026	4.0721727	1.1299807	2.991071	3.4735043	3.453292	2.982688	2.9712989	3.190777	1.4379522	1.921265	2.2644789	4.3557034
RASSF6	4.1590236	3.438326	3.5182784	4.286087	2.4703096	4.1187392	2.321337	1.60169	4.752987	3.8165166	2.598923	2.975057	2.621444	3.298201	3.8199631	3.987979	2.9046848	2.7704854	1.2054151	5.108654	2.1820947	1.720249	1.988626	2.7849797	2.409555	4.869035	2.838174	1.449228	3.2007567	2.228158	4.30654	1.780365	3.886836	3.68419	4.201391	2.820569	4.221281	3.3361621	3.1994014	2.335679	1.6342146	2.772775	4.958522	1.9115688	3.820401	1.5184779	3.616796	0.977192	4.249709
ANXA10	2.9888877	1.950206	2.0778671	8.122224	4.4748583	1.4729765	1.062575	1.016163	2.12118	1.0910609	1.069729	4.232428	1.914176	9.6275514	5.5635305	1.66414	2.6685145	1.3341994	1.0363797	2.121302	1.3017395	1.25562	1.417222	0.9810255	1.199294	9.004217	1.058534	3.03819	1.0929073	1.522912	2.019732	8.50849	8.049968	2.489058	6.207495	3.290426	7.654161	9.1140047	1.5088134	3.433648	1.7359165	7.360947	5.425077	1.9122011	1.483651	2.2681471	1.108647	1.2668963	7.0898023
CAPNS2	5.7462462	2.79539	0.8689287	7.18049	6.2890011	5.668567	5.003821	2.233495	3.517193	0.864631	1.221816	4.429492	2.149133	7.5473168	6.6617388	6.872195	4.7408223	0.9362441	0.9959799	5.458143	0.625459	5.447771	1.413764	5.842101	5.955734	6.273135	4.001456	2.592772	0.8684063	5.584091	4.921483	6.192295	4.728299	5.115157	6.880866	1.04697	6.307101	4.6235007	5.1735472	3.115717	0.6887804	6.609215	5.795285	0.9466421	6.67735	1.1978422	4.185555	0.7046279	6.8380941
HSD17B2	5.6866236	5.035887	4.3455497	6.155208	3.5439168	4.8656441	1.600735	2.092889	3.508501	1.520277	2.032964	4.187863	3.009868	7.0057742	2.0869133	5.174038	3.3015891	1.264776	1.7692855	2.592631	1.3694881	4.534417	1.630991	2.3732062	4.386826	5.684493	4.103551	1.970661	1.4649297	6.411062	4.437334	2.568787	5.213875	4.164505	4.651648	7.069728	6.060813	6.3861051	1.3837809	3.211785	1.2331758	5.343852	2.364713	4.4815379	2.820564	1.9090551	3.035315	1.3328315	5.1832927
SORL1	4.8828973	4.429976	5.20115	4.113928	3.8455051	4.7748546	6.623079	5.142078	5.456069	1.7379148	3.07809	3.413484	3.707986	4.3559731	5.5825474	4.103802	3.3834834	4.7577586	2.6458214	4.508648	2.967884	3.465384	1.474011	5.8170866	4.134315	4.968571	4.702652	1.943845	3.6419748	5.101079	5.204267	3.877279	5.272653	4.587435	4.578794	2.615012	5.817831	3.3107731	3.7578618	3.425179	3.108538	3.37011	3.430064	5.1025253	2.519243	1.0257469	2.948104	1.6969134	5.6211544
AIG1	3.6624177	2.955753	3.7980209	4.400516	4.0282772	4.6839669	3.682115	4.047929	4.476196	2.0551991	4.093752	3.192219	4.033434	5.0817906	3.6620036	3.680398	2.5840399	4.2957965	4.1201335	4.291499	4.8412921	4.20517	4.132366	4.1636422	3.848142	4.976896	4.735025	3.100676	3.8440643	4.058825	3.41652	4.92115	4.724252	5.652244	5.658454	4.439012	5.134534	4.1953478	4.0748989	4.164011	3.1560267	4.301042	4.362027	2.724482	4.243337	3.472325	3.624088	3.2413789	5.592597
TSPAN8	4.1664494	1.814276	1.5547973	8.08082	1.0744816	2.5195128	1.222537	1.151683	7.315905	5.0854668	1.62927	2.447673	2.352383	1.5512457	1.359023	2.609679	3.3129401	2.9680254	1.1158599	4.232938	2.7182065	1.437731	1.225488	2.166766	1.860832	5.85991	4.799785	1.502304	1.4184718	1.476897	1.870425	6.112025	4.428697	3.032713	1.353972	5.416574	1.612804	2.5867271	1.0995249	2.623309	2.0794282	1.272039	2.157948	2.0556936	1.074482	1.866905	1.201194	1.5111258	5.3469376
TSPAN14	5.0214462	3.539266	5.1655982	5.059028	4.5773376	4.9868391	5.202178	4.490894	5.518744	4.0988216	4.66954	4.187705	4.462552	5.5157537	4.9256408	4.865986	3.1435387	4.4330003	3.8920769	4.056968	4.3113229	4.034106	4.373888	5.1296476	4.931522	5.404184	5.126129	3.399609	4.81005	4.932596	4.536476	5.105737	4.94195	5.629689	4.567413	4.851749	4.669041	4.0020591	4.5790922	4.718513	4.2089436	5.013245	4.938655	4.2680109	4.649094	3.723023	4.229754	3.0860919	5.5288324
ZNF552	4.8678751	3.336508	5.0345467	4.273148	2.9729358	3.4257021	3.571024	3.680934	5.306061	4.0058247	2.394266	2.826643	4.153758	3.4615742	3.8506964	3.275316	2.1640558	3.8199116	2.863727	4.427407	3.0344959	1.669049	1.998574	4.9440371	3.54948	4.155441	4.25422	2.502455	2.3932529	3.914815	4.198987	2.902792	5.360604	5.160792	3.656318	4.111313	3.960598	4.2508934	2.281621	3.532433	3.1488191	3.337805	4.267898	2.7509222	3.514254	2.5962775	3.300662	2.6545248	5.0425926
SHH	4.554228	4.542008	1.077665	2.183636	1.5087512	4.7195109	1.115274	1.170019	2.20763	1.1576927	1.144317	3.76855	2.488356	5.0411838	2.3897837	1.89743	3.1431827	1.0456612	1.0883126	3.726306	1.2046702	1.741053	1.085472	1.1138821	1.15892	5.080096	1.497849	2.436399	1.0755744	4.320636	4.511782	1.35445	4.936354	4.609865	1.617868	1.834787	5.378972	6.0891969	1.0657327	1.790526	1.1747131	1.451824	1.63746	2.0770748	1.06213	1.274602	1.053799	1.3084196	5.2354922
FABP6	6.3369293	3.564258	5.1986794	6.003274	0.7060534	6.2626442	2.48221	2.547028	3.340359	3.0586695	1.533267	2.482335	4.483747	6.5713505	1.0954518	5.637466	6.58491	1.4136911	4.3502559	5.270388	0.8143219	1.422369	1.833381	1.1297476	4.603001	3.991052	4.986237	3.536315	4.670433	1.147123	1.296951	5.426103	4.997648	5.251281	4.441495	1.239902	5.451141	5.7812381	2.7394394	5.821468	0.967175	4.800228	5.232772	2.5802989	4.646612	4.5456187	4.23315	1.5940882	6.0548886
PIR	5.1052251	6.733075	3.5282172	5.980699	5.8732379	4.8091217	5.077296	5.170246	4.072824	4.2449583	3.127841	4.099008	3.243772	4.0511924	5.572228	4.889628	3.264391	2.9855674	2.3152009	4.609697	2.7645702	4.603385	1.829051	4.4493597	4.089191	5.149911	5.827292	3.626144	6.0735849	6.795909	6.605736	6.30022	5.397038	5.718096	4.279231	3.464409	5.037855	5.5394164	4.8063747	4.061212	3.3446652	5.410078	4.550808	4.4440472	4.445787	3.0696289	4.62573	2.7507086	5.1207123
CDC42EP5	7.9143268	6.006544	2.6106839	3.475241	5.5148098	5.2258798	4.769813	3.882961	6.085087	3.6453039	5.30054	5.459289	7.097548	6.6635269	4.8884372	6.899506	2.8691634	3.514467	5.3760628	5.436009	4.1487801	6.699341	5.101812	6.7392644	5.098907	7.690215	4.212298	5.794409	1.8471877	2.780733	6.497351	6.760839	7.256093	7.511311	4.838029	3.616529	2.911889	5.9012773	2.6584393	6.140987	4.244346	6.846188	6.511955	4.3514815	7.575745	5.0978929	6.046147	6.2569214	8.0623524
AQP9	0.9815819	5.274554	3.802623	1.375551	1.5180489	1.539945	2.620894	2.42383	2.136038	3.9004306	2.178264	3.923962	3.087321	0.9695029	2.6451744	4.043645	0.9176111	3.9048894	4.5916937	2.403356	2.2946261	2.254268	3.869594	3.4496261	3.311439	1.656602	1.998341	1.075051	1.1359071	2.099047	1.726826	2.463077	1.829729	1.369813	1.610699	1.325569	1.733379	1.6391939	2.6729981	2.378545	2.1562701	2.991455	1.680748	4.186265	3.233343	3.8344876	3.496989	3.931068	0.9800484
CLCN3	5.08959	4.058882	4.6036766	4.483776	3.956735	5.2867773	4.10209	4.246165	5.141633	3.5849878	2.850855	3.768207	3.658533	4.7115612	4.3607732	5.407292	3.4162229	4.7285802	3.388743	4.493894	4.208273	3.368271	3.216161	4.7495539	3.810927	5.251418	4.286577	3.503045	4.9488798	4.512483	3.491193	4.211182	5.026817	4.693517	5.398024	3.679392	4.72284	4.5769017	4.4265421	3.578817	4.049509	4.88803	5.22276	3.9593204	4.034984	3.6306095	3.714818	2.3200472	5.3873396
SLC11A1	1.6313694	2.235703	2.0900867	1.346572	2.1132254	1.7969008	2.814993	1.980506	1.827585	2.4590748	2.828614	3.703246	2.894406	1.3916514	2.5823146	2.789659	1.1477422	1.7562155	3.0518823	2.155083	3.270759	2.956016	4.206242	3.1492403	3.171761	1.850238	1.620043	1.748245	1.3617064	1.843589	1.712049	2.814853	2.236048	1.39302	2.059165	1.773744	1.83211	2.3166404	2.0255021	2.744457	2.9834793	3.180126	2.253744	3.3272649	4.414222	2.6920927	2.30006	4.1944569	1.389643
PTPN13	5.5005559	4.653229	3.9980273	5.18923	4.7522631	5.6023329	4.725121	3.20456	4.789276	1.8424754	3.622757	4.141411	4.798432	3.8171969	5.8076817	5.505387	3.0910838	4.2671271	2.4674047	4.142293	3.5727416	3.801493	5.041472	5.8183933	3.679365	5.602506	4.255332	2.677638	3.2731153	5.315696	4.493919	3.861336	6.116189	4.527143	5.190726	2.08157	6.178443	3.6436759	4.8505665	5.509945	2.5126656	4.560761	5.374795	2.527182	4.340854	1.5798394	3.416422	1.1067705	5.860973
MELK	0.8666685	3.341152	2.9506921	3.897043	3.9963318	3.7580979	4.389367	5.446767	5.051101	4.5482861	5.200426	3.172684	4.534741	2.6099757	5.1446223	3.100132	2.9763253	3.9573827	3.886985	2.984782	4.6103667	4.413117	4.656635	3.6025667	3.04341	3.514844	3.874532	4.515986	5.409791	5.318181	2.560251	4.105458	3.934615	3.104354	3.389849	2.803136	3.924291	4.2605294	5.1780165	3.245603	4.0811203	3.555461	1.974894	4.8217827	3.662488	4.4431599	3.43429	3.1697012	2.1234366
ZNF175	1.9596123	2.752508	3.5672908	2.567262	0.9954998	3.6576207	4.057483	3.143628	3.799875	2.6263488	2.330274	2.982755	2.58715	2.1259436	2.8789305	2.863274	1.0007241	3.7199211	1.6264592	2.77769	2.874414	1.651323	2.038635	3.416459	2.321594	2.475043	3.405539	2.503618	0.9109425	1.021863	2.376215	2.862896	3.094921	2.490799	3.087419	3.299018	3.462504	0.9867126	2.2645646	2.514675	3.808312	3.181855	3.346485	2.909973	3.386001	1.7674348	1.225957	2.1589508	2.8311496
FAM3B	5.2687426	6.004197	3.9941299	5.060996	0.7349412	5.0027642	4.963632	4.263735	5.022143	1.2564839	1.356591	2.984791	3.94022	4.9188822	3.1071679	4.527793	4.263016	2.2770128	4.0775926	2.747578	0.746232	2.076143	1.225305	4.0304633	2.269725	5.696072	4.943611	2.027344	5.155262	3.086807	4.240296	4.330988	2.416341	3.639763	4.198023	1.896994	1.741561	4.6076758	0.6908277	4.098879	0.873522	1.50546	3.281941	1.9317205	1.466987	1.2673638	2.131987	0.9004333	6.2481186
PLA2G4F	3.7300241	2.748372	2.6326699	4.173023	2.9831288	3.8857979	4.324599	3.748307	3.376171	4.6502625	1.330161	2.615669	3.78485	3.7323223	3.4368313	3.908183	2.5189648	3.7715371	2.7283542	4.204643	1.2230267	2.190291	1.000127	3.9288248	2.665958	3.819165	3.961282	1.242794	1.7681009	3.081759	2.181567	3.768548	3.958639	5.362277	4.335503	1.296502	2.850268	3.2287918	2.7577008	3.613003	3.5290773	3.767615	4.110242	2.1408324	3.288993	3.0640309	4.133349	0.8827333	4.7056514
HAS3	6.8519107	6.31944	2.2946833	5.931709	5.5784851	6.8097122	3.856768	4.665809	3.707244	4.2907702	5.704802	5.358015	3.120536	5.8912629	5.4745418	6.523225	3.6788503	1.4864724	2.7627391	2.370399	2.1698397	4.573355	3.869833	6.9986031	4.679676	6.188573	6.919192	2.213673	1.4802122	6.387772	6.173796	6.5918	7.006931	4.745819	4.039205	2.640712	5.421662	5.899412	6.6917754	5.99062	4.9034841	6.714709	6.297199	5.3487102	4.569015	3.878685	5.313525	1.2892386	6.2869395
REPIN1	4.8099348	4.319918	4.4051139	5.078695	4.3558709	5.1284066	4.969373	5.300546	5.699006	3.8600334	3.706551	4.192978	4.683734	4.7137296	3.8851507	4.976734	3.3475929	5.2755114	4.1075636	5.306517	4.4775099	3.05865	3.924971	5.5813757	4.843265	4.825765	5.5135	4.782119	6.4189685	4.795347	4.032338	4.625417	5.440099	5.534114	4.080872	4.065582	4.774695	5.1127683	3.6730512	4.855584	4.6279417	4.752292	5.216738	4.1155777	5.16296	5.1567671	4.456938	3.8120032	5.3082339
CBR4	4.313216	2.869394	5.0916619	3.828971	2.7388575	4.5893622	2.934921	3.368897	3.706917	3.3603051	2.336521	3.426795	3.100211	3.7021124	4.0127657	4.514771	2.5169927	3.8580916	3.169078	4.323527	4.0116188	2.373247	3.250428	3.7027063	3.359048	3.950959	4.363601	3.778139	4.0119646	3.191868	3.241406	4.270635	4.158106	3.549489	4.107611	3.622288	3.629065	4.1558481	3.8285146	3.200258	2.9229559	3.631553	4.582454	3.2239372	3.201421	3.411787	2.308345	2.09738	4.3672397
PKIA	4.8455588	5.355578	3.6599117	5.684045	1.4856971	5.8620653	2.344178	3.677416	4.045656	2.1433613	2.083147	3.384318	2.297984	3.6403162	2.6014967	4.493865	2.477691	3.3193314	2.5928363	3.983147	4.7462612	1.83562	2.21258	5.4894455	4.113726	4.266136	2.928226	3.971265	4.6502995	4.90218	3.670967	4.612129	5.327204	2.702751	3.85201	1.348002	4.944675	4.4225485	1.5830785	3.654138	2.6133046	4.235732	4.791888	1.1227162	2.470425	1.9086259	3.889348	1.1850877	4.2090732
SLC7A4	3.5401374	3.018255	1.211533	4.233598	2.3777638	1.1844733	3.851383	2.22536	1.283548	5.5735975	1.530547	2.33077	4.159582	5.3744879	3.3297458	3.283996	2.2154466	2.6334154	3.3714364	2.262567	1.2929228	5.673898	1.431262	4.0798434	3.93386	3.894283	1.270117	1.830982	1.9381735	1.178377	2.857798	4.614586	4.124003	5.411815	3.851366	1.380761	3.809946	3.4955191	2.0085983	2.583223	1.1547093	5.365046	1.182954	3.5714034	1.723473	4.2558636	1.23347	2.5385929	4.3308347
P2RY6	1.1647724	2.620423	3.1522452	2.16979	3.208225	2.2739916	4.487	3.258214	2.586653	5.1025665	3.645168	2.816572	1.859191	1.2062295	4.7810052	2.585833	1.6618312	5.3191654	3.8158174	2.533216	4.1782436	3.559038	3.22113	3.4487143	2.541436	2.959526	2.354731	1.869569	1.8922692	1.949078	2.119667	2.240731	2.234272	2.26269	3.360444	1.363324	1.455279	1.8036212	2.9163752	3.740516	2.0397843	2.115722	2.467861	3.2787693	3.799862	2.7386526	2.396886	3.7590811	1.5234371
PAQR4	1.9176682	2.795779	2.3455225	2.610883	5.0363256	2.9274065	4.970812	4.743483	4.751386	2.8566395	4.142088	3.526463	5.659831	2.4183248	4.7510109	3.179064	1.5449054	4.5277923	3.1550478	3.458112	4.8856509	4.404334	3.803558	3.6395011	3.545784	3.6946	4.110771	5.172135	5.5389624	4.056374	1.941035	3.556696	4.333427	3.721325	4.206185	2.961167	4.292465	3.6299308	3.9470539	3.135921	3.1781858	4.969345	2.978269	3.6792859	3.947849	4.4290245	3.05061	3.4541259	3.3100115
STK32A	3.2958992	3.313062	1.3568945	2.955574	1.197771	1.8482759	3.245404	1.685062	1.417203	1.2271662	1.201302	1.653992	1.506867	2.5592451	1.2543723	2.697888	1.7265457	1.4931611	2.2269333	1.625605	1.9355693	1.372707	1.183731	1.42663	2.267882	4.337881	3.87342	1.750076	1.1837308	2.601761	1.423443	3.000014	3.113144	2.887213	1.773944	2.032463	3.886167	3.8124703	1.2287796	1.396749	3.7507553	2.553532	4.277184	1.6158011	1.195434	1.2639879	1.258723	1.2436048	2.4357855
[truncated: 852 more columns]
