# Supplementary material for: Comprehensive Analysis of N6-methyladenosine Modification Patterns Associated With Multiomic Characteristics of Bladder Cancer
Source: Front Med (Lausanne). 2021 Dec 23;8:757432. doi: 10.3389/fmed.2021.757432 (PMC8733309; doi:10.3389/fmed.2021.757432)
Supplement: Supplementary Table 13 — Detailed m6A gene cluster results of the 901 samples from the merged cohort. [file Data_Sheet_13.ZIP]

Archive with 8 entries (7 files):
- s-table13-19/
- s-table13-19/s-table13.txt
- s-table13-19/s-table14.txt
- s-table13-19/s-table15.txt
- s-table13-19/s-table16.txt
- s-table13-19/s-table17.txt
- s-table13-19/s-table18.txt
- s-table13-19/s-table19.txt
