# Supplementary material for: Comprehensive Analysis of N6-methyladenosine Modification Patterns Associated With Multiomic Characteristics of Bladder Cancer
Source: Front Med (Lausanne). 2021 Dec 23;8:757432. doi: 10.3389/fmed.2021.757432 (PMC8733309; doi:10.3389/fmed.2021.757432)
Supplement: Supplementary Table 13 — Detailed m6A gene cluster results of the 901 samples from the merged cohort. [file Data_Sheet_13.ZIP › s-table13-19/s-table14.txt]

Supplementary table 14: The m6A score quantification results of the 901 bladder tumors in the merged cohort.
id	m6Ascore
TCGA_TCGA-CF-A47X	-5.38090032932196
TCGA_TCGA-ZF-AA51	-0.110052881726634
TCGA_TCGA-BL-A0C8	-0.00655756003216801
TCGA_TCGA-BT-A42C	-6.28747402890076
TCGA_TCGA-G2-A3IB	3.85119836517775
TCGA_TCGA-2F-A9KP	-4.36428326030525
TCGA_TCGA-DK-A3IT	0.387576695398965
TCGA_TCGA-FD-A43P	-0.352630357574566
TCGA_TCGA-DK-A3IV	-4.5791116724683
TCGA_TCGA-2F-A9KW	3.77279655513323
TCGA_TCGA-GU-A762	6.02082990912347
TCGA_TCGA-XF-AAME	3.19890953244865
TCGA_TCGA-XF-AAN0	1.44064345976401
TCGA_TCGA-CF-A47W	-3.94674485643159
TCGA_TCGA-GC-A3I6	0.98775760099279
TCGA_TCGA-FD-A6TA	-0.974000810583769
TCGA_TCGA-DK-A1A7	2.40545797372398
TCGA_TCGA-FD-A3SR	1.54863159306333
TCGA_TCGA-GU-AATP	5.74148864995971
TCGA_TCGA-DK-AA6X	-1.98515784774544
TCGA_TCGA-XF-A9T3	3.35538705019698
TCGA_TCGA-PQ-A6FN	6.54955885284499
TCGA_TCGA-DK-A3WW	8.43333415365379
TCGA_TCGA-XF-AAMY	-1.71458482085596
TCGA_TCGA-K4-A3WS	1.30339595730868
TCGA_TCGA-UY-A9PA	-5.24052918672225
TCGA_TCGA-G2-AA3F	-3.72662883522971
TCGA_TCGA-FJ-A871	1.3855393819601
TCGA_TCGA-ZF-A9RN	-1.62634684036062
TCGA_TCGA-GC-A3RB	-2.81661490620196
TCGA_TCGA-UY-A9PF	-1.24023076731071
TCGA_TCGA-YC-A89H	-0.769737296430818
TCGA_TCGA-XF-AAMQ	-5.95206161450898
TCGA_TCGA-CF-A1HR	-5.11475289136897
TCGA_TCGA-E7-A3X6	-0.828080724579146
TCGA_TCGA-DK-A6AW	-0.00121287232483624
TCGA_TCGA-GC-A3BM	-4.55181550064431
TCGA_TCGA-GV-A6ZA	-2.73788865624064
TCGA_TCGA-G2-A2EJ	4.5959213091069
TCGA_TCGA-FD-A43N	1.18481278610934
TCGA_TCGA-UY-A8OD	1.89160055917536
TCGA_TCGA-2F-A9KT	0.480971596503347
TCGA_TCGA-BT-A20Q	-2.98142162839157
TCGA_TCGA-CU-A0YR	3.93328490853064
TCGA_TCGA-SY-A9G5	3.10950365228112
TCGA_TCGA-4Z-AA84	5.32162119764772
TCGA_TCGA-4Z-AA7Q	3.60055130707058
TCGA_TCGA-FD-A5BT	9.13173103216612
TCGA_TCGA-CF-A27C	-6.83403479609957
TCGA_TCGA-E7-A6MF	-9.60818811638597
TCGA_TCGA-FT-A61P	3.81884432958421
TCGA_TCGA-DK-AA77	-4.3733422629461
TCGA_TCGA-ZF-AA5N	1.36575690679827
TCGA_TCGA-DK-AA6U	-3.518786193995
TCGA_TCGA-BT-A20O	3.52478820272363
TCGA_TCGA-GD-A3OS	0.411055420529266
TCGA_TCGA-XF-A9SZ	3.15039663734391
TCGA_TCGA-4Z-AA82	3.60588557294535
TCGA_TCGA-DK-AA76	-8.20257780130262
TCGA_TCGA-DK-A3IL	-1.40595794324788
TCGA_TCGA-E7-A678	-7.01335808575921
TCGA_TCGA-ZF-A9R1	-4.24370983202243
TCGA_TCGA-XF-A9SH	-1.6595702345605
TCGA_TCGA-FD-A5BU	4.04296225374381
TCGA_TCGA-C4-A0F7	4.24472003489871
TCGA_TCGA-C4-A0F0	5.82977157194137
TCGA_TCGA-FD-A3N5	3.79729670471831
TCGA_TCGA-ZF-AA5H	5.38230473183367
TCGA_TCGA-DK-A3WX	5.35174093069163
TCGA_TCGA-YF-AA3L	-6.08902095852024
TCGA_TCGA-BT-A2LA	-0.533687565514061
TCGA_TCGA-4Z-AA87	-1.41153837081512
TCGA_TCGA-BT-A2LB	-2.52651775109859
TCGA_TCGA-XF-A8HB	-4.47672317159006
TCGA_TCGA-DK-A2I6	4.21901217928273
TCGA_TCGA-ZF-AA4X	-5.39616860230035
TCGA_TCGA-BT-A20P	-4.68050613060992
TCGA_TCGA-BT-A20W	-3.43333551624158
TCGA_TCGA-FD-A5BX	4.16069167279652
TCGA_TCGA-BL-A13J	0.659701294092746
TCGA_TCGA-CF-A8HX	-2.19777190896261
TCGA_TCGA-PQ-A6FI	6.94719798157112
TCGA_TCGA-FJ-A3Z7	5.96569899195359
TCGA_TCGA-E7-A7PW	-1.84832939063787
TCGA_TCGA-4Z-AA7S	-6.71078203386593
TCGA_TCGA-CF-A3MH	-2.87362977789437
TCGA_TCGA-DK-A6B2	-1.73217645397443
TCGA_TCGA-4Z-AA86	6.7890555445802
TCGA_TCGA-5N-A9KI	4.01158656775161
TCGA_TCGA-GU-AATO	3.6539650347737
TCGA_TCGA-CF-A9FH	-7.14456266651605
TCGA_TCGA-FD-A6TG	-1.18314354849637
TCGA_TCGA-4Z-AA7O	-4.61060463539404
TCGA_TCGA-GV-A3QI	-8.96840721952382
TCGA_TCGA-DK-A6AV	-2.29798737847154
TCGA_TCGA-DK-A1A3	2.37422921726738
TCGA_TCGA-GD-A6C6	2.32508795322648
TCGA_TCGA-GC-A3RD	-1.25398184390026
TCGA_TCGA-BT-A20R	4.21325042460008
TCGA_TCGA-XF-A9T0	-0.502960866936775
TCGA_TCGA-YF-AA3M	1.04391821350478
TCGA_TCGA-4Z-AA7Y	-10.1516801593143
TCGA_TCGA-FD-A62O	-5.59041033032758
TCGA_TCGA-BL-A3JM	-0.775286031437502
TCGA_TCGA-FJ-A3ZF	-1.71031680759139
TCGA_TCGA-CU-A0YO	-2.8647249537057
TCGA_TCGA-CF-A5UA	-3.06777360014241
TCGA_TCGA-K4-AAQO	-2.05397616688147
TCGA_TCGA-XF-AAMJ	0.109528172766501
TCGA_TCGA-GU-A763	-5.44229358390006
TCGA_TCGA-G2-A2EC	-6.14694349302698
TCGA_TCGA-FD-A3B7	6.01632560120999
TCGA_TCGA-FD-A5C0	-2.25692462112957
TCGA_TCGA-FD-A5BS	6.50107790804182
TCGA_TCGA-CU-A0YN	4.64892393122226
TCGA_TCGA-FD-A5BZ	-3.2965069468372
TCGA_TCGA-UY-A9PE	0.959865717315293
TCGA_TCGA-GV-A40E	7.64333316044189
TCGA_TCGA-BT-A2LD	4.2257950988331
TCGA_TCGA-UY-A9PD	-1.26014745838661
TCGA_TCGA-G2-AA3B	-2.3137718850264
TCGA_TCGA-K4-A54R	1.9948296013297
TCGA_TCGA-DK-A1AA	-6.33773000012331
TCGA_TCGA-CU-A5W6	-1.447385861594
TCGA_TCGA-DK-AA6R	3.40480753707325
TCGA_TCGA-BT-A3PH	1.23246949040151
TCGA_TCGA-BL-A13I	2.77684437155711
TCGA_TCGA-CF-A3MF	3.91030673277837
TCGA_TCGA-CF-A47T	-4.70012075636397
TCGA_TCGA-YC-A8S6	-1.78184524257673
TCGA_TCGA-DK-A3IS	-5.15984668352003
TCGA_TCGA-XF-A9SJ	4.81699694904532
TCGA_TCGA-DK-AA6T	1.79148597547378
TCGA_TCGA-BT-A20N	-1.48675352862405
TCGA_TCGA-C4-A0F6	-0.977524952422537
TCGA_TCGA-CF-A7I0	-4.40378670668218
TCGA_TCGA-FD-A3B6	6.44525037084272
TCGA_TCGA-GC-A3YS	4.97845020153921
TCGA_TCGA-XF-A9T2	0.34698025447341
TCGA_TCGA-UY-A78O	-4.838172861182
TCGA_TCGA-GC-A3OO	-0.592574918322027
TCGA_TCGA-E7-A6ME	-2.86346776786109
TCGA_TCGA-XF-AAN5	3.80908268720205
TCGA_TCGA-FD-A3SN	2.13492599846509
TCGA_TCGA-ZF-A9R2	-5.56616701415293
TCGA_TCGA-ZF-AA4T	-1.08281469823951
TCGA_TCGA-E7-A4IJ	-3.96890485060352
TCGA_TCGA-FD-A6TE	-1.92242431936868
TCGA_TCGA-H4-A2HO	-2.20017096839577
TCGA_TCGA-FD-A6TB	-1.4672059205067
TCGA_TCGA-XF-AAN3	2.11825976521632
TCGA_TCGA-XF-AAMH	-0.97550185220745
TCGA_TCGA-FD-A3B8	4.74429586597451
TCGA_TCGA-XF-A9SY	6.74476970724792
TCGA_TCGA-CF-A9FF	-2.56452535592151
TCGA_TCGA-XF-A9ST	2.58083492215624
TCGA_TCGA-DK-A6B5	0.00463197285465
TCGA_TCGA-GC-A3RC	6.20412942509638
TCGA_TCGA-GV-A3QK	-3.24226040156702
TCGA_TCGA-GU-A764	5.1939574694511
TCGA_TCGA-GU-A42R	-4.03001657331373
TCGA_TCGA-DK-A6B6	-4.34767409289701
TCGA_TCGA-R3-A69X	-3.27554874141006
TCGA_TCGA-5N-A9KM	-1.92512781190979
TCGA_TCGA-FD-A6TF	4.86946946463953
TCGA_TCGA-XF-AAMR	-3.87123622169306
TCGA_TCGA-XF-A8HF	0.738261991996217
TCGA_TCGA-ZF-AA4U	-4.98653520970072
TCGA_TCGA-DK-A3IQ	1.83604993319598
TCGA_TCGA-E7-A4XJ	-2.08200902852635
TCGA_TCGA-XF-A9T6	5.52754598140784
TCGA_TCGA-4Z-AA7M	-1.00959569824259
TCGA_TCGA-ZF-AA56	-1.80199176144215
TCGA_TCGA-XF-A8HH	0.37479965901127
TCGA_TCGA-C4-A0EZ	-2.23701445669934
TCGA_TCGA-FD-A62P	3.08801514656467
TCGA_TCGA-CF-A47V	-4.83893820152107
TCGA_TCGA-XF-A9SI	-0.627611309885973
TCGA_TCGA-GU-A42Q	1.3931576852646
TCGA_TCGA-BT-A42F	8.26222462568384
TCGA_TCGA-ZF-A9RF	4.22384218995724
TCGA_TCGA-KQ-A41N	-1.25516683327148
TCGA_TCGA-GD-A3OQ	-3.35848816383885
TCGA_TCGA-BT-A20U	-0.289417530728824
TCGA_TCGA-XF-A9SW	2.21125469130291
TCGA_TCGA-FD-A3B3	6.12462370438319
TCGA_TCGA-ZF-A9RC	-0.65062975865204
TCGA_TCGA-E7-A6MD	-1.52106182372239
TCGA_TCGA-E5-A4TZ	0.18937412639083
TCGA_TCGA-ZF-A9R4	-2.48921521316087
TCGA_TCGA-GV-A3QH	-2.50140900858929
TCGA_TCGA-BT-A0YX	2.78506197769155
TCGA_TCGA-FT-A3EE	-0.317248550004688
TCGA_TCGA-ZF-A9RL	-10.2390437125938
TCGA_TCGA-ZF-A9R9	1.41295300730636
TCGA_TCGA-ZF-A9RE	-0.695995295757875
TCGA_TCGA-DK-A6B1	-3.84511368239735
TCGA_TCGA-CF-A5U8	-6.75773702317437
TCGA_TCGA-XF-AAMW	2.09295842939264
TCGA_TCGA-BT-A3PJ	6.55728437730264
TCGA_TCGA-ZF-A9R7	-0.681865999338624
TCGA_TCGA-FD-A3SO	8.11560025533343
TCGA_TCGA-E7-A97P	3.34282562771973
TCGA_TCGA-GU-A767	-2.98848353181882
TCGA_TCGA-4Z-AA81	3.66398012515348
TCGA_TCGA-2F-A9KQ	-6.23241379080893
TCGA_TCGA-SY-A9G0	-0.763960319262978
TCGA_TCGA-GV-A40G	-2.11430934144886
TCGA_TCGA-FD-A43Y	3.64862489762348
TCGA_TCGA-S5-AA26	-5.09286781785916
TCGA_TCGA-BT-A42E	7.00491123327817
TCGA_TCGA-FD-A43X	-6.51024178116019
TCGA_TCGA-ZF-AA4R	-0.597311970527505
TCGA_TCGA-BT-A20T	-3.05823344664924
TCGA_TCGA-E7-A7DU	-4.88190824007958
TCGA_TCGA-DK-A3WY	2.65906335679591
TCGA_TCGA-G2-A2EF	5.51175201871734
TCGA_TCGA-BT-A20V	0.309806360760378
TCGA_TCGA-K4-A3WV	-1.36399123592757
TCGA_TCGA-GU-AATQ	1.0072116369188
TCGA_TCGA-G2-A3VY	-4.90973342565882
TCGA_TCGA-XF-AAN8	8.77188878197233
TCGA_TCGA-CU-A3QU	-2.77046433555183
TCGA_TCGA-GD-A3OP	-6.87813637852641
TCGA_TCGA-KQ-A41P	-0.285063070052035
TCGA_TCGA-UY-A9PH	1.8700335783106
TCGA_TCGA-FD-A5BY	0.0560972255778709
TCGA_TCGA-K4-A3WU	-2.27799680187198
TCGA_TCGA-FD-A3SJ	-0.739598127583939
TCGA_TCGA-FD-A3B5	4.36998307137084
TCGA_TCGA-GC-A6I3	0.970644475682055
TCGA_TCGA-4Z-AA80	-6.05613274029294
TCGA_TCGA-G2-A3IE	-5.93884417624011
TCGA_TCGA-ZF-A9R0	0.365002357412768
TCGA_TCGA-FD-A43S	-1.48036229692523
TCGA_TCGA-XF-A8HG	-2.78609381383248
TCGA_TCGA-K4-A83P	1.16350421333828
TCGA_TCGA-GD-A2C5	-3.53321133410997
TCGA_TCGA-XF-AAMX	-2.41642474849945
TCGA_TCGA-DK-A1AE	-1.30841107666068
TCGA_TCGA-FJ-A3ZE	-1.34371618681304
TCGA_TCGA-DK-A2I1	-0.104622510753291
TCGA_TCGA-DK-A6B0	-5.38482421966322
TCGA_TCGA-FD-A5BR	-1.66278106860122
TCGA_TCGA-KQ-A41Q	-1.34207341582249
TCGA_TCGA-DK-A1AF	0.828877042689866
TCGA_TCGA-LT-A5Z6	-2.46073938127016
TCGA_TCGA-GC-A4ZW	-1.79545162664203
TCGA_TCGA-K4-A4AB	-2.28051044977769
TCGA_TCGA-DK-AA74	6.26062085508486
TCGA_TCGA-G2-A2EO	-0.809499619918253
TCGA_TCGA-DK-A1AG	-4.30531140750036
TCGA_TCGA-GV-A3JZ	-1.52366579136147
TCGA_TCGA-XF-A9SV	-2.63459906742711
TCGA_TCGA-UY-A78K	-0.0972537039193986
TCGA_TCGA-FD-A6TH	3.11280723111322
TCGA_TCGA-DK-AA6W	-0.138494828839122
TCGA_TCGA-CF-A3MG	-7.90426219070047
TCGA_TCGA-DK-A3X1	-0.513496192183509
TCGA_TCGA-DK-A1A6	1.23627695784487
TCGA_TCGA-XF-AAMG	-0.328417353712064
TCGA_TCGA-E7-A541	-3.12557917330225
TCGA_TCGA-XF-A8HE	5.40223121316405
TCGA_TCGA-DK-AA6Q	0.976303493993727
TCGA_TCGA-UY-A78N	-2.69074147108059
TCGA_TCGA-DK-AA75	-0.61721585485975
TCGA_TCGA-ZF-AA5P	3.52760966349732
TCGA_TCGA-GC-A3WC	0.929544788122098
TCGA_TCGA-K4-A4AC	6.99880837045703
TCGA_TCGA-FD-A3SL	1.69558954079204
TCGA_TCGA-K4-A5RH	5.06835178149139
TCGA_TCGA-FD-A5C1	7.68585584331808
TCGA_TCGA-XF-AAN7	-1.0884725534795
TCGA_TCGA-2F-A9KO	-3.44688707192807
TCGA_TCGA-DK-A3IM	3.64923293873456
TCGA_TCGA-FD-A3SS	5.23681912834806
TCGA_TCGA-4Z-AA7N	-1.36377861458549
TCGA_TCGA-HQ-A2OE	-6.34821627153084
TCGA_TCGA-UY-A8OC	5.43661325659498
TCGA_TCGA-GV-A3JV	-5.86219645292085
TCGA_TCGA-XF-A9T8	5.92807303026459
TCGA_TCGA-KQ-A41S	0.369516281715193
TCGA_TCGA-CU-A3YL	-3.46389692512444
TCGA_TCGA-E7-A7XN	5.11655385357106
TCGA_TCGA-DK-A2HX	1.28390159942942
TCGA_TCGA-CF-A8HY	-2.69657220960637
TCGA_TCGA-4Z-AA7W	8.2148978325539
TCGA_TCGA-FD-A43U	2.28231932228176
TCGA_TCGA-BT-A0S7	3.66342667639246
TCGA_TCGA-ZF-A9R3	-6.73608582397612
TCGA_TCGA-4Z-AA89	-7.12500960493064
TCGA_TCGA-GU-A42P	-2.4111679116254
TCGA_TCGA-FD-A3NA	-0.271895965723472
TCGA_TCGA-XF-A9SL	0.615019481046072
TCGA_TCGA-XF-AAN2	3.50520771963159
TCGA_TCGA-ZF-AA54	3.88023899078142
TCGA_TCGA-GU-A766	7.46042903042069
TCGA_TCGA-FD-A6TD	3.5303968526922
TCGA_TCGA-FD-A3B4	3.12585636296617
TCGA_TCGA-DK-A1AB	1.72893375572105
TCGA_TCGA-BT-A20X	6.63223266798369
TCGA_TCGA-GV-A3JW	-6.26592524346248
TCGA_TCGA-UY-A9PB	7.13213527439821
TCGA_TCGA-FD-A6TI	-2.42495955366062
TCGA_TCGA-XF-AAML	-0.624187040978328
TCGA_TCGA-ZF-AA58	7.43785209309985
TCGA_TCGA-FD-A3SP	5.76628186408333
TCGA_TCGA-E7-A97Q	-0.528827664744214
TCGA_TCGA-YC-A9TC	-0.839414971751731
TCGA_TCGA-GV-A3QG	4.88354791346761
TCGA_TCGA-K4-A6FZ	-1.08494312440656
TCGA_TCGA-KQ-A41R	0.698262633800371
TCGA_TCGA-DK-AA6M	5.04822124123714
TCGA_TCGA-ZF-AA52	3.95970649966162
TCGA_TCGA-K4-A5RJ	4.2694462634518
TCGA_TCGA-HQ-A5ND	-1.45946150844522
TCGA_TCGA-BT-A3PK	6.79171907392633
TCGA_TCGA-FD-A3N6	4.14462170414946
TCGA_TCGA-UY-A78P	4.18436993599486
TCGA_TCGA-CF-A9FL	-0.407091610910851
TCGA_TCGA-CF-A9FM	-7.05961513050893
TCGA_TCGA-ZF-A9RD	4.488827400914
TCGA_TCGA-G2-AA3D	-4.56885042857854
TCGA_TCGA-DK-A2I2	6.88536157431414
TCGA_TCGA-FD-A62S	3.49790224361545
TCGA_TCGA-MV-A51V	-1.64933954630778
TCGA_TCGA-E5-A2PC	0.118775743424216
TCGA_TCGA-DK-A3X2	-0.858756764611789
TCGA_TCGA-GD-A76B	-1.05627542461469
TCGA_TCGA-GC-A6I1	9.23577289582993
TCGA_TCGA-XF-A9SK	0.0538925211022279
TCGA_TCGA-DK-A1AD	-1.63766930373949
TCGA_TCGA-K4-A5RI	-0.0560295018221949
TCGA_TCGA-FD-A3SQ	-2.54642401327172
TCGA_TCGA-GV-A3QF	-4.07772323047839
TCGA_TCGA-E7-A7DV	5.52499883847013
TCGA_TCGA-XF-AAN1	-6.24695680655581
TCGA_TCGA-DK-AA6P	-7.07193822079235
TCGA_TCGA-CF-A47Y	-4.9873515670579
TCGA_TCGA-CF-A3MI	2.16159510093743
TCGA_TCGA-G2-A2EL	-2.72745037146814
TCGA_TCGA-XF-AAMZ	-5.03804013303542
TCGA_TCGA-DK-AA6L	0.327832476104177
TCGA_TCGA-XF-A9T4	-0.182591806011527
TCGA_TCGA-K4-A6MB	-1.59797061998943
TCGA_TCGA-UY-A8OB	5.97542027976408
TCGA_TCGA-ZF-A9R5	-5.76707882149524
TCGA_TCGA-CU-A3KJ	6.18536041927935
TCGA_TCGA-DK-AA6S	2.17432062400627
TCGA_TCGA-E7-A85H	-1.32410878787814
TCGA_TCGA-G2-AA3C	7.13605757931725
TCGA_TCGA-E7-A8O8	-0.383573806736527
TCGA_TCGA-XF-A9SM	6.04532355646541
TCGA_TCGA-DK-A3IN	3.38692378056424
TCGA_TCGA-XF-A8HC	-2.67926356839353
TCGA_TCGA-ZF-AA4W	5.7684263913409
TCGA_TCGA-LC-A66R	6.62453938188057
TCGA_TCGA-E7-A8O7	-9.55308700899522
TCGA_TCGA-LT-A8JT	-8.3229710656716
TCGA_TCGA-FJ-A3Z9	-6.61561647174218
TCGA_TCGA-DK-A1AC	-0.0211228351403028
TCGA_TCGA-C4-A0F1	4.47686748687549
TCGA_TCGA-G2-A2ES	5.43664762581588
TCGA_TCGA-XF-AAN4	4.47512101042671
TCGA_TCGA-4Z-AA83	-3.08723398078482
TCGA_TCGA-E7-A5KE	-3.13819253429401
TCGA_TCGA-ZF-AA4V	2.78654872846537
TCGA_TCGA-ZF-AA53	6.17853857374504
TCGA_TCGA-ZF-A9RM	-6.78402605681503
TCGA_TCGA-CU-A72E	1.02604570401676
TCGA_TCGA-2F-A9KR	-4.84834041723493
TCGA_TCGA-E5-A4U1	-6.11492072947854
TCGA_TCGA-E7-A3Y1	-2.78919887167621
TCGA_TCGA-FD-A6TC	-0.132758894025863
TCGA_TCGA-FD-A5BV	-1.30500593792817
TCGA_TCGA-DK-A2I4	3.6514885309629
TCGA_TCGA-UY-A78M	0.473873134241372
TCGA_TCGA-4Z-AA7R	-0.7660403568115
TCGA_TCGA-E7-A519	-0.817041099799524
TCGA_TCGA-DK-A3IU	5.9625289749274
TCGA_TCGA-FD-A3SM	-0.727891584903447
TCGA_TCGA-BL-A5ZZ	4.16315477957026
TCGA_TCGA-FD-A62N	6.39178025579302
TCGA_TCGA-BT-A20J	1.21521406245157
TCGA_TCGA-DK-AA71	-2.84985716753555
TCGA_TCGA-KQ-A41O	-3.47719425363031
TCGA_TCGA-E7-A677	-8.51805536801518
TCGA_TCGA-DK-A1A5	-1.78503981767612
TCGA_TCGA-HQ-A5NE	-0.0521703890029148
TCGA_TCGA-XF-AAMT	5.1935586295218
TCGA_TCGA-XF-A9SU	1.24194771984144
TCGA_TCGA-CF-A47S	-7.66737495932262
TCGA_TCGA-FD-A6TK	4.43682346736337
TCGA_TCGA-E7-A5KF	-7.42372965085845
TCGA_TCGA-UY-A78L	5.41303654433992
TCGA_TCGA-S5-A6DX	2.43145363777262
TCGA_TCGA-XF-A8HI	-6.28502825969642
TCGA_TCGA-XF-A9T5	4.16480087927145
TCGA_TCGA-XF-A9SX	5.69573335179668
TCGA_TCGA-G2-A2EK	-3.26264499899159
TCGA_TCGA-XF-A8HD	2.43291998276913
TCGA_TCGA-GV-A3JX	-3.77002032726513
TCGA_TCGA-H4-A2HQ	-5.14117402658258
TCGA_TCGA-XF-A9SP	-0.275846816397523
TCGA_TCGA-DK-A3IK	-1.32990665171138
GSE32894_GSM814052	-2.69656784143931
GSE32894_GSM814053	-0.911115872653687
GSE32894_GSM814054	3.48726153334749
GSE32894_GSM814055	-3.02391765766419
GSE32894_GSM814056	2.53264649109235
GSE32894_GSM814057	-3.74713718441149
GSE32894_GSM814058	-4.19033659134171
GSE32894_GSM814059	-4.6827288128848
GSE32894_GSM814060	3.9668818725041
GSE32894_GSM814061	-0.799630626255648
GSE32894_GSM814062	8.16572882131706
GSE32894_GSM814063	-1.84809176885821
GSE32894_GSM814064	7.37706657362261
GSE32894_GSM814065	-4.70996209830583
GSE32894_GSM814066	-1.59657291768511
GSE32894_GSM814067	0.445664404649399
GSE32894_GSM814068	8.80822276579155
GSE32894_GSM814069	-6.63349190589051
GSE32894_GSM814070	4.34095646139758
GSE32894_GSM814071	-4.13090099817473
GSE32894_GSM814072	0.0419516427574185
GSE32894_GSM814073	0.219970406794671
GSE32894_GSM814074	-2.9429283966102
GSE32894_GSM814075	0.0870143486515083
GSE32894_GSM814076	5.27454385717716
GSE32894_GSM814077	4.03140127058166
GSE32894_GSM814078	-4.05729704428354
GSE32894_GSM814079	1.49581981432408
GSE32894_GSM814080	9.75585590604821
GSE32894_GSM814081	3.08343348332336
GSE32894_GSM814082	-2.45373726040378
GSE32894_GSM814083	6.10107934257054
GSE32894_GSM814084	-5.41937123678402
GSE32894_GSM814085	3.01179576350833
GSE32894_GSM814086	-0.205804906817832
GSE32894_GSM814087	-3.89629630921916
GSE32894_GSM814088	0.55412185221895
GSE32894_GSM814089	-0.366016660408058
GSE32894_GSM814090	2.64921507906103
GSE32894_GSM814091	-0.492688928529328
GSE32894_GSM814092	2.8136465912729
GSE32894_GSM814093	0.280529224173186
GSE32894_GSM814094	2.46560704504161
GSE32894_GSM814095	-4.34857232091536
GSE32894_GSM814096	-3.23901105557564
GSE32894_GSM814097	5.88773048051517
GSE32894_GSM814098	-3.29585765341291
GSE32894_GSM814099	-1.40371368372183
GSE32894_GSM814100	-4.36728063478409
GSE32894_GSM814101	5.27686064361808
GSE32894_GSM814102	-1.26508214598669
GSE32894_GSM814103	-8.2838518879415
GSE32894_GSM814104	-2.3874350146406
GSE32894_GSM814105	2.97412673468915
GSE32894_GSM814106	2.77640688738401
GSE32894_GSM814107	0.809237413490853
GSE32894_GSM814108	5.60265538007759
GSE32894_GSM814109	2.05113968090343
GSE32894_GSM814110	-2.71304333120411
GSE32894_GSM814111	4.82957280114178
GSE32894_GSM814112	-6.87370419953904
GSE32894_GSM814113	5.27021347713807
GSE32894_GSM814114	-2.13182142358635
GSE32894_GSM814115	6.08467186666228
GSE32894_GSM814116	0.853346401769365
GSE32894_GSM814117	-4.25574730717813
GSE32894_GSM814118	-2.7366899363138
GSE32894_GSM814119	2.91055665319452
GSE32894_GSM814120	0.950397746133884
GSE32894_GSM814121	1.12284493628497
GSE32894_GSM814122	-1.32861479077626
GSE32894_GSM814123	-3.88756666116979
GSE32894_GSM814124	0.576562562625288
GSE32894_GSM814125	5.33528942368265
GSE32894_GSM814126	5.00407807397174
GSE32894_GSM814127	7.63212161190534
GSE32894_GSM814128	-2.04683985476983
GSE32894_GSM814129	-3.30422279217722
GSE32894_GSM814130	0.640675768618148
GSE32894_GSM814131	1.77367596776307
GSE32894_GSM814132	1.28171220806667
GSE32894_GSM814133	-0.447755420713262
GSE32894_GSM814134	-6.19262345928472
GSE32894_GSM814135	-2.72139115827038
GSE32894_GSM814136	-4.77977212346926
GSE32894_GSM814137	-5.07536390625343
GSE32894_GSM814138	-0.434291113774632
GSE32894_GSM814139	-4.79984553551677
GSE32894_GSM814140	1.06362218781167
GSE32894_GSM814141	1.8453139111359
GSE32894_GSM814142	2.19833559122815
GSE32894_GSM814143	0.510674098203525
GSE32894_GSM814144	4.97064224526662
GSE32894_GSM814145	3.23811119777644
GSE32894_GSM814146	7.05995871291454
GSE32894_GSM814147	-1.88898744903578
GSE32894_GSM814148	2.40797338746107
GSE32894_GSM814149	-1.21478674550168
GSE32894_GSM814150	-4.84848298543257
GSE32894_GSM814151	6.71136048453096
GSE32894_GSM814152	4.82389970877746
GSE32894_GSM814153	-8.6119297604685
GSE32894_GSM814154	-5.01192786940674
GSE32894_GSM814155	-1.46780843906541
GSE32894_GSM814156	3.5727889128185
GSE32894_GSM814157	-2.55750597116368
GSE32894_GSM814158	5.75666581979466
GSE32894_GSM814159	-3.16183458302685
GSE32894_GSM814160	-4.74024647769229
GSE32894_GSM814161	2.17019867925602
GSE32894_GSM814162	-3.81772123092638
GSE32894_GSM814163	-0.765224810872669
GSE32894_GSM814164	-3.60084133314611
GSE32894_GSM814165	0.0161171057139669
GSE32894_GSM814166	-3.03170197239539
GSE32894_GSM814167	-8.37939067510227
GSE32894_GSM814168	3.42830596908179
GSE32894_GSM814169	-1.87807517996104
GSE32894_GSM814170	-0.0455984987022511
GSE32894_GSM814171	-0.862135520984169
GSE32894_GSM814172	1.86474940216162
GSE32894_GSM814173	7.88793818424166
GSE32894_GSM814174	-7.56204071599225
GSE32894_GSM814175	-0.88387884655754
GSE32894_GSM814176	2.97011072443494
GSE32894_GSM814177	-0.824223053845289
GSE32894_GSM814178	1.29639621272658
GSE32894_GSM814179	-0.513536351227894
GSE32894_GSM814180	0.886399947597889
GSE32894_GSM814181	-3.91005721959642
GSE32894_GSM814182	-2.26378763218929
GSE32894_GSM814183	-2.59242814585807
GSE32894_GSM814184	-1.12244249963302
GSE32894_GSM814185	-1.55614525268878
GSE32894_GSM814186	-0.159055704333279
GSE32894_GSM814187	4.43251120161679
GSE32894_GSM814188	2.89412029285975
GSE32894_GSM814189	1.3311058198825
GSE32894_GSM814190	-4.56408733906005
GSE32894_GSM814191	-2.8503052627769
GSE32894_GSM814192	-5.40038734438732
GSE32894_GSM814193	-3.11626564010273
GSE32894_GSM814194	-6.80290546339378
GSE32894_GSM814195	-2.3744687728476
GSE32894_GSM814196	-4.63030598582569
GSE32894_GSM814197	2.25702580191181
GSE32894_GSM814198	-2.92609118413034
GSE32894_GSM814199	1.50038357225657
GSE32894_GSM814200	-2.76369238140636
GSE32894_GSM814201	-6.61577691972016
GSE32894_GSM814202	0.927481598002882
GSE32894_GSM814203	-1.32108300779818
GSE32894_GSM814204	6.40876931768435
GSE32894_GSM814205	-6.37760705970143
GSE32894_GSM814206	-0.131890016791905
GSE32894_GSM814207	-3.07426014528619
GSE32894_GSM814208	-5.62724806093226
GSE32894_GSM814209	1.01500829432722
GSE32894_GSM814210	-4.08089296662321
GSE32894_GSM814211	-0.973280804630776
GSE32894_GSM814212	-3.84184020905418
GSE32894_GSM814213	-4.84411948971743
GSE32894_GSM814214	9.63586525508171
GSE32894_GSM814215	-4.08485012395948
GSE32894_GSM814216	-6.51190113514938
GSE32894_GSM814217	1.40534210969969
GSE32894_GSM814218	7.01764059447085
GSE32894_GSM814219	6.19103755167501
GSE32894_GSM814220	7.00470223179406
GSE32894_GSM814221	-3.3697048094551
GSE32894_GSM814222	1.93689527788004
GSE32894_GSM814223	1.42237508656188
GSE32894_GSM814224	-5.09873756502595
GSE32894_GSM814225	7.74662554494478
GSE32894_GSM814226	-5.11746218874664
GSE32894_GSM814227	-3.39103628998106
GSE32894_GSM814228	-1.2312868909019
GSE32894_GSM814229	-2.32435993303333
GSE32894_GSM814230	1.13097337290127
GSE32894_GSM814231	-3.64730777436325
GSE32894_GSM814232	-2.12684148759829
GSE32894_GSM814233	1.42113355305995
GSE32894_GSM814234	-3.15413952695649
GSE32894_GSM814235	1.3744846984913
GSE32894_GSM814236	0.0983162447086697
GSE32894_GSM814237	-2.82215282706462
GSE32894_GSM814238	6.55140239209239
GSE32894_GSM814239	0.409455980950256
GSE32894_GSM814240	0.0295171310991488
GSE32894_GSM814241	3.48936682061614
GSE32894_GSM814242	1.35898092090011
GSE32894_GSM814243	2.93396248876729
GSE32894_GSM814244	1.37812251322603
GSE32894_GSM814245	1.70268544502528
GSE32894_GSM814246	1.79736830716511
GSE32894_GSM814247	-2.01435206620603
GSE32894_GSM814248	2.72400318135874
GSE32894_GSM814249	-6.39545726045634
GSE32894_GSM814250	-4.78966916662801
GSE32894_GSM814251	6.4183631243899
GSE32894_GSM814252	-4.95185995753878
GSE32894_GSM814253	-3.09438951415853
GSE32894_GSM814254	-0.763426778699663
GSE32894_GSM814255	0.110614159895083
GSE32894_GSM814256	-6.61018954461415
GSE32894_GSM814257	-0.494319883995502
GSE32894_GSM814258	2.35592846866212
GSE32894_GSM814259	-1.53990111782348
GSE32894_GSM814260	-2.40386199725188
GSE32894_GSM814261	-2.90259170766271
GSE32894_GSM814262	7.10817718731462
GSE32894_GSM814263	-1.47037041361736
GSE32894_GSM814264	2.79558710632835
GSE32894_GSM814265	1.38187046930478
GSE32894_GSM814266	-4.39603457458446
GSE32894_GSM814267	-5.40090954611772
GSE32894_GSM814268	5.73376081044731
GSE32894_GSM814269	1.87456983187207
GSE32894_GSM814270	7.13850450345465
GSE32894_GSM814271	-1.59087093040275
GSE32894_GSM814272	-0.953950093651587
GSE32894_GSM814273	-2.64380123172328
GSE32894_GSM814274	-3.99465322262793
GSE32894_GSM814275	0.633073384000346
GSE32894_GSM814276	-5.86471400246017
GSE32894_GSM814277	8.59195880499938
GSE32894_GSM814278	1.51044780390973
GSE32894_GSM814279	3.88433817215221
GSE32894_GSM814280	4.16508269551951
GSE32894_GSM814281	-3.7093582690158
GSE32894_GSM814282	1.20109466674855
GSE32894_GSM814283	-0.815378642385206
GSE32894_GSM814284	0.960097479987924
GSE32894_GSM814285	2.57092192757039
GSE32894_GSM814286	-1.29507607159356
GSE32894_GSM814287	5.82428437218463
GSE32894_GSM814288	-1.55611295373168
GSE32894_GSM814289	1.00656448172094
GSE32894_GSM814290	0.168899967920563
GSE32894_GSM814291	-1.85721702363489
GSE32894_GSM814292	-2.07175463848151
GSE32894_GSM814293	4.14347930505917
GSE32894_GSM814294	3.1788232086474
GSE32894_GSM814295	0.122442921880309
GSE32894_GSM814296	-2.01120173750522
GSE32894_GSM814297	-4.1813378737584
GSE32894_GSM814298	1.75625938533632
GSE32894_GSM814299	1.11400794777115
GSE32894_GSM814300	0.642911226484472
GSE32894_GSM814301	-0.242568285788918
GSE32894_GSM814302	0.465523359526079
GSE32894_GSM814303	-0.267321066588485
GSE32894_GSM814304	-1.67839647819476
GSE32894_GSM814305	-2.27918303635618
GSE32894_GSM814306	-6.03710646142566
GSE32894_GSM814307	1.45088266987251
GSE32894_GSM814308	6.41745253515947
GSE32894_GSM814309	-1.1397951603972
GSE32894_GSM814310	1.31717224927996
GSE32894_GSM814311	1.02251770417094
GSE32894_GSM814312	2.58228245285968
GSE32894_GSM814313	6.1669868229023
GSE32894_GSM814314	-3.51068876730988
GSE32894_GSM814315	5.98122991300743
GSE32894_GSM814316	3.9519111722608
GSE32894_GSM814317	5.61631214730964
GSE32894_GSM814318	-3.6737654297769
GSE32894_GSM814319	-0.783954106700245
GSE32894_GSM814320	6.80938781600111
GSE32894_GSM814321	-2.93363112095906
GSE32894_GSM814322	4.42776522799774
GSE32894_GSM814323	-5.1249946550935
GSE32894_GSM814324	-4.20770512096627
GSE32894_GSM814325	1.79819361968218
GSE32894_GSM814326	-4.36329087725796
GSE32894_GSM814327	-2.92701610949633
GSE32894_GSM814328	-1.13254860647475
GSE32894_GSM814329	-4.58755368996748
GSE32894_GSM814330	-0.119704395829049
GSE32894_GSM814331	2.16958577381533
GSE32894_GSM814332	2.306626673914
GSE32894_GSM814333	-2.42356719042629
GSE32894_GSM814334	4.51599890405121
GSE32894_GSM814335	6.66255807614094
GSE32894_GSM814336	-3.86688551146497
GSE32894_GSM814337	-2.88164683270118
GSE32894_GSM814338	-3.22194142444282
GSE32894_GSM814339	0.3138761730766
GSE32894_GSM814340	3.05766865772292
GSE32894_GSM814341	0.99406991685341
GSE32894_GSM814342	-1.24021112743397
GSE32894_GSM814343	1.60332271153453
GSE32894_GSM814344	6.37707433620791
GSE32894_GSM814345	-4.25841563742783
GSE32894_GSM814346	4.19717484766053
GSE32894_GSM814347	2.58306726146832
GSE32894_GSM814348	0.089434916225955
GSE32894_GSM814349	3.9604634742788
GSE32894_GSM814350	2.54757985557175
GSE32894_GSM814351	-5.26175764024011
GSE32894_GSM814352	-3.35582201266618
GSE32894_GSM814353	6.80052218034223
GSE32894_GSM814354	8.71481278125607
GSE32894_GSM814355	-3.79737170847103
GSE32894_GSM814356	0.30137202419296
GSE32894_GSM814357	-0.913959154122125
GSE32894_GSM814358	-2.32890315322456
GSE32894_GSM814359	4.79671200557788
GSE13507_GSM340605	2.15796703263008
GSE13507_GSM340606	15.04956117652
GSE13507_GSM340607	-2.49146922934744
GSE13507_GSM340608	-2.96001323779922
GSE13507_GSM340609	-2.86626194792349
GSE13507_GSM340610	-2.85354818025199
GSE13507_GSM340611	-1.08166047016458
GSE13507_GSM340612	2.50314239562839
GSE13507_GSM340613	5.50024310623926
GSE13507_GSM340614	-0.671289353730807
GSE13507_GSM340615	-3.32467171838566
GSE13507_GSM340616	-4.23082073291757
GSE13507_GSM340617	-2.77563488397623
GSE13507_GSM340618	0.619638870897191
GSE13507_GSM340619	-3.18305571410475
GSE13507_GSM340620	-0.0303995327637064
GSE13507_GSM340621	-5.43327159091204
GSE13507_GSM340622	-6.04795075028738
GSE13507_GSM340623	2.03619086823255
GSE13507_GSM340624	-2.18595140091893
GSE13507_GSM340625	-1.65567291066841
GSE13507_GSM340626	-2.20793366939649
GSE13507_GSM340627	-4.69288179125483
GSE13507_GSM340628	7.61624867561242
GSE13507_GSM340629	-0.260629196864202
GSE13507_GSM340630	-2.98399122110816
GSE13507_GSM340631	-1.85548606018454
GSE13507_GSM340632	-4.86251824766593
GSE13507_GSM340633	-2.53756728758287
GSE13507_GSM340634	-0.78883612409156
GSE13507_GSM340635	-2.02373775116739
GSE13507_GSM340636	1.23356435836238
GSE13507_GSM340637	-2.95283672283674
GSE13507_GSM340638	-0.587639222488556
GSE13507_GSM340639	-3.06895578320326
GSE13507_GSM340640	-2.48350354229767
GSE13507_GSM340641	-1.20929098220471
GSE13507_GSM340642	-2.91435948185661
GSE13507_GSM340643	-2.35835512103374
GSE13507_GSM340644	-4.7755087499907
GSE13507_GSM340645	-1.91283195474876
GSE13507_GSM340646	-0.438136027493292
GSE13507_GSM340647	-2.55989900040979
GSE13507_GSM340648	-4.68158653353235
GSE13507_GSM340649	-3.61126280499091
GSE13507_GSM340650	-1.72406702834209
GSE13507_GSM340651	-3.93360029163597
GSE13507_GSM340652	-4.40348180940683
GSE13507_GSM340653	1.18024058125536
GSE13507_GSM340654	4.09394223552443
GSE13507_GSM340655	2.05014826357842
GSE13507_GSM340656	-0.27966248230584
GSE13507_GSM340657	-3.964298691495
GSE13507_GSM340658	-4.05816100688628
GSE13507_GSM340659	-4.23522563025349
GSE13507_GSM340660	4.3717309322592
GSE13507_GSM340661	-3.58781429144401
GSE13507_GSM340662	0.627168175451334
GSE13507_GSM340663	-0.778512214980445
GSE13507_GSM340664	1.34166586686027
GSE13507_GSM340665	1.07178926239142
GSE13507_GSM340666	0.92931869732219
GSE13507_GSM340667	-3.1492795006434
GSE13507_GSM340668	-1.90215701820857
GSE13507_GSM340669	-3.82292662637827
GSE13507_GSM340670	-3.17810670259627
GSE13507_GSM340671	1.43516614471972
GSE13507_GSM340672	6.0165002308388
GSE13507_GSM340673	2.37452898386637
GSE13507_GSM340674	5.3178927050671
GSE13507_GSM340675	3.02108345118144
GSE13507_GSM340676	-1.73672741242258
GSE13507_GSM340677	-0.282399639385683
GSE13507_GSM340678	2.70203285019842
GSE13507_GSM340679	1.36595210310894
GSE13507_GSM340680	-5.15328687527707
GSE13507_GSM340681	-0.210657210840967
GSE13507_GSM340682	-2.71587303927526
GSE13507_GSM340683	-2.43226574367871
GSE13507_GSM340684	2.75455059763489
GSE13507_GSM340685	-0.530546466762287
GSE13507_GSM340686	-4.52250902769905
GSE13507_GSM340687	9.4694287265561
GSE13507_GSM340688	-4.74352188938944
GSE13507_GSM340689	-3.13954386169991
GSE13507_GSM340690	0.0554058536050301
GSE13507_GSM340691	-1.54790793743292
GSE13507_GSM340692	-3.68470851582553
GSE13507_GSM340693	1.38976439826015
GSE13507_GSM340694	1.00303240935401
GSE13507_GSM340695	-4.16035766323846
GSE13507_GSM340696	9.34120696567265
GSE13507_GSM340697	3.01182130652386
GSE13507_GSM340698	0.982753260889533
GSE13507_GSM340699	2.99695851348744
GSE13507_GSM340700	1.72551477776341
GSE13507_GSM340701	4.328310800846
GSE13507_GSM340702	-0.370313051369124
GSE13507_GSM340703	-3.43439841222693
GSE13507_GSM340704	4.57650172390695
GSE13507_GSM340705	11.3391156985508
GSE13507_GSM340706	3.54806887636544
GSE13507_GSM340707	-6.5966900345252
GSE13507_GSM340708	0.0590852780371278
GSE13507_GSM340709	6.16584141084722
GSE13507_GSM340710	0.558936306258591
GSE13507_GSM340711	0.612628106119783
GSE13507_GSM340712	0.016575525028357
GSE13507_GSM340713	-1.19206967047847
GSE13507_GSM340714	4.11501077712528
GSE13507_GSM340715	-2.71792094673686
GSE13507_GSM340716	-3.28533897769954
GSE13507_GSM340717	-3.71693810622313
GSE13507_GSM340718	0.619627042750918
GSE13507_GSM340719	-0.252442797366053
GSE13507_GSM340720	11.9093287502443
GSE13507_GSM340721	1.84644085124995
GSE13507_GSM340722	-0.184831240464897
GSE13507_GSM340723	2.33163392842066
GSE13507_GSM340724	-2.56742297085476
GSE13507_GSM340725	4.95782356504961
GSE13507_GSM340726	-3.7068863874555
GSE13507_GSM340727	0.00202668591715294
GSE13507_GSM340728	10.3686706243914
GSE13507_GSM340729	1.59938246667893
GSE13507_GSM340730	-5.44447566470266
GSE13507_GSM340731	8.35953408869483
GSE13507_GSM340732	9.56678635916278
GSE13507_GSM340733	6.52216436569955
GSE13507_GSM340734	-1.53395377033862
GSE13507_GSM340735	-3.28687672269546
GSE13507_GSM340736	-1.6257962302568
GSE13507_GSM340737	-3.66481897315695
GSE13507_GSM340738	-4.13847222408877
GSE13507_GSM340739	-0.403113724731209
GSE13507_GSM340740	-2.47384608461164
GSE13507_GSM340741	-4.49917779051287
GSE13507_GSM340742	5.16442439812507
GSE13507_GSM340743	-2.75885858585673
GSE13507_GSM340744	-0.0930794272564843
GSE13507_GSM340745	1.22816057378165
GSE13507_GSM340746	7.91901708475751
GSE13507_GSM340747	-3.21117574943227
GSE13507_GSM340748	-3.64196492651814
GSE13507_GSM340749	-1.99028744576932
GSE13507_GSM340750	1.9505796471038
GSE13507_GSM340751	0.916396361167727
GSE13507_GSM340752	-2.24664769457057
GSE13507_GSM340753	-3.8727887481193
GSE13507_GSM340754	-5.20222646561493
GSE13507_GSM340755	3.00058496450422
GSE13507_GSM340756	-3.17805983942405
GSE13507_GSM340757	0.401386788875058
GSE13507_GSM340758	2.70633376299803
GSE13507_GSM340759	3.00111370841164
GSE13507_GSM340760	3.91254737409726
GSE13507_GSM340761	7.89457670210388
GSE13507_GSM340762	-4.92360432438921
GSE13507_GSM340763	-1.12428116354667
GSE13507_GSM340764	-4.24520612663152
GSE13507_GSM340765	-2.10875558439213
GSE13507_GSM340766	10.7934039068336
GSE13507_GSM340767	1.29487764810786
GSE13507_GSM340768	0.030017317118642
GSE13507_GSM340769	4.40014235323526
GSE13507_GSM340770	3.20396561561458
GSE13507_GSM340771	-2.46518520324567
GSE13507_GSM340772	-2.84007098822408
GSE13507_GSM340773	3.63957621766362
GSE13507_GSM340774	1.88290242321784
GSE13507_GSM340775	-0.444914249753978
GSE13507_GSM340776	-0.943586809936828
GSE13507_GSM340777	-1.71444899759116
GSE13507_GSM340778	0.33613545060376
GSE13507_GSM340779	-2.48559301523991
GSE13507_GSM340780	2.96684780439287
GSE13507_GSM340781	2.12915968145044
GSE13507_GSM340782	2.85622615102536
GSE13507_GSM340783	0.00803061005881633
GSE13507_GSM340784	3.23626947360407
GSE13507_GSM340785	-4.84843736761708
GSE13507_GSM340786	0.233270859207484
GSE13507_GSM340787	0.131400260131533
GSE13507_GSM340788	-0.503237441575258
GSE13507_GSM340789	7.31830719142708
GSE13507_GSM340790	-0.989078165736943
GSE13507_GSM340791	-2.88375801601311
GSE13507_GSM340792	2.76110913427015
