# Supplementary material for: Comprehensive Analysis of N6-methyladenosine Modification Patterns Associated With Multiomic Characteristics of Bladder Cancer
Source: Front Med (Lausanne). 2021 Dec 23;8:757432. doi: 10.3389/fmed.2021.757432 (PMC8733309; doi:10.3389/fmed.2021.757432)
Supplement: Supplementary Table 13 — Detailed m6A gene cluster results of the 901 samples from the merged cohort. [file Data_Sheet_13.ZIP › s-table13-19/s-table15.txt]

Supplementary table 15: High/low grouping results of the m6Ascore based on the median m6Ascore for the merged cohort.
id	futime	fustat	m6Ascore	sampleType	group
TCGA-CF-A47X	1.05205479452055	0	-5.38090032932196	TCGA	Low
TCGA-ZF-AA51	4.6958904109589	0	-0.110052881726634	TCGA	High
TCGA-BL-A0C8	3.33972602739726	0	-0.00655756003216801	TCGA	High
TCGA-BT-A42C	2.39178082191781	0	-6.28747402890076	TCGA	Low
TCGA-G2-A3IB	0.602739726027397	1	3.85119836517775	TCGA	High
TCGA-2F-A9KP	0.997260273972603	1	-4.36428326030525	TCGA	Low
TCGA-DK-A3IT	1.77534246575342	0	0.387576695398965	TCGA	High
TCGA-FD-A43P	2.27945205479452	0	-0.352630357574566	TCGA	High
TCGA-DK-A3IV	0.805479452054795	1	-4.5791116724683	TCGA	Low
TCGA-2F-A9KW	0.695890410958904	1	3.77279655513323	TCGA	High
TCGA-GU-A762	0.635616438356164	1	6.02082990912347	TCGA	High
TCGA-XF-AAME	7.74794520547945	1	3.19890953244865	TCGA	High
TCGA-XF-AAN0	4.70684931506849	1	1.44064345976401	TCGA	High
TCGA-CF-A47W	1.00821917808219	0	-3.94674485643159	TCGA	Low
TCGA-GC-A3I6	1.72602739726027	1	0.98775760099279	TCGA	High
TCGA-FD-A6TA	5.23835616438356	0	-0.974000810583769	TCGA	Low
TCGA-DK-A1A7	1.53424657534247	0	2.40545797372398	TCGA	High
TCGA-FD-A3SR	1.64931506849315	1	1.54863159306333	TCGA	High
TCGA-GU-AATP	2.74794520547945	0	5.74148864995971	TCGA	High
TCGA-DK-AA6X	1.27945205479452	0	-1.98515784774544	TCGA	Low
TCGA-XF-A9T3	0.186301369863014	0	3.35538705019698	TCGA	High
TCGA-PQ-A6FN	1.38904109589041	0	6.54955885284499	TCGA	High
TCGA-DK-A3WW	1.73424657534247	0	8.43333415365379	TCGA	High
TCGA-XF-AAMY	8.24931506849315	0	-1.71458482085596	TCGA	Low
TCGA-K4-A3WS	2.08493150684932	0	1.30339595730868	TCGA	High
TCGA-UY-A9PA	2.93698630136986	0	-5.24052918672225	TCGA	Low
TCGA-G2-AA3F	2.44657534246575	0	-3.72662883522971	TCGA	Low
TCGA-FJ-A871	0.745205479452055	1	1.3855393819601	TCGA	High
TCGA-ZF-A9RN	1.68493150684932	1	-1.62634684036062	TCGA	Low
TCGA-GC-A3RB	1.59452054794521	0	-2.81661490620196	TCGA	Low
TCGA-UY-A9PF	0.320547945205479	0	-1.24023076731071	TCGA	Low
TCGA-YC-A89H	1.56986301369863	0	-0.769737296430818	TCGA	High
TCGA-XF-AAMQ	5.96438356164384	0	-5.95206161450898	TCGA	Low
TCGA-CF-A1HR	1.06575342465753	0	-5.11475289136897	TCGA	Low
TCGA-E7-A3X6	2.47671232876712	1	-0.828080724579146	TCGA	High
TCGA-DK-A6AW	4.44109589041096	0	-0.00121287232483624	TCGA	High
TCGA-GC-A3BM	1.78356164383562	1	-4.55181550064431	TCGA	Low
TCGA-GV-A6ZA	1.89315068493151	0	-2.73788865624064	TCGA	Low
TCGA-G2-A2EJ	4	0	4.5959213091069	TCGA	High
TCGA-FD-A43N	1.91506849315068	0	1.18481278610934	TCGA	High
TCGA-UY-A8OD	9.4027397260274	0	1.89160055917536	TCGA	High
TCGA-2F-A9KT	6.44383561643836	0	0.480971596503347	TCGA	High
TCGA-BT-A20Q	1.62465753424658	1	-2.98142162839157	TCGA	Low
TCGA-CU-A0YR	1.26027397260274	1	3.93328490853064	TCGA	High
TCGA-SY-A9G5	3.24931506849315	0	3.10950365228112	TCGA	High
TCGA-4Z-AA84	1.26027397260274	0	5.32162119764772	TCGA	High
TCGA-4Z-AA7Q	1.3972602739726	1	3.60055130707058	TCGA	High
TCGA-FD-A5BT	0.898630136986301	1	9.13173103216612	TCGA	High
TCGA-CF-A27C	1.16438356164384	0	-6.83403479609957	TCGA	Low
TCGA-E7-A6MF	2.05479452054795	0	-9.60818811638597	TCGA	Low
TCGA-FT-A61P	0.923287671232877	0	3.81884432958421	TCGA	High
TCGA-DK-AA77	1.69315068493151	0	-4.3733422629461	TCGA	Low
TCGA-ZF-AA5N	0.46027397260274	1	1.36575690679827	TCGA	High
TCGA-DK-AA6U	1.58356164383562	0	-3.518786193995	TCGA	Low
TCGA-BT-A20O	1.01369863013699	1	3.52478820272363	TCGA	High
TCGA-GD-A3OS	1.74794520547945	0	0.411055420529266	TCGA	High
TCGA-XF-A9SZ	2.35342465753425	1	3.15039663734391	TCGA	High
TCGA-4Z-AA82	4.26301369863014	1	3.60588557294535	TCGA	High
TCGA-DK-AA76	1.0027397260274	0	-8.20257780130262	TCGA	Low
TCGA-DK-A3IL	1.13150684931507	1	-1.40595794324788	TCGA	Low
TCGA-E7-A678	2.18630136986301	0	-7.01335808575921	TCGA	Low
TCGA-ZF-A9R1	2.11780821917808	0	-4.24370983202243	TCGA	Low
TCGA-XF-A9SH	5.4	1	-1.6595702345605	TCGA	Low
TCGA-FD-A5BU	1.61095890410959	0	4.04296225374381	TCGA	High
TCGA-C4-A0F7	0.16986301369863	1	4.24472003489871	TCGA	High
TCGA-C4-A0F0	0.161643835616438	0	5.82977157194137	TCGA	High
TCGA-FD-A3N5	1.87671232876712	1	3.79729670471831	TCGA	High
TCGA-ZF-AA5H	2.45753424657534	0	5.38230473183367	TCGA	High
TCGA-DK-A3WX	0.879452054794521	1	5.35174093069163	TCGA	High
TCGA-YF-AA3L	0.997260273972603	0	-6.08902095852024	TCGA	Low
TCGA-BT-A2LA	1.43013698630137	0	-0.533687565514061	TCGA	High
TCGA-4Z-AA87	3.98356164383562	0	-1.41153837081512	TCGA	Low
TCGA-BT-A2LB	1.34794520547945	1	-2.52651775109859	TCGA	Low
TCGA-XF-A8HB	3.75342465753425	0	-4.47672317159006	TCGA	Low
TCGA-DK-A2I6	7.27671232876712	0	4.21901217928273	TCGA	High
TCGA-ZF-AA4X	5.6	0	-5.39616860230035	TCGA	Low
TCGA-BT-A20P	1.49041095890411	1	-4.68050613060992	TCGA	Low
TCGA-BT-A20W	0.695890410958904	1	-3.43333551624158	TCGA	Low
TCGA-FD-A5BX	0.473972602739726	1	4.16069167279652	TCGA	High
TCGA-BL-A13J	0.221917808219178	1	0.659701294092746	TCGA	High
TCGA-CF-A8HX	0.945205479452055	0	-2.19777190896261	TCGA	Low
TCGA-PQ-A6FI	1.01917808219178	0	6.94719798157112	TCGA	High
TCGA-FJ-A3Z7	2.58904109589041	0	5.96569899195359	TCGA	High
TCGA-E7-A7PW	1.13972602739726	0	-1.84832939063787	TCGA	Low
TCGA-4Z-AA7S	2.91506849315068	1	-6.71078203386593	TCGA	Low
TCGA-CF-A3MH	1.09041095890411	0	-2.87362977789437	TCGA	Low
TCGA-DK-A6B2	1.30684931506849	0	-1.73217645397443	TCGA	Low
TCGA-4Z-AA86	0.852054794520548	1	6.7890555445802	TCGA	High
TCGA-5N-A9KI	0.208219178082192	1	4.01158656775161	TCGA	High
TCGA-GU-AATO	0.887671232876712	1	3.6539650347737	TCGA	High
TCGA-FD-A6TG	0.254794520547945	1	-1.18314354849637	TCGA	Low
TCGA-4Z-AA7O	1.4027397260274	0	-4.61060463539404	TCGA	Low
TCGA-GV-A3QI	3.04109589041096	0	-8.96840721952382	TCGA	Low
TCGA-DK-A6AV	5.34794520547945	0	-2.29798737847154	TCGA	Low
TCGA-DK-A1A3	1.82191780821918	1	2.37422921726738	TCGA	High
TCGA-GD-A6C6	0.183561643835616	0	2.32508795322648	TCGA	High
TCGA-GC-A3RD	1.17260273972603	0	-1.25398184390026	TCGA	Low
TCGA-BT-A20R	0.421917808219178	1	4.21325042460008	TCGA	High
TCGA-XF-A9T0	2.18904109589041	0	-0.502960866936775	TCGA	High
TCGA-YF-AA3M	1.13698630136986	0	1.04391821350478	TCGA	High
TCGA-4Z-AA7Y	4.16986301369863	0	-10.1516801593143	TCGA	Low
TCGA-FD-A62O	0.591780821917808	1	-5.59041033032758	TCGA	Low
TCGA-BL-A3JM	0.561643835616438	1	-0.775286031437502	TCGA	High
TCGA-FJ-A3ZF	1.43561643835616	0	-1.71031680759139	TCGA	Low
TCGA-CU-A0YO	0.408219178082192	1	-2.8647249537057	TCGA	Low
TCGA-CF-A5UA	1	0	-3.06777360014241	TCGA	Low
TCGA-K4-AAQO	0.983561643835616	0	-2.05397616688147	TCGA	Low
TCGA-XF-AAMJ	4.57534246575342	1	0.109528172766501	TCGA	High
TCGA-GU-A763	2.73150684931507	0	-5.44229358390006	TCGA	Low
TCGA-G2-A2EC	1.90684931506849	1	-6.14694349302698	TCGA	Low
TCGA-FD-A3B7	0.334246575342466	1	6.01632560120999	TCGA	High
TCGA-FD-A5C0	1.50684931506849	1	-2.25692462112957	TCGA	Low
TCGA-FD-A5BS	4.49041095890411	0	6.50107790804182	TCGA	High
TCGA-CU-A0YN	1.07671232876712	1	4.64892393122226	TCGA	High
TCGA-FD-A5BZ	2.28767123287671	1	-3.2965069468372	TCGA	Low
TCGA-UY-A9PE	0.517808219178082	0	0.959865717315293	TCGA	High
TCGA-GV-A40E	0.715068493150685	1	7.64333316044189	TCGA	High
TCGA-BT-A2LD	1.70684931506849	1	4.2257950988331	TCGA	High
TCGA-UY-A9PD	1.48493150684931	0	-1.26014745838661	TCGA	Low
TCGA-G2-AA3B	5.5013698630137	0	-2.3137718850264	TCGA	Low
TCGA-K4-A54R	2.30684931506849	0	1.9948296013297	TCGA	High
TCGA-DK-A1AA	1.58356164383562	0	-6.33773000012331	TCGA	Low
TCGA-CU-A5W6	0.153424657534247	1	-1.447385861594	TCGA	Low
TCGA-DK-AA6R	13.8109589041096	0	3.40480753707325	TCGA	High
TCGA-BT-A3PH	0.389041095890411	1	1.23246949040151	TCGA	High
TCGA-BL-A13I	0.610958904109589	1	2.77684437155711	TCGA	High
TCGA-CF-A3MF	1.04931506849315	0	3.91030673277837	TCGA	High
TCGA-CF-A47T	1.05479452054795	1	-4.70012075636397	TCGA	Low
TCGA-YC-A8S6	0.802739726027397	0	-1.78184524257673	TCGA	Low
TCGA-DK-A3IS	4.18904109589041	0	-5.15984668352003	TCGA	Low
TCGA-XF-A9SJ	0.268493150684932	1	4.81699694904532	TCGA	High
TCGA-DK-AA6T	1.56712328767123	0	1.79148597547378	TCGA	High
TCGA-BT-A20N	2.17808219178082	1	-1.48675352862405	TCGA	Low
TCGA-C4-A0F6	1.91780821917808	0	-0.977524952422537	TCGA	Low
TCGA-CF-A7I0	1.00821917808219	0	-4.40378670668218	TCGA	Low
TCGA-FD-A3B6	2.75342465753425	1	6.44525037084272	TCGA	High
TCGA-GC-A3YS	2.07671232876712	0	4.97845020153921	TCGA	High
TCGA-XF-A9T2	1.57534246575342	1	0.34698025447341	TCGA	High
TCGA-UY-A78O	6.33424657534247	0	-4.838172861182	TCGA	Low
TCGA-GC-A3OO	1.31780821917808	0	-0.592574918322027	TCGA	High
TCGA-E7-A6ME	2.0027397260274	0	-2.86346776786109	TCGA	Low
TCGA-XF-AAN5	6.28219178082192	0	3.80908268720205	TCGA	High
TCGA-FD-A3SN	2.43013698630137	0	2.13492599846509	TCGA	High
TCGA-ZF-A9R2	1.75890410958904	0	-5.56616701415293	TCGA	Low
TCGA-ZF-AA4T	1.64109589041096	1	-1.08281469823951	TCGA	Low
TCGA-E7-A4IJ	1.84657534246575	1	-3.96890485060352	TCGA	Low
TCGA-FD-A6TE	1.03013698630137	0	-1.92242431936868	TCGA	Low
TCGA-H4-A2HO	0.126027397260274	0	-2.20017096839577	TCGA	Low
TCGA-FD-A6TB	1.56712328767123	0	-1.4672059205067	TCGA	Low
TCGA-XF-AAN3	7.19178082191781	0	2.11825976521632	TCGA	High
TCGA-XF-AAMH	0.942465753424658	1	-0.97550185220745	TCGA	Low
TCGA-FD-A3B8	1.05205479452055	0	4.74429586597451	TCGA	High
TCGA-XF-A9SY	1.75342465753425	0	6.74476970724792	TCGA	High
TCGA-CF-A9FF	0.989041095890411	0	-2.56452535592151	TCGA	Low
TCGA-XF-A9ST	0.350684931506849	1	2.58083492215624	TCGA	High
TCGA-DK-A6B5	4.22465753424658	0	0.00463197285465	TCGA	High
TCGA-GC-A3RC	1.32602739726027	0	6.20412942509638	TCGA	High
TCGA-GV-A3QK	2.27945205479452	0	-3.24226040156702	TCGA	Low
TCGA-GU-A764	1.67123287671233	0	5.1939574694511	TCGA	High
TCGA-GU-A42R	1.58082191780822	1	-4.03001657331373	TCGA	Low
TCGA-DK-A6B6	3.05479452054795	0	-4.34767409289701	TCGA	Low
TCGA-R3-A69X	1.18630136986301	0	-3.27554874141006	TCGA	Low
TCGA-5N-A9KM	1.45205479452055	1	-1.92512781190979	TCGA	Low
TCGA-FD-A6TF	0.189041095890411	1	4.86946946463953	TCGA	High
TCGA-XF-AAMR	7.64383561643836	0	-3.87123622169306	TCGA	Low
TCGA-XF-A8HF	8.09315068493151	1	0.738261991996217	TCGA	High
TCGA-ZF-AA4U	0.717808219178082	1	-4.98653520970072	TCGA	Low
TCGA-DK-A3IQ	1.47671232876712	1	1.83604993319598	TCGA	High
TCGA-E7-A4XJ	0.186301369863014	1	-2.08200902852635	TCGA	Low
TCGA-XF-A9T6	0.175342465753425	0	5.52754598140784	TCGA	High
TCGA-4Z-AA7M	1.35616438356164	0	-1.00959569824259	TCGA	Low
TCGA-ZF-AA56	0.70958904109589	1	-1.80199176144215	TCGA	Low
TCGA-XF-A8HH	0.156164383561644	1	0.37479965901127	TCGA	High
TCGA-C4-A0EZ	0.747945205479452	1	-2.23701445669934	TCGA	Low
TCGA-FD-A62P	0.523287671232877	1	3.08801514656467	TCGA	High
TCGA-CF-A47V	1.03835616438356	0	-4.83893820152107	TCGA	Low
TCGA-XF-A9SI	6.63835616438356	0	-0.627611309885973	TCGA	High
TCGA-GU-A42Q	0.942465753424658	1	1.3931576852646	TCGA	High
TCGA-BT-A42F	2.36712328767123	0	8.26222462568384	TCGA	High
TCGA-ZF-A9RF	5.33972602739726	0	4.22384218995724	TCGA	High
TCGA-KQ-A41N	4.39452054794521	0	-1.25516683327148	TCGA	Low
TCGA-GD-A3OQ	0.26027397260274	0	-3.35848816383885	TCGA	Low
TCGA-BT-A20U	1.24657534246575	1	-0.289417530728824	TCGA	High
TCGA-XF-A9SW	0.991780821917808	1	2.21125469130291	TCGA	High
TCGA-FD-A3B3	2.66849315068493	1	6.12462370438319	TCGA	High
TCGA-ZF-A9RC	7.85753424657534	0	-0.65062975865204	TCGA	High
TCGA-E7-A6MD	0.353424657534247	0	-1.52106182372239	TCGA	Low
TCGA-E5-A4TZ	1.27945205479452	1	0.18937412639083	TCGA	High
TCGA-ZF-A9R4	2.52328767123288	0	-2.48921521316087	TCGA	Low
TCGA-GV-A3QH	0.706849315068493	1	-2.50140900858929	TCGA	Low
TCGA-BT-A0YX	1.0958904109589	1	2.78506197769155	TCGA	High
TCGA-FT-A3EE	0.271232876712329	1	-0.317248550004688	TCGA	High
TCGA-ZF-A9RL	7.40547945205479	0	-10.2390437125938	TCGA	Low
TCGA-ZF-A9R9	2.36712328767123	1	1.41295300730636	TCGA	High
TCGA-ZF-A9RE	0.29041095890411	1	-0.695995295757875	TCGA	High
TCGA-DK-A6B1	5.61369863013699	0	-3.84511368239735	TCGA	Low
TCGA-CF-A5U8	1.09315068493151	0	-6.75773702317437	TCGA	Low
TCGA-XF-AAMW	0.693150684931507	1	2.09295842939264	TCGA	High
TCGA-BT-A3PJ	2.16164383561644	0	6.55728437730264	TCGA	High
TCGA-ZF-A9R7	1.82191780821918	0	-0.681865999338624	TCGA	High
TCGA-FD-A3SO	0.46027397260274	1	8.11560025533343	TCGA	High
TCGA-E7-A97P	1.1972602739726	1	3.34282562771973	TCGA	High
TCGA-GU-A767	0.394520547945205	1	-2.98848353181882	TCGA	Low
TCGA-4Z-AA81	3.47945205479452	1	3.66398012515348	TCGA	High
TCGA-2F-A9KQ	7.90684931506849	0	-6.23241379080893	TCGA	Low
TCGA-SY-A9G0	2.76164383561644	1	-0.763960319262978	TCGA	High
TCGA-GV-A40G	1.58904109589041	0	-2.11430934144886	TCGA	Low
TCGA-FD-A43Y	1.2986301369863	1	3.64862489762348	TCGA	High
TCGA-S5-AA26	1.37808219178082	0	-5.09286781785916	TCGA	Low
TCGA-BT-A42E	3.03561643835616	0	7.00491123327817	TCGA	High
TCGA-FD-A43X	0.301369863013699	0	-6.51024178116019	TCGA	Low
TCGA-ZF-AA4R	2.83835616438356	1	-0.597311970527505	TCGA	High
TCGA-BT-A20T	1.24109589041096	1	-3.05823344664924	TCGA	Low
TCGA-E7-A7DU	0.0767123287671233	0	-4.88190824007958	TCGA	Low
TCGA-DK-A3WY	13.6082191780822	0	2.65906335679591	TCGA	High
TCGA-G2-A2EF	5.16164383561644	0	5.51175201871734	TCGA	High
TCGA-BT-A20V	0.421917808219178	1	0.309806360760378	TCGA	High
TCGA-K4-A3WV	1.76986301369863	0	-1.36399123592757	TCGA	Low
TCGA-GU-AATQ	0.583561643835616	1	1.0072116369188	TCGA	High
TCGA-G2-A3VY	1.46849315068493	0	-4.90973342565882	TCGA	Low
TCGA-XF-AAN8	0.323287671232877	1	8.77188878197233	TCGA	High
TCGA-CU-A3QU	0.432876712328767	0	-2.77046433555183	TCGA	Low
TCGA-GD-A3OP	0.175342465753425	0	-6.87813637852641	TCGA	Low
TCGA-KQ-A41P	2.9972602739726	0	-0.285063070052035	TCGA	High
TCGA-UY-A9PH	4.27671232876712	0	1.8700335783106	TCGA	High
TCGA-FD-A5BY	0.687671232876712	0	0.0560972255778709	TCGA	High
TCGA-K4-A3WU	0.287671232876712	0	-2.27799680187198	TCGA	Low
TCGA-FD-A3SJ	2.02465753424658	1	-0.739598127583939	TCGA	High
TCGA-FD-A3B5	0.745205479452055	1	4.36998307137084	TCGA	High
TCGA-GC-A6I3	0	0	0.970644475682055	TCGA	High
TCGA-4Z-AA80	0.0520547945205479	1	-6.05613274029294	TCGA	Low
TCGA-G2-A3IE	1.67671232876712	1	-5.93884417624011	TCGA	Low
TCGA-ZF-A9R0	1.86301369863014	1	0.365002357412768	TCGA	High
TCGA-FD-A43S	1.24657534246575	0	-1.48036229692523	TCGA	Low
TCGA-XF-A8HG	1.27945205479452	1	-2.78609381383248	TCGA	Low
TCGA-K4-A83P	1.35616438356164	0	1.16350421333828	TCGA	High
TCGA-GD-A2C5	2.22465753424658	0	-3.53321133410997	TCGA	Low
TCGA-XF-AAMX	0.564383561643836	1	-2.41642474849945	TCGA	Low
TCGA-DK-A1AE	1.34520547945205	0	-1.30841107666068	TCGA	Low
TCGA-FJ-A3ZE	0.887671232876712	1	-1.34371618681304	TCGA	Low
TCGA-DK-A2I1	1.4958904109589	0	-0.104622510753291	TCGA	High
TCGA-DK-A6B0	6.38356164383562	0	-5.38482421966322	TCGA	Low
TCGA-FD-A5BR	2.22739726027397	0	-1.66278106860122	TCGA	Low
TCGA-KQ-A41Q	0.989041095890411	0	-1.34207341582249	TCGA	Low
TCGA-DK-A1AF	1.46849315068493	0	0.828877042689866	TCGA	High
TCGA-LT-A5Z6	1.2986301369863	0	-2.46073938127016	TCGA	Low
TCGA-GC-A4ZW	0.0410958904109589	0	-1.79545162664203	TCGA	Low
TCGA-K4-A4AB	0.208219178082192	0	-2.28051044977769	TCGA	Low
TCGA-DK-AA74	4.67945205479452	0	6.26062085508486	TCGA	High
TCGA-G2-A2EO	4.94246575342466	1	-0.809499619918253	TCGA	High
TCGA-DK-A1AG	1.3013698630137	0	-4.30531140750036	TCGA	Low
TCGA-GV-A3JZ	1.65205479452055	0	-1.52366579136147	TCGA	Low
TCGA-XF-A9SV	1.06301369863014	1	-2.63459906742711	TCGA	Low
TCGA-UY-A78K	1.46849315068493	1	-0.0972537039193986	TCGA	High
TCGA-FD-A6TH	0.358904109589041	1	3.11280723111322	TCGA	High
TCGA-DK-AA6W	1.13698630136986	1	-0.138494828839122	TCGA	High
TCGA-CF-A3MG	1.01095890410959	0	-7.90426219070047	TCGA	Low
TCGA-DK-A3X1	5.5041095890411	0	-0.513496192183509	TCGA	High
TCGA-DK-A1A6	5.53424657534247	0	1.23627695784487	TCGA	High
TCGA-XF-AAMG	9.21643835616438	0	-0.328417353712064	TCGA	High
TCGA-E7-A541	2.13150684931507	1	-3.12557917330225	TCGA	Low
TCGA-XF-A8HE	10.4575342465753	0	5.40223121316405	TCGA	High
TCGA-DK-AA6Q	1.13150684931507	1	0.976303493993727	TCGA	High
TCGA-UY-A78N	7.23561643835616	1	-2.69074147108059	TCGA	Low
TCGA-DK-AA75	0.931506849315068	1	-0.61721585485975	TCGA	High
TCGA-ZF-AA5P	1.01917808219178	0	3.52760966349732	TCGA	High
TCGA-GC-A3WC	1.47945205479452	0	0.929544788122098	TCGA	High
TCGA-K4-A4AC	0.761643835616438	1	6.99880837045703	TCGA	High
TCGA-FD-A3SL	1.95068493150685	1	1.69558954079204	TCGA	High
TCGA-K4-A5RH	0.756164383561644	0	5.06835178149139	TCGA	High
TCGA-FD-A5C1	4.90958904109589	0	7.68585584331808	TCGA	High
TCGA-XF-AAN7	1.54794520547945	1	-1.0884725534795	TCGA	Low
TCGA-2F-A9KO	2.01095890410959	1	-3.44688707192807	TCGA	Low
TCGA-DK-A3IM	0.679452054794521	1	3.64923293873456	TCGA	High
TCGA-FD-A3SS	1.07123287671233	1	5.23681912834806	TCGA	High
TCGA-4Z-AA7N	3.74520547945205	1	-1.36377861458549	TCGA	Low
TCGA-HQ-A2OE	3.21643835616438	0	-6.34821627153084	TCGA	Low
TCGA-UY-A8OC	0	1	5.43661325659498	TCGA	High
TCGA-GV-A3JV	1.18904109589041	1	-5.86219645292085	TCGA	Low
TCGA-XF-A9T8	1.14520547945205	1	5.92807303026459	TCGA	High
TCGA-KQ-A41S	0.0958904109589041	0	0.369516281715193	TCGA	High
TCGA-CU-A3YL	2.48219178082192	0	-3.46389692512444	TCGA	Low
TCGA-E7-A7XN	1.17260273972603	0	5.11655385357106	TCGA	High
TCGA-DK-A2HX	3.89041095890411	1	1.28390159942942	TCGA	High
TCGA-CF-A8HY	0.945205479452055	0	-2.69657220960637	TCGA	Low
TCGA-4Z-AA7W	2.3013698630137	0	8.2148978325539	TCGA	High
TCGA-FD-A43U	1.74246575342466	0	2.28231932228176	TCGA	High
TCGA-BT-A0S7	0.547945205479452	1	3.66342667639246	TCGA	High
TCGA-ZF-A9R3	2.6	1	-6.73608582397612	TCGA	Low
TCGA-4Z-AA89	2.81917808219178	0	-7.12500960493064	TCGA	Low
TCGA-GU-A42P	0.90958904109589	1	-2.4111679116254	TCGA	Low
TCGA-FD-A3NA	5.05479452054795	0	-0.271895965723472	TCGA	High
TCGA-XF-A9SL	5.53424657534247	1	0.615019481046072	TCGA	High
TCGA-XF-AAN2	5.12054794520548	1	3.50520771963159	TCGA	High
TCGA-ZF-AA54	1.61643835616438	1	3.88023899078142	TCGA	High
TCGA-GU-A766	1.31506849315068	0	7.46042903042069	TCGA	High
TCGA-FD-A6TD	1.05753424657534	1	3.5303968526922	TCGA	High
TCGA-FD-A3B4	1.3972602739726	1	3.12585636296617	TCGA	High
TCGA-DK-A1AB	1.39178082191781	1	1.72893375572105	TCGA	High
TCGA-BT-A20X	0.687671232876712	1	6.63223266798369	TCGA	High
TCGA-GV-A3JW	1.77808219178082	0	-6.26592524346248	TCGA	Low
TCGA-UY-A9PB	2.46301369863014	0	7.13213527439821	TCGA	High
TCGA-FD-A6TI	0.805479452054795	1	-2.42495955366062	TCGA	Low
TCGA-XF-AAML	0.635616438356164	1	-0.624187040978328	TCGA	High
TCGA-ZF-AA58	4.51780821917808	0	7.43785209309985	TCGA	High
TCGA-FD-A3SP	2.14520547945205	0	5.76628186408333	TCGA	High
TCGA-E7-A97Q	0.673972602739726	1	-0.528827664744214	TCGA	High
TCGA-YC-A9TC	0.0547945205479452	1	-0.839414971751731	TCGA	High
TCGA-K4-A6FZ	0.150684931506849	0	-1.08494312440656	TCGA	Low
TCGA-KQ-A41R	3.6986301369863	0	0.698262633800371	TCGA	High
TCGA-DK-AA6M	4.33424657534247	0	5.04822124123714	TCGA	High
TCGA-ZF-AA52	2.95068493150685	1	3.95970649966162	TCGA	High
TCGA-K4-A5RJ	1.47671232876712	0	4.2694462634518	TCGA	High
TCGA-HQ-A5ND	0.750684931506849	1	-1.45946150844522	TCGA	Low
TCGA-BT-A3PK	0.83013698630137	1	6.79171907392633	TCGA	High
TCGA-FD-A3N6	2.33150684931507	0	4.14462170414946	TCGA	High
TCGA-UY-A78P	6.52054794520548	0	4.18436993599486	TCGA	High
TCGA-CF-A9FL	1.54794520547945	1	-0.407091610910851	TCGA	High
TCGA-CF-A9FM	1.09041095890411	0	-7.05961513050893	TCGA	Low
TCGA-ZF-A9RD	1.11780821917808	1	4.488827400914	TCGA	High
TCGA-G2-AA3D	5.86027397260274	0	-4.56885042857854	TCGA	Low
TCGA-DK-A2I2	0.649315068493151	1	6.88536157431414	TCGA	High
TCGA-FD-A62S	1.11232876712329	1	3.49790224361545	TCGA	High
TCGA-MV-A51V	1.12328767123288	0	-1.64933954630778	TCGA	Low
TCGA-E5-A2PC	3.63287671232877	0	0.118775743424216	TCGA	High
TCGA-DK-A3X2	1.4986301369863	1	-0.858756764611789	TCGA	High
TCGA-GD-A76B	0.613698630136986	0	-1.05627542461469	TCGA	Low
TCGA-GC-A6I1	0	0	9.23577289582993	TCGA	High
TCGA-XF-A9SK	1.33150684931507	1	0.0538925211022279	TCGA	High
TCGA-DK-A1AD	9.36986301369863	0	-1.63766930373949	TCGA	Low
TCGA-K4-A5RI	0.975342465753425	1	-0.0560295018221949	TCGA	High
TCGA-FD-A3SQ	3.8986301369863	1	-2.54642401327172	TCGA	Low
TCGA-GV-A3QF	1.69041095890411	1	-4.07772323047839	TCGA	Low
TCGA-E7-A7DV	0.101369863013699	0	5.52499883847013	TCGA	High
TCGA-XF-AAN1	2.57808219178082	1	-6.24695680655581	TCGA	Low
TCGA-DK-AA6P	1.25205479452055	0	-7.07193822079235	TCGA	Low
TCGA-CF-A47Y	1.02191780821918	0	-4.9873515670579	TCGA	Low
TCGA-CF-A3MI	1.01369863013699	0	2.16159510093743	TCGA	High
TCGA-G2-A2EL	2.24383561643836	1	-2.72745037146814	TCGA	Low
TCGA-XF-AAMZ	3.69315068493151	1	-5.03804013303542	TCGA	Low
TCGA-DK-AA6L	3.18630136986301	1	0.327832476104177	TCGA	High
TCGA-XF-A9T4	1.35616438356164	1	-0.182591806011527	TCGA	High
TCGA-K4-A6MB	1.28493150684932	0	-1.59797061998943	TCGA	Low
TCGA-UY-A8OB	5.77808219178082	0	5.97542027976408	TCGA	High
TCGA-ZF-A9R5	2.98630136986301	0	-5.76707882149524	TCGA	Low
TCGA-CU-A3KJ	1.53972602739726	0	6.18536041927935	TCGA	High
TCGA-DK-AA6S	13.8356164383562	0	2.17432062400627	TCGA	High
TCGA-E7-A85H	1.07945205479452	0	-1.32410878787814	TCGA	Low
TCGA-G2-AA3C	0.578082191780822	1	7.13605757931725	TCGA	High
TCGA-E7-A8O8	0.0356164383561644	0	-0.383573806736527	TCGA	High
TCGA-XF-A9SM	2.87123287671233	0	6.04532355646541	TCGA	High
TCGA-DK-A3IN	0.684931506849315	1	3.38692378056424	TCGA	High
TCGA-XF-A8HC	0.547945205479452	1	-2.67926356839353	TCGA	Low
TCGA-ZF-AA4W	5.01369863013699	0	5.7684263913409	TCGA	High
TCGA-LC-A66R	1.27671232876712	0	6.62453938188057	TCGA	High
TCGA-E7-A8O7	1.27671232876712	0	-9.55308700899522	TCGA	Low
TCGA-LT-A8JT	1.75616438356164	0	-8.3229710656716	TCGA	Low
TCGA-FJ-A3Z9	1.05479452054795	1	-6.61561647174218	TCGA	Low
TCGA-DK-A1AC	10.9068493150685	0	-0.0211228351403028	TCGA	High
TCGA-C4-A0F1	0.243835616438356	0	4.47686748687549	TCGA	High
TCGA-G2-A2ES	2.75068493150685	1	5.43664762581588	TCGA	High
TCGA-XF-AAN4	2.25479452054795	1	4.47512101042671	TCGA	High
TCGA-4Z-AA83	5.54520547945206	0	-3.08723398078482	TCGA	Low
TCGA-E7-A5KE	0.0465753424657534	0	-3.13819253429401	TCGA	Low
TCGA-ZF-AA4V	4.94794520547945	0	2.78654872846537	TCGA	High
TCGA-ZF-AA53	4.82465753424658	0	6.17853857374504	TCGA	High
TCGA-ZF-A9RM	3.98630136986301	0	-6.78402605681503	TCGA	Low
TCGA-CU-A72E	1.13150684931507	1	1.02604570401676	TCGA	High
TCGA-2F-A9KR	8.72054794520548	1	-4.84834041723493	TCGA	Low
TCGA-E5-A4U1	3.23561643835616	0	-6.11492072947854	TCGA	Low
TCGA-E7-A3Y1	0.446575342465753	0	-2.78919887167621	TCGA	Low
TCGA-FD-A6TC	0.512328767123288	0	-0.132758894025863	TCGA	High
TCGA-FD-A5BV	0.446575342465753	1	-1.30500593792817	TCGA	Low
TCGA-DK-A2I4	10.5068493150685	0	3.6514885309629	TCGA	High
TCGA-UY-A78M	1.89041095890411	1	0.473873134241372	TCGA	High
TCGA-4Z-AA7R	1.43013698630137	1	-0.7660403568115	TCGA	High
TCGA-E7-A519	1.39178082191781	0	-0.817041099799524	TCGA	High
TCGA-DK-A3IU	1.93424657534247	1	5.9625289749274	TCGA	High
TCGA-FD-A3SM	1.4986301369863	1	-0.727891584903447	TCGA	High
TCGA-BL-A5ZZ	1.03287671232877	0	4.16315477957026	TCGA	High
TCGA-FD-A62N	0.224657534246575	0	6.39178025579302	TCGA	High
TCGA-BT-A20J	1.58630136986301	1	1.21521406245157	TCGA	High
TCGA-DK-AA71	1.13698630136986	0	-2.84985716753555	TCGA	Low
TCGA-KQ-A41O	4.21369863013699	0	-3.47719425363031	TCGA	Low
TCGA-E7-A677	2.24657534246575	0	-8.51805536801518	TCGA	Low
TCGA-DK-A1A5	0.178082191780822	1	-1.78503981767612	TCGA	Low
TCGA-HQ-A5NE	1.01369863013699	1	-0.0521703890029148	TCGA	High
TCGA-XF-AAMT	0.246575342465753	1	5.1935586295218	TCGA	High
TCGA-XF-A9SU	0.498630136986301	1	1.24194771984144	TCGA	High
TCGA-CF-A47S	0.912328767123288	0	-7.66737495932262	TCGA	Low
TCGA-FD-A6TK	0.904109589041096	0	4.43682346736337	TCGA	High
TCGA-E7-A5KF	0.0547945205479452	0	-7.42372965085845	TCGA	Low
TCGA-UY-A78L	3.08767123287671	0	5.41303654433992	TCGA	High
TCGA-S5-A6DX	0.153424657534247	1	2.43145363777262	TCGA	High
TCGA-XF-A8HI	1.49041095890411	1	-6.28502825969642	TCGA	Low
TCGA-XF-A9T5	5.55342465753425	0	4.16480087927145	TCGA	High
TCGA-XF-A9SX	1.96986301369863	1	5.69573335179668	TCGA	High
TCGA-G2-A2EK	1.32876712328767	0	-3.26264499899159	TCGA	Low
TCGA-XF-A8HD	8.12054794520548	0	2.43291998276913	TCGA	High
TCGA-GV-A3JX	1.59178082191781	0	-3.77002032726513	TCGA	Low
TCGA-H4-A2HQ	1.61643835616438	0	-5.14117402658258	TCGA	Low
TCGA-XF-A9SP	1.24383561643836	1	-0.275846816397523	TCGA	High
TCGA-DK-A3IK	0.4	1	-1.32990665171138	TCGA	Low
GSM814052	9.06586601917808	0	-2.69656784143931	GSE32894	Low
GSM814055	1.26462750986301	0	-3.02391765766419	GSE32894	Low
GSM814056	2.98849315068493	1	2.53264649109235	GSE32894	High
GSM814057	8.57947081643836	0	-3.74713718441149	GSE32894	Low
GSM814058	5.25306811780822	0	-4.19033659134171	GSE32894	Low
GSM814059	4.52347532328767	0	-4.6827288128848	GSE32894	Low
GSM814060	0.443160067671233	1	3.9668818725041	GSE32894	High
GSM814061	1.05385625835616	0	-0.799630626255648	GSE32894	High
GSM814062	0.540439106849315	0	8.16572882131706	GSE32894	High
GSM814064	6.24477387945205	0	7.37706657362261	GSE32894	High
GSM814065	8.53083129863014	0	-4.70996209830583	GSE32894	Low
GSM814066	5.444924	0	-1.59657291768511	GSE32894	Low
GSM814068	7.92283730684932	0	8.80822276579155	GSE32894	High
GSM814069	6.08534434246575	0	-6.63349190589051	GSE32894	Low
GSM814070	2.10230812520548	0	4.34095646139758	GSE32894	High
GSM814071	5.49896791232877	0	-4.13090099817473	GSE32894	Low
GSM814072	0.089172452630137	0	0.0419516427574185	GSE32894	High
GSM814074	5.17740664383562	0	-2.9429283966102	GSE32894	Low
GSM814075	1.62401951589041	0	0.0870143486515083	GSE32894	High
GSM814076	1.4726965660274	1	5.27454385717716	GSE32894	High
GSM814077	8.08496903835617	0	4.03140127058166	GSE32894	High
GSM814083	2.28605742164384	0	6.10107934257054	GSE32894	High
GSM814084	5.48275473972603	0	-5.41937123678402	GSE32894	Low
GSM814085	8.0309251260274	0	3.01179576350833	GSE32894	High
GSM814086	5.62597110136986	0	-0.205804906817832	GSE32894	High
GSM814087	6.73387127123288	1	-3.89629630921916	GSE32894	Low
GSM814089	8.06064927671233	0	-0.366016660408058	GSE32894	High
GSM814090	6.44743854520548	0	2.64921507906103	GSE32894	High
GSM814091	2.93728654520548	0	-0.492688928529328	GSE32894	High
GSM814092	2.18067179589041	1	2.8136465912729	GSE32894	High
GSM814094	2.4238693939726	1	2.46560704504161	GSE32894	High
GSM814095	7.02030399726027	0	-4.34857232091536	GSE32894	Low
GSM814096	2.31037718136986	0	-3.23901105557564	GSE32894	Low
GSM814098	6.07183336438356	0	-3.29585765341291	GSE32894	Low
GSM814100	7.28241696438356	0	-4.36728063478409	GSE32894	Low
GSM814102	5.93402139178082	0	-1.26508214598669	GSE32894	Low
GSM814103	3.65877275342466	0	-8.2838518879415	GSE32894	Low
GSM814106	3.53717395342466	0	2.77640688738401	GSE32894	High
GSM814107	6.79872396438356	0	0.809237413490853	GSE32894	High
GSM814108	1.73480953315068	0	5.60265538007759	GSE32894	High
GSM814109	5.71244135890411	0	2.05113968090343	GSE32894	High
GSM814110	4.46672921643836	0	-2.71304333120411	GSE32894	Low
GSM814112	6.97977106575342	0	-6.87370419953904	GSE32894	Low
GSM814114	2.24822668438356	0	-2.13182142358635	GSE32894	Low
GSM814117	3.11292925479452	0	-4.25574730717813	GSE32894	Low
GSM814118	4.46402702191781	0	-2.7366899363138	GSE32894	Low
GSM814119	7.24458622739726	0	2.91055665319452	GSE32894	High
GSM814121	7.00409082465753	0	1.12284493628497	GSE32894	High
GSM814122	6.80953274520548	0	-1.32861479077626	GSE32894	Low
GSM814123	6.52580221369863	0	-3.88756666116979	GSE32894	Low
GSM814126	7.10407205753425	0	5.00407807397174	GSE32894	High
GSM814129	1.07817601808219	0	-3.30422279217722	GSE32894	Low
GSM814131	6.90681178356164	0	1.77367596776307	GSE32894	High
GSM814132	6.30151998630137	0	1.28171220806667	GSE32894	High
GSM814133	4.05599549589041	0	-0.447755420713262	GSE32894	High
GSM814134	2.95620191506849	0	-6.19262345928472	GSE32894	Low
GSM814135	5.96374554246575	0	-2.72139115827038	GSE32894	Low
GSM814136	1.02142991178082	0	-4.77977212346926	GSE32894	Low
GSM814138	0.508012760273973	1	-0.434291113774632	GSE32894	High
GSM814139	4.1586789260274	0	-4.79984553551677	GSE32894	Low
GSM814140	4.94501782739726	1	1.06362218781167	GSE32894	High
GSM814142	0.618802777260274	1	2.19833559122815	GSE32894	High
GSM814144	5.58273597260274	0	4.97064224526662	GSE32894	High
GSM814149	0.829574028493151	0	-1.21478674550168	GSE32894	Low
GSM814150	3.25344342191781	0	-4.84848298543257	GSE32894	Low
GSM814153	3.72632764109589	0	-8.6119297604685	GSE32894	Low
GSM814155	5.90159504657534	0	-1.46780843906541	GSE32894	Low
GSM814156	6.46365171780822	0	3.5727889128185	GSE32894	High
GSM814159	4.03978232328767	0	-3.16183458302685	GSE32894	Low
GSM814160	5.84214674520548	0	-4.74024647769229	GSE32894	Low
GSM814162	5.71244135890411	0	-3.81772123092638	GSE32894	Low
GSM814163	4.57751923287671	0	-0.765224810872669	GSE32894	High
GSM814164	5.7259523369863	0	-3.60084133314611	GSE32894	Low
GSM814165	5.58273597260274	0	0.0161171057139669	GSE32894	High
GSM814166	6.12857947123288	0	-3.03170197239539	GSE32894	Low
GSM814167	3.54257834520548	0	-8.37939067510227	GSE32894	Low
GSM814168	6.10966410136986	0	3.42830596908179	GSE32894	High
GSM814169	3.01024582465753	0	-1.87807517996104	GSE32894	Low
GSM814170	6.0880465369863	0	-0.0455984987022511	GSE32894	High
GSM814171	5.81242259452055	0	-0.862135520984169	GSE32894	Low
GSM814172	1.69427659972603	1	1.86474940216162	GSE32894	High
GSM814173	2.46440232657534	0	7.88793818424166	GSE32894	High
GSM814174	1.20788140356164	0	-7.56204071599225	GSE32894	Low
GSM814175	2.76164383561644	0	-0.88387884655754	GSE32894	Low
GSM814176	5.74756990136986	0	2.97011072443494	GSE32894	High
GSM814177	0.0164383561643836	0	-0.824223053845289	GSE32894	High
GSM814179	1.4537811969863	1	-0.513536351227894	GSE32894	High
GSM814180	1.15113529726027	0	0.886399947597889	GSE32894	High
GSM814181	0.0513417151232877	0	-3.91005721959642	GSE32894	Low
GSM814182	0.564758866575342	1	-2.26378763218929	GSE32894	Low
GSM814184	5.18010883835616	0	-1.12244249963302	GSE32894	Low
GSM814185	2.53465941041096	0	-1.55614525268878	GSE32894	Low
GSM814186	4.06410208219178	0	-0.159055704333279	GSE32894	High
GSM814189	4.73154438082192	0	1.3311058198825	GSE32894	High
GSM814190	4.64777631780822	0	-4.56408733906005	GSE32894	Low
GSM814191	5.31251641917808	0	-2.8503052627769	GSE32894	Low
GSM814192	5.29360105205479	0	-5.40038734438732	GSE32894	Low
GSM814193	4.76937511780822	0	-3.11626564010273	GSE32894	Low
GSM814194	4.47213360821918	0	-6.80290546339378	GSE32894	Low
GSM814195	4.76937511780822	0	-2.3744687728476	GSE32894	Low
GSM814196	4.16678551232877	0	-4.63030598582569	GSE32894	Low
GSM814197	2.98592606575342	0	2.25702580191181	GSE32894	High
GSM814198	4.42349408767123	0	-2.92609118413034	GSE32894	Low
GSM814199	2.39414524273973	0	1.50038357225657	GSE32894	High
GSM814200	1.12681553753425	0	-2.76369238140636	GSE32894	Low
GSM814201	5.01797710684931	0	-6.61577691972016	GSE32894	Low
GSM814202	0.52422593369863	1	0.927481598002882	GSE32894	High
GSM814203	5.3692625260274	0	-1.32108300779818	GSE32894	Low
GSM814204	1.98881591260274	1	6.40876931768435	GSE32894	High
GSM814205	5.25036592328767	0	-6.37760705970143	GSE32894	Low
GSM814208	5.25847250958904	0	-5.62724806093226	GSE32894	Low
GSM814210	5.07202101643836	0	-4.08089296662321	GSE32894	Low
GSM814211	2.34820791863014	0	-0.973280804630776	GSE32894	Low
GSM814212	5.13957590684932	0	-3.84184020905418	GSE32894	Low
GSM814213	1.66725464465753	0	-4.84411948971743	GSE32894	Low
GSM814215	4.65858510136986	0	-4.08485012395948	GSE32894	Low
GSM814217	4.89908050410959	0	1.40534210969969	GSE32894	High
GSM814218	2.8589228739726	1	7.01764059447085	GSE32894	High
GSM814221	0.26481516230137	0	-3.3697048094551	GSE32894	Low
GSM814222	3.21561268493151	0	1.93689527788004	GSE32894	High
GSM814224	4.09923062465753	0	-5.09873756502595	GSE32894	Low
GSM814225	1.10249577780822	1	7.74662554494478	GSE32894	High
GSM814226	1.74021392383562	0	-5.11746218874664	GSE32894	Low
GSM814228	4.46672921643836	0	-1.2312868909019	GSE32894	Low
GSM814229	4.73424657534247	0	-2.32435993303333	GSE32894	Low
GSM814230	4.18029649041096	0	1.13097337290127	GSE32894	High
GSM814231	3.88035278630137	0	-3.64730777436325	GSE32894	Low
GSM814233	0.226984424876712	0	1.42113355305995	GSE32894	High
GSM814234	4.52347532328767	0	-3.15413952695649	GSE32894	Low
GSM814237	4.20191405479452	0	-2.82215282706462	GSE32894	Low
GSM814238	0.302645899726027	1	6.55140239209239	GSE32894	High
GSM814240	4.62075436164384	0	0.0295171310991488	GSE32894	High
GSM814241	0.532332520273973	1	3.48936682061614	GSE32894	High
GSM814245	4.08301745205479	0	1.70268544502528	GSE32894	High
GSM814246	4.41538750410959	0	1.79736830716511	GSE32894	High
GSM814247	3.84252204931507	0	-2.01435206620603	GSE32894	Low
GSM814248	3.37504222191781	0	2.72400318135874	GSE32894	High
GSM814249	3.40746856986301	0	-6.39545726045634	GSE32894	Low
GSM814250	1.29164946493151	0	-4.78966916662801	GSE32894	Low
GSM814251	3.34531807123288	0	6.4183631243899	GSE32894	High
GSM814252	3.04537436712329	0	-4.95185995753878	GSE32894	Low
GSM814253	3.10482266849315	0	-3.09438951415853	GSE32894	Low
GSM814254	2.70489772931507	0	-0.763426778699663	GSE32894	High
GSM814255	3.91548132876712	0	0.110614159895083	GSE32894	High
GSM814256	3.72092324931507	0	-6.61018954461415	GSE32894	Low
GSM814260	3.86954400547945	0	-2.40386199725188	GSE32894	Low
GSM814261	3.46151247945205	0	-2.90259170766271	GSE32894	Low
GSM814263	2.22120472849315	0	-1.47037041361736	GSE32894	Low
GSM814264	3.67768812054795	0	2.79558710632835	GSE32894	High
GSM814265	3.56960030136986	0	1.38187046930478	GSE32894	High
GSM814266	3.39125539452055	0	-4.39603457458446	GSE32894	Low
GSM814267	3.62094201643836	0	-5.40090954611772	GSE32894	Low
GSM814269	1.28084068273973	1	1.87456983187207	GSE32894	High
GSM814271	3.35612685205479	0	-1.59087093040275	GSE32894	Low
GSM814272	2.14824544931507	0	-0.953950093651587	GSE32894	Low
GSM814273	2.65625820986301	0	-2.64380123172328	GSE32894	Low
GSM814274	3.28046537808219	0	-3.99465322262793	GSE32894	Low
GSM814275	3.1399512109589	0	0.633073384000346	GSE32894	High
GSM814276	3.33450928767123	0	-5.86471400246017	GSE32894	Low
GSM814278	2.85351848493151	0	1.51044780390973	GSE32894	High
GSM814280	2.90756239452055	0	4.16508269551951	GSE32894	High
GSM814281	2.08069056082192	0	-3.7093582690158	GSE32894	Low
GSM814282	2.59140551671233	0	1.20109466674855	GSE32894	High
GSM814284	1.78344905260274	0	0.960097479987924	GSE32894	High
GSM814285	2.7021955339726	0	2.57092192757039	GSE32894	High
GSM814286	2.79947457260274	0	-1.29507607159356	GSE32894	Low
GSM814287	2.76975042191781	0	5.82428437218463	GSE32894	High
GSM814288	2.03475323671233	0	-1.55611295373168	GSE32894	Low
GSM814289	0.675548883561644	1	1.00656448172094	GSE32894	High
GSM814290	0.975492587671233	0	0.168899967920563	GSE32894	High
GSM814291	1.49971852109589	1	-1.85721702363489	GSE32894	Low
GSM814292	2.74272846575342	0	-2.07175463848151	GSE32894	Low
GSM814293	2.25092887972603	0	4.14347930505917	GSE32894	High
GSM814295	2.79947457260274	0	0.122442921880309	GSE32894	High
GSM814296	0.132407581150685	0	-2.01120173750522	GSE32894	Low
GSM814297	2.57519234383562	0	-4.1813378737584	GSE32894	Low
GSM814298	2.49682867315069	0	1.75625938533632	GSE32894	High
GSM814299	0.597185213150685	0	1.11400794777115	GSE32894	High
GSM814300	0.807956464657534	1	0.642911226484472	GSE32894	High
GSM814301	2.74002627123288	0	-0.242568285788918	GSE32894	High
GSM814302	1.37811972246575	0	0.465523359526079	GSE32894	High
GSM814303	2.53195721506849	0	-0.267321066588485	GSE32894	High
GSM814304	2.16175642684932	0	-1.67839647819476	GSE32894	Low
GSM814305	2.45899793589041	0	-2.27918303635618	GSE32894	Low
GSM814306	2.4238693939726	0	-6.03710646142566	GSE32894	Low
GSM814307	2.17526740438356	0	1.45088266987251	GSE32894	High
GSM814308	2.30497279068493	0	6.41745253515947	GSE32894	High
GSM814309	2.19148057808219	0	-1.1397951603972	GSE32894	Low
GSM814312	2.0914993430137	0	2.58228245285968	GSE32894	High
GSM814313	1.77264027041096	0	6.1669868229023	GSE32894	High
GSM814316	1.95638956684931	0	3.9519111722608	GSE32894	High
GSM814317	1.72670294630137	0	5.61631214730964	GSE32894	High
GSM814318	1.94828298	0	-3.6737654297769	GSE32894	Low
GSM814321	1.95638956684931	0	-2.93363112095906	GSE32894	Low
GSM814322	1.24030775013699	1	4.42776522799774	GSE32894	High
GSM814323	1.67806342684932	0	-5.1249946550935	GSE32894	Low
GSM814324	1.6888722090411	0	-4.20770512096627	GSE32894	Low
GSM814325	1.10249577780822	1	1.79819361968218	GSE32894	High
GSM814326	1.12141114684932	0	-4.36329087725796	GSE32894	Low
GSM814328	1.63482829808219	0	-1.13254860647475	GSE32894	Low
GSM814329	1.37541752712329	0	-4.58755368996748	GSE32894	Low
GSM814330	1.59969975616438	0	-0.119704395829049	GSE32894	High
GSM814331	1.4537811969863	0	2.16958577381533	GSE32894	High
GSM814333	1.4537811969863	0	-2.42356719042629	GSE32894	Low
GSM814334	1.45918558849315	0	4.51599890405121	GSE32894	High
GSM814336	1.33488459369863	0	-3.86688551146497	GSE32894	Low
GSM814337	1.41865265506849	0	-2.88164683270118	GSE32894	Low
GSM814338	1.06466504054795	0	-3.22194142444282	GSE32894	Low
GSM814340	1.09168699561644	0	3.05766865772292	GSE32894	High
GSM814342	0.705273034246575	0	-1.24021112743397	GSE32894	Low
GSM814343	0.964683805479452	0	1.60332271153453	GSE32894	High
GSM814345	0.540439106849315	0	-4.25841563742783	GSE32894	Low
GSM814347	0.818765246849315	0	2.58306726146832	GSE32894	High
GSM814348	0.753912553972603	0	0.089434916225955	GSE32894	High
GSM814349	0.0410958904109589	0	3.9604634742788	GSE32894	High
GSM814350	0.80255207369863	0	2.54757985557175	GSE32894	High
GSM814351	0.459373240821918	0	-5.26175764024011	GSE32894	Low
GSM814352	0.548545693424658	0	-3.35582201266618	GSE32894	Low
GSM814353	0.899831113150685	1	6.80052218034223	GSE32894	High
GSM814354	1.40243948219178	0	8.71481278125607	GSE32894	High
GSM814355	0.55665228	0	-3.79737170847103	GSE32894	Low
GSM814356	1.34569337589041	0	0.30137202419296	GSE32894	High
GSM814357	1.60240195150685	0	-0.913959154122125	GSE32894	Low
GSM814358	2.47791330493151	0	-2.32890315322456	GSE32894	Low
GSM340605	1.49342465753425	1	2.15796703263008	GSE13507	High
GSM340606	11.2578082191781	0	15.04956117652	GSE13507	High
GSM340607	11.2084931506849	0	-2.49146922934744	GSE13507	Low
GSM340608	2.21095890410959	1	-2.96001323779922	GSE13507	Low
GSM340609	7.15643835616438	1	-2.86626194792349	GSE13507	Low
GSM340610	1.25753424657534	1	-2.85354818025199	GSE13507	Low
GSM340611	1.52301369863014	1	-1.08166047016458	GSE13507	Low
GSM340612	10.6791780821918	0	2.50314239562839	GSE13507	High
GSM340613	1.03315068493151	1	5.50024310623926	GSE13507	High
GSM340614	10.6002739726027	0	-0.671289353730807	GSE13507	High
GSM340615	10.2764383561644	0	-3.32467171838566	GSE13507	Low
GSM340616	10.2961643835616	0	-4.23082073291757	GSE13507	Low
GSM340617	10.7342465753425	0	-2.77563488397623	GSE13507	Low
GSM340618	0.0846575342465753	1	0.619638870897191	GSE13507	High
GSM340619	10.6578082191781	0	-3.18305571410475	GSE13507	Low
GSM340620	1.37013698630137	1	-0.0303995327637064	GSE13507	High
GSM340621	10.4901369863014	0	-5.43327159091204	GSE13507	Low
GSM340622	10.2353424657534	0	-6.04795075028738	GSE13507	Low
GSM340623	0.257260273972603	1	2.03619086823255	GSE13507	High
GSM340624	5.41890410958904	1	-2.18595140091893	GSE13507	Low
GSM340625	0.265479452054795	1	-1.65567291066841	GSE13507	Low
GSM340626	9.91232876712329	0	-2.20793366939649	GSE13507	Low
GSM340627	1.86328767123288	1	-4.69288179125483	GSE13507	Low
GSM340628	9.9041095890411	0	7.61624867561242	GSE13507	High
GSM340629	4.14493150684932	1	-0.260629196864202	GSE13507	High
GSM340630	5.44931506849315	1	-2.98399122110816	GSE13507	Low
GSM340631	9.87698630136986	0	-1.85548606018454	GSE13507	Low
GSM340632	9.91232876712329	0	-4.86251824766593	GSE13507	Low
GSM340633	1.19753424657534	1	-2.53756728758287	GSE13507	Low
GSM340634	9.52027397260274	0	-0.78883612409156	GSE13507	High
GSM340635	8.76164383561644	0	-2.02373775116739	GSE13507	Low
GSM340636	9.96164383561644	0	1.23356435836238	GSE13507	High
GSM340637	8.05479452054795	1	-2.95283672283674	GSE13507	Low
GSM340638	5.50931506849315	1	-0.587639222488556	GSE13507	High
GSM340639	8.19698630136986	0	-3.06895578320326	GSE13507	Low
GSM340640	4.13424657534247	1	-2.48350354229767	GSE13507	Low
GSM340641	8.07369863013699	0	-1.20929098220471	GSE13507	Low
GSM340642	8.71479452054795	0	-2.91435948185661	GSE13507	Low
GSM340643	7.83287671232877	0	-2.35835512103374	GSE13507	Low
GSM340644	6.61068493150685	1	-4.7755087499907	GSE13507	Low
GSM340645	2.93424657534247	1	-1.91283195474876	GSE13507	Low
GSM340646	4.25506849315068	1	-0.438136027493292	GSE13507	High
GSM340647	7.62986301369863	0	-2.55989900040979	GSE13507	Low
GSM340648	7.4572602739726	0	-4.68158653353235	GSE13507	Low
GSM340649	7.4358904109589	0	-3.61126280499091	GSE13507	Low
GSM340650	7.07424657534247	0	-1.72406702834209	GSE13507	Low
GSM340651	11.0934246575342	1	-3.93360029163597	GSE13507	Low
GSM340652	5.41890410958904	1	-4.40348180940683	GSE13507	Low
GSM340653	2.12301369863014	1	1.18024058125536	GSE13507	High
GSM340654	0.844109589041096	1	4.09394223552443	GSE13507	High
GSM340655	7.02164383561644	1	2.05014826357842	GSE13507	High
GSM340656	0.260547945205479	1	-0.27966248230584	GSE13507	High
GSM340657	6.87369863013699	0	-3.964298691495	GSE13507	Low
GSM340658	6.87369863013699	0	-4.05816100688628	GSE13507	Low
GSM340659	5.82986301369863	1	-4.23522563025349	GSE13507	Low
GSM340660	6.70931506849315	0	4.3717309322592	GSE13507	High
GSM340661	6.59178082191781	0	-3.58781429144401	GSE13507	Low
GSM340662	6.47917808219178	0	0.627168175451334	GSE13507	High
GSM340663	6.47095890410959	0	-0.778512214980445	GSE13507	High
GSM340664	5.81342465753425	1	1.34166586686027	GSE13507	High
GSM340665	0.715068493150685	1	1.07178926239142	GSE13507	High
GSM340666	6.19150684931507	0	0.92931869732219	GSE13507	High
GSM340667	6.22191780821918	0	-3.1492795006434	GSE13507	Low
GSM340668	6.17506849315069	0	-1.90215701820857	GSE13507	Low
GSM340669	6.17506849315069	0	-3.82292662637827	GSE13507	Low
GSM340670	6.09616438356164	0	-3.17810670259627	GSE13507	Low
GSM340671	1.33397260273973	1	1.43516614471972	GSE13507	High
GSM340672	1.24109589041096	1	6.0165002308388	GSE13507	High
GSM340673	0.923013698630137	1	2.37452898386637	GSE13507	High
GSM340674	5.70657534246575	0	5.3178927050671	GSE13507	High
GSM340675	2.0572602739726	1	3.02108345118144	GSE13507	High
GSM340676	5.51260273972603	0	-1.73672741242258	GSE13507	Low
GSM340677	5.3613698630137	0	-0.282399639385683	GSE13507	High
GSM340678	0.983835616438356	1	2.70203285019842	GSE13507	High
GSM340679	5.0958904109589	0	1.36595210310894	GSE13507	High
GSM340680	5.04082191780822	0	-5.15328687527707	GSE13507	Low
GSM340681	5.00547945205479	0	-0.210657210840967	GSE13507	High
GSM340682	4.94794520547945	0	-2.71587303927526	GSE13507	Low
GSM340683	4.8986301369863	0	-2.43226574367871	GSE13507	Low
GSM340684	0.854794520547945	1	2.75455059763489	GSE13507	High
GSM340685	4.92082191780822	1	-0.530546466762287	GSE13507	High
GSM340686	4.84931506849315	0	-4.52250902769905	GSE13507	Low
GSM340687	4.82712328767123	0	9.4694287265561	GSE13507	High
GSM340688	3.79479452054794	1	-4.74352188938944	GSE13507	Low
GSM340689	4.80246575342466	0	-3.13954386169991	GSE13507	Low
GSM340690	4.77287671232877	0	0.0554058536050301	GSE13507	High
GSM340691	4.73671232876712	0	-1.54790793743292	GSE13507	Low
GSM340692	2.98356164383562	1	-3.68470851582553	GSE13507	Low
GSM340693	4.6413698630137	0	1.38976439826015	GSE13507	High
GSM340694	4.56164383561644	0	1.00303240935401	GSE13507	High
GSM340695	4.35369863013699	0	-4.16035766323846	GSE13507	Low
GSM340696	0.945205479452055	1	9.34120696567265	GSE13507	High
GSM340697	1.46876712328767	1	3.01182130652386	GSE13507	High
GSM340698	2.34493150684931	1	0.982753260889533	GSE13507	High
GSM340699	1.44904109589041	1	2.99695851348744	GSE13507	High
GSM340700	1.26575342465753	1	1.72551477776341	GSE13507	High
GSM340701	3.98054794520548	0	4.328310800846	GSE13507	High
GSM340702	0.36986301369863	1	-0.370313051369124	GSE13507	High
GSM340703	3.9041095890411	0	-3.43439841222693	GSE13507	Low
GSM340704	0.42986301369863	1	4.57650172390695	GSE13507	High
GSM340705	3.74794520547945	0	11.3391156985508	GSE13507	High
GSM340706	3.70931506849315	0	3.54806887636544	GSE13507	High
GSM340707	3.57534246575342	0	-6.5966900345252	GSE13507	Low
GSM340708	3.62465753424658	0	0.0590852780371278	GSE13507	High
GSM340709	0.487397260273973	1	6.16584141084722	GSE13507	High
GSM340710	2.59150684931507	1	0.558936306258591	GSE13507	High
GSM340711	3.43561643835616	0	0.612628106119783	GSE13507	High
GSM340712	0.534246575342466	1	0.016575525028357	GSE13507	High
GSM340713	3.37561643835616	0	-1.19206967047847	GSE13507	Low
GSM340714	3.26876712328767	0	4.11501077712528	GSE13507	High
GSM340715	3.20301369863014	0	-2.71792094673686	GSE13507	Low
GSM340716	2.62767123287671	1	-3.28533897769954	GSE13507	Low
GSM340717	3.06575342465753	0	-3.71693810622313	GSE13507	Low
GSM340718	3.02712328767123	0	0.619627042750918	GSE13507	High
GSM340719	3.00575342465753	0	-0.252442797366053	GSE13507	High
GSM340720	2.30958904109589	0	11.9093287502443	GSE13507	High
GSM340721	0.323013698630137	1	1.84644085124995	GSE13507	High
GSM340722	1.93397260273973	1	-0.184831240464897	GSE13507	High
GSM340723	1.24109589041096	1	2.33163392842066	GSE13507	High
GSM340724	2.86602739726027	0	-2.56742297085476	GSE13507	Low
GSM340725	2.81342465753425	0	4.95782356504961	GSE13507	High
GSM340726	2.76986301369863	0	-3.7068863874555	GSE13507	Low
GSM340727	0.90986301369863	1	0.00202668591715294	GSE13507	High
GSM340728	0.474246575342466	1	10.3686706243914	GSE13507	High
GSM340729	2.71808219178082	0	1.59938246667893	GSE13507	High
GSM340730	2.70164383561644	0	-5.44447566470266	GSE13507	Low
GSM340731	0.758630136986301	1	8.35953408869483	GSE13507	High
GSM340732	0.583561643835616	1	9.56678635916278	GSE13507	High
GSM340733	1.40794520547945	1	6.52216436569955	GSE13507	High
GSM340734	1.9372602739726	1	-1.53395377033862	GSE13507	Low
GSM340735	2.52328767123288	0	-3.28687672269546	GSE13507	Low
GSM340736	2.47397260273973	0	-1.6257962302568	GSE13507	Low
GSM340737	2.44356164383562	0	-3.66481897315695	GSE13507	Low
GSM340738	1.26821917808219	1	-4.13847222408877	GSE13507	Low
GSM340739	2.41397260273973	0	-0.403113724731209	GSE13507	High
GSM340740	1.45232876712329	1	-2.47384608461164	GSE13507	Low
GSM340741	2.34	0	-4.49917779051287	GSE13507	Low
GSM340742	1.96438356164384	0	5.16442439812507	GSE13507	High
GSM340743	1.9372602739726	0	-2.75885858585673	GSE13507	Low
GSM340744	1.14493150684932	1	-0.0930794272564843	GSE13507	High
GSM340745	0.175068493150685	1	1.22816057378165	GSE13507	High
GSM340746	1.83041095890411	0	7.91901708475751	GSE13507	High
GSM340747	0.564657534246575	1	-3.21117574943227	GSE13507	Low
GSM340748	1.71205479452055	0	-3.64196492651814	GSE13507	Low
GSM340749	1.77780821917808	0	-1.99028744576932	GSE13507	Low
GSM340750	1.75890410958904	0	1.9505796471038	GSE13507	High
GSM340751	4.75643835616438	0	0.916396361167727	GSE13507	High
GSM340752	1.74493150684931	0	-2.24664769457057	GSE13507	Low
GSM340753	1.74493150684931	0	-3.8727887481193	GSE13507	Low
GSM340754	1.68246575342466	0	-5.20222646561493	GSE13507	Low
GSM340755	1.67671232876712	0	3.00058496450422	GSE13507	High
GSM340756	1.56164383561644	0	-3.17805983942405	GSE13507	Low
GSM340757	6.51780821917808	0	0.401386788875058	GSE13507	High
GSM340758	1.27150684931507	1	2.70633376299803	GSE13507	High
GSM340759	2.17232876712329	1	3.00111370841164	GSE13507	High
GSM340760	1.09068493150685	1	3.91254737409726	GSE13507	High
GSM340761	0.526027397260274	1	7.89457670210388	GSE13507	High
GSM340762	0.876986301369863	1	-4.92360432438921	GSE13507	Low
GSM340763	1.49013698630137	0	-1.12428116354667	GSE13507	Low
GSM340764	1.26328767123288	0	-4.24520612663152	GSE13507	Low
GSM340765	0.96986301369863	0	-2.10875558439213	GSE13507	Low
GSM340766	0.893424657534247	0	10.7934039068336	GSE13507	High
GSM340767	0.824383561643836	0	1.29487764810786	GSE13507	High
GSM340768	0.553150684931507	0	0.030017317118642	GSE13507	High
GSM340769	0.435616438356164	0	4.40014235323526	GSE13507	High
