# Supplementary material for: Comprehensive Analysis of N6-methyladenosine Modification Patterns Associated With Multiomic Characteristics of Bladder Cancer
Source: Front Med (Lausanne). 2021 Dec 23;8:757432. doi: 10.3389/fmed.2021.757432 (PMC8733309; doi:10.3389/fmed.2021.757432)
Supplement: Supplementary Table 13 — Detailed m6A gene cluster results of the 901 samples from the merged cohort. [file Data_Sheet_13.ZIP › s-table13-19/s-table16.txt]

Supplementary table 16: Detailed infiltrating scores for immune cells in the merged cohort.
id	TCGA_TCGA-CF-A47X	TCGA_TCGA-ZF-AA51	TCGA_TCGA-BL-A0C8	TCGA_TCGA-BT-A42C	TCGA_TCGA-G2-A3IB	TCGA_TCGA-2F-A9KP	TCGA_TCGA-DK-A3IT	TCGA_TCGA-FD-A43P	TCGA_TCGA-DK-A3IV	TCGA_TCGA-2F-A9KW	TCGA_TCGA-GU-A762	TCGA_TCGA-XF-AAME	TCGA_TCGA-XF-AAN0	TCGA_TCGA-CF-A47W	TCGA_TCGA-GC-A3I6	TCGA_TCGA-FD-A6TA	TCGA_TCGA-DK-A1A7	TCGA_TCGA-FD-A3SR	TCGA_TCGA-GU-AATP	TCGA_TCGA-DK-AA6X	TCGA_TCGA-XF-A9T3	TCGA_TCGA-PQ-A6FN	TCGA_TCGA-DK-A3WW	TCGA_TCGA-XF-AAMY	TCGA_TCGA-K4-A3WS	TCGA_TCGA-UY-A9PA	TCGA_TCGA-G2-AA3F	TCGA_TCGA-FJ-A871	TCGA_TCGA-ZF-A9RN	TCGA_TCGA-GC-A3RB	TCGA_TCGA-UY-A9PF	TCGA_TCGA-YC-A89H	TCGA_TCGA-XF-AAMQ	TCGA_TCGA-CF-A1HR	TCGA_TCGA-E7-A3X6	TCGA_TCGA-DK-A6AW	TCGA_TCGA-GC-A3BM	TCGA_TCGA-GV-A6ZA	TCGA_TCGA-G2-A2EJ	TCGA_TCGA-FD-A43N	TCGA_TCGA-UY-A8OD	TCGA_TCGA-2F-A9KT	TCGA_TCGA-BT-A20Q	TCGA_TCGA-CU-A0YR	TCGA_TCGA-SY-A9G5	TCGA_TCGA-4Z-AA84	TCGA_TCGA-4Z-AA7Q	TCGA_TCGA-FD-A5BT	TCGA_TCGA-CF-A27C	TCGA_TCGA-E7-A6MF	TCGA_TCGA-FT-A61P	TCGA_TCGA-DK-AA77	TCGA_TCGA-ZF-AA5N	TCGA_TCGA-DK-AA6U	TCGA_TCGA-BT-A20O	TCGA_TCGA-GD-A3OS	TCGA_TCGA-XF-A9SZ	TCGA_TCGA-4Z-AA82	TCGA_TCGA-DK-AA76	TCGA_TCGA-DK-A3IL	TCGA_TCGA-E7-A678	TCGA_TCGA-ZF-A9R1	TCGA_TCGA-XF-A9SH	TCGA_TCGA-FD-A5BU	TCGA_TCGA-C4-A0F7	TCGA_TCGA-C4-A0F0	TCGA_TCGA-FD-A3N5	TCGA_TCGA-ZF-AA5H	TCGA_TCGA-DK-A3WX	TCGA_TCGA-YF-AA3L	TCGA_TCGA-BT-A2LA	TCGA_TCGA-4Z-AA87	TCGA_TCGA-BT-A2LB	TCGA_TCGA-XF-A8HB	TCGA_TCGA-DK-A2I6	TCGA_TCGA-ZF-AA4X	TCGA_TCGA-BT-A20P	TCGA_TCGA-BT-A20W	TCGA_TCGA-FD-A5BX	TCGA_TCGA-BL-A13J	TCGA_TCGA-CF-A8HX	TCGA_TCGA-PQ-A6FI	TCGA_TCGA-FJ-A3Z7	TCGA_TCGA-E7-A7PW	TCGA_TCGA-4Z-AA7S	TCGA_TCGA-CF-A3MH	TCGA_TCGA-DK-A6B2	TCGA_TCGA-4Z-AA86	TCGA_TCGA-5N-A9KI	TCGA_TCGA-GU-AATO	TCGA_TCGA-CF-A9FH	TCGA_TCGA-FD-A6TG	TCGA_TCGA-4Z-AA7O	TCGA_TCGA-GV-A3QI	TCGA_TCGA-DK-A6AV	TCGA_TCGA-DK-A1A3	TCGA_TCGA-GD-A6C6	TCGA_TCGA-GC-A3RD	TCGA_TCGA-BT-A20R	TCGA_TCGA-XF-A9T0	TCGA_TCGA-YF-AA3M	TCGA_TCGA-4Z-AA7Y	TCGA_TCGA-FD-A62O	TCGA_TCGA-BL-A3JM	TCGA_TCGA-FJ-A3ZF	TCGA_TCGA-CU-A0YO	TCGA_TCGA-CF-A5UA	TCGA_TCGA-K4-AAQO	TCGA_TCGA-XF-AAMJ	TCGA_TCGA-GU-A763	TCGA_TCGA-G2-A2EC	TCGA_TCGA-FD-A3B7	TCGA_TCGA-FD-A5C0	TCGA_TCGA-FD-A5BS	TCGA_TCGA-CU-A0YN	TCGA_TCGA-FD-A5BZ	TCGA_TCGA-UY-A9PE	TCGA_TCGA-GV-A40E	TCGA_TCGA-BT-A2LD	TCGA_TCGA-UY-A9PD	TCGA_TCGA-G2-AA3B	TCGA_TCGA-K4-A54R	TCGA_TCGA-DK-A1AA	TCGA_TCGA-CU-A5W6	TCGA_TCGA-DK-AA6R	TCGA_TCGA-BT-A3PH	TCGA_TCGA-BL-A13I	TCGA_TCGA-CF-A3MF	TCGA_TCGA-CF-A47T	TCGA_TCGA-YC-A8S6	TCGA_TCGA-DK-A3IS	TCGA_TCGA-XF-A9SJ	TCGA_TCGA-DK-AA6T	TCGA_TCGA-BT-A20N	TCGA_TCGA-C4-A0F6	TCGA_TCGA-CF-A7I0	TCGA_TCGA-FD-A3B6	TCGA_TCGA-GC-A3YS	TCGA_TCGA-XF-A9T2	TCGA_TCGA-UY-A78O	TCGA_TCGA-GC-A3OO	TCGA_TCGA-E7-A6ME	TCGA_TCGA-XF-AAN5	TCGA_TCGA-FD-A3SN	TCGA_TCGA-ZF-A9R2	TCGA_TCGA-ZF-AA4T	TCGA_TCGA-E7-A4IJ	TCGA_TCGA-FD-A6TE	TCGA_TCGA-H4-A2HO	TCGA_TCGA-FD-A6TB	TCGA_TCGA-XF-AAN3	TCGA_TCGA-XF-AAMH	TCGA_TCGA-FD-A3B8	TCGA_TCGA-XF-A9SY	TCGA_TCGA-CF-A9FF	TCGA_TCGA-XF-A9ST	TCGA_TCGA-DK-A6B5	TCGA_TCGA-GC-A3RC	TCGA_TCGA-GV-A3QK	TCGA_TCGA-GU-A764	TCGA_TCGA-GU-A42R	TCGA_TCGA-DK-A6B6	TCGA_TCGA-R3-A69X	TCGA_TCGA-5N-A9KM	TCGA_TCGA-FD-A6TF	TCGA_TCGA-XF-AAMR	TCGA_TCGA-XF-A8HF	TCGA_TCGA-ZF-AA4U	TCGA_TCGA-DK-A3IQ	TCGA_TCGA-E7-A4XJ	TCGA_TCGA-XF-A9T6	TCGA_TCGA-4Z-AA7M	TCGA_TCGA-ZF-AA56	TCGA_TCGA-XF-A8HH	TCGA_TCGA-C4-A0EZ	TCGA_TCGA-FD-A62P	TCGA_TCGA-CF-A47V	TCGA_TCGA-XF-A9SI	TCGA_TCGA-GU-A42Q	TCGA_TCGA-BT-A42F	TCGA_TCGA-ZF-A9RF	TCGA_TCGA-KQ-A41N	TCGA_TCGA-GD-A3OQ	TCGA_TCGA-BT-A20U	TCGA_TCGA-XF-A9SW	TCGA_TCGA-FD-A3B3	TCGA_TCGA-ZF-A9RC	TCGA_TCGA-E7-A6MD	TCGA_TCGA-E5-A4TZ	TCGA_TCGA-ZF-A9R4	TCGA_TCGA-GV-A3QH	TCGA_TCGA-BT-A0YX	TCGA_TCGA-FT-A3EE	TCGA_TCGA-ZF-A9RL	TCGA_TCGA-ZF-A9R9	TCGA_TCGA-ZF-A9RE	TCGA_TCGA-DK-A6B1	TCGA_TCGA-CF-A5U8	TCGA_TCGA-XF-AAMW	TCGA_TCGA-BT-A3PJ	TCGA_TCGA-ZF-A9R7	TCGA_TCGA-FD-A3SO	TCGA_TCGA-E7-A97P	TCGA_TCGA-GU-A767	TCGA_TCGA-4Z-AA81	TCGA_TCGA-2F-A9KQ	TCGA_TCGA-SY-A9G0	TCGA_TCGA-GV-A40G	TCGA_TCGA-FD-A43Y	TCGA_TCGA-S5-AA26	TCGA_TCGA-BT-A42E	TCGA_TCGA-FD-A43X	TCGA_TCGA-ZF-AA4R	TCGA_TCGA-BT-A20T	TCGA_TCGA-E7-A7DU	TCGA_TCGA-DK-A3WY	TCGA_TCGA-G2-A2EF	TCGA_TCGA-BT-A20V	TCGA_TCGA-K4-A3WV	TCGA_TCGA-GU-AATQ	TCGA_TCGA-G2-A3VY	TCGA_TCGA-XF-AAN8	TCGA_TCGA-CU-A3QU	TCGA_TCGA-GD-A3OP	TCGA_TCGA-KQ-A41P	TCGA_TCGA-UY-A9PH	TCGA_TCGA-FD-A5BY	TCGA_TCGA-K4-A3WU	TCGA_TCGA-FD-A3SJ	TCGA_TCGA-FD-A3B5	TCGA_TCGA-GC-A6I3	TCGA_TCGA-4Z-AA80	TCGA_TCGA-G2-A3IE	TCGA_TCGA-ZF-A9R0	TCGA_TCGA-FD-A43S	TCGA_TCGA-XF-A8HG	TCGA_TCGA-K4-A83P	TCGA_TCGA-GD-A2C5	TCGA_TCGA-XF-AAMX	TCGA_TCGA-DK-A1AE	TCGA_TCGA-FJ-A3ZE	TCGA_TCGA-DK-A2I1	TCGA_TCGA-DK-A6B0	TCGA_TCGA-FD-A5BR	TCGA_TCGA-KQ-A41Q	TCGA_TCGA-DK-A1AF	TCGA_TCGA-LT-A5Z6	TCGA_TCGA-GC-A4ZW	TCGA_TCGA-K4-A4AB	TCGA_TCGA-DK-AA74	TCGA_TCGA-G2-A2EO	TCGA_TCGA-DK-A1AG	TCGA_TCGA-GV-A3JZ	TCGA_TCGA-XF-A9SV	TCGA_TCGA-UY-A78K	TCGA_TCGA-FD-A6TH	TCGA_TCGA-DK-AA6W	TCGA_TCGA-CF-A3MG	TCGA_TCGA-DK-A3X1	TCGA_TCGA-DK-A1A6	TCGA_TCGA-XF-AAMG	TCGA_TCGA-E7-A541	TCGA_TCGA-XF-A8HE	TCGA_TCGA-DK-AA6Q	TCGA_TCGA-UY-A78N	TCGA_TCGA-DK-AA75	TCGA_TCGA-ZF-AA5P	TCGA_TCGA-GC-A3WC	TCGA_TCGA-K4-A4AC	TCGA_TCGA-FD-A3SL	TCGA_TCGA-K4-A5RH	TCGA_TCGA-FD-A5C1	TCGA_TCGA-XF-AAN7	TCGA_TCGA-2F-A9KO	TCGA_TCGA-DK-A3IM	TCGA_TCGA-FD-A3SS	TCGA_TCGA-4Z-AA7N	TCGA_TCGA-HQ-A2OE	TCGA_TCGA-UY-A8OC	TCGA_TCGA-GV-A3JV	TCGA_TCGA-XF-A9T8	TCGA_TCGA-KQ-A41S	TCGA_TCGA-CU-A3YL	TCGA_TCGA-E7-A7XN	TCGA_TCGA-DK-A2HX	TCGA_TCGA-CF-A8HY	TCGA_TCGA-4Z-AA7W	TCGA_TCGA-FD-A43U	TCGA_TCGA-BT-A0S7	TCGA_TCGA-ZF-A9R3	TCGA_TCGA-4Z-AA89	TCGA_TCGA-GU-A42P	TCGA_TCGA-FD-A3NA	TCGA_TCGA-XF-A9SL	TCGA_TCGA-XF-AAN2	TCGA_TCGA-ZF-AA54	TCGA_TCGA-GU-A766	TCGA_TCGA-FD-A6TD	TCGA_TCGA-FD-A3B4	TCGA_TCGA-DK-A1AB	TCGA_TCGA-BT-A20X	TCGA_TCGA-GV-A3JW	TCGA_TCGA-UY-A9PB	TCGA_TCGA-FD-A6TI	TCGA_TCGA-XF-AAML	TCGA_TCGA-ZF-AA58	TCGA_TCGA-FD-A3SP	TCGA_TCGA-E7-A97Q	TCGA_TCGA-YC-A9TC	TCGA_TCGA-GV-A3QG	TCGA_TCGA-K4-A6FZ	TCGA_TCGA-KQ-A41R	TCGA_TCGA-DK-AA6M	TCGA_TCGA-ZF-AA52	TCGA_TCGA-K4-A5RJ	TCGA_TCGA-HQ-A5ND	TCGA_TCGA-BT-A3PK	TCGA_TCGA-FD-A3N6	TCGA_TCGA-UY-A78P	TCGA_TCGA-CF-A9FL	TCGA_TCGA-CF-A9FM	TCGA_TCGA-ZF-A9RD	TCGA_TCGA-G2-AA3D	TCGA_TCGA-DK-A2I2	TCGA_TCGA-FD-A62S	TCGA_TCGA-MV-A51V	TCGA_TCGA-E5-A2PC	TCGA_TCGA-DK-A3X2	TCGA_TCGA-GD-A76B	TCGA_TCGA-GC-A6I1	TCGA_TCGA-XF-A9SK	TCGA_TCGA-DK-A1AD	TCGA_TCGA-K4-A5RI	TCGA_TCGA-FD-A3SQ	TCGA_TCGA-GV-A3QF	TCGA_TCGA-E7-A7DV	TCGA_TCGA-XF-AAN1	TCGA_TCGA-DK-AA6P	TCGA_TCGA-CF-A47Y	TCGA_TCGA-CF-A3MI	TCGA_TCGA-G2-A2EL	TCGA_TCGA-XF-AAMZ	TCGA_TCGA-DK-AA6L	TCGA_TCGA-XF-A9T4	TCGA_TCGA-K4-A6MB	TCGA_TCGA-UY-A8OB	TCGA_TCGA-ZF-A9R5	TCGA_TCGA-CU-A3KJ	TCGA_TCGA-DK-AA6S	TCGA_TCGA-E7-A85H	TCGA_TCGA-G2-AA3C	TCGA_TCGA-E7-A8O8	TCGA_TCGA-XF-A9SM	TCGA_TCGA-DK-A3IN	TCGA_TCGA-XF-A8HC	TCGA_TCGA-ZF-AA4W	TCGA_TCGA-LC-A66R	TCGA_TCGA-E7-A8O7	TCGA_TCGA-LT-A8JT	TCGA_TCGA-FJ-A3Z9	TCGA_TCGA-DK-A1AC	TCGA_TCGA-C4-A0F1	TCGA_TCGA-G2-A2ES	TCGA_TCGA-XF-AAN4	TCGA_TCGA-4Z-AA83	TCGA_TCGA-E7-A5KE	TCGA_TCGA-ZF-AA4V	TCGA_TCGA-ZF-AA53	TCGA_TCGA-ZF-A9RM	TCGA_TCGA-CU-A72E	TCGA_TCGA-2F-A9KR	TCGA_TCGA-E5-A4U1	TCGA_TCGA-E7-A3Y1	TCGA_TCGA-FD-A6TC	TCGA_TCGA-FD-A5BV	TCGA_TCGA-DK-A2I4	TCGA_TCGA-UY-A78M	TCGA_TCGA-4Z-AA7R	TCGA_TCGA-E7-A519	TCGA_TCGA-DK-A3IU	TCGA_TCGA-FD-A3SM	TCGA_TCGA-BL-A5ZZ	TCGA_TCGA-FD-A62N	TCGA_TCGA-BT-A20J	TCGA_TCGA-DK-AA71	TCGA_TCGA-KQ-A41O	TCGA_TCGA-E7-A677	TCGA_TCGA-DK-A1A5	TCGA_TCGA-HQ-A5NE	TCGA_TCGA-XF-AAMT	TCGA_TCGA-XF-A9SU	TCGA_TCGA-CF-A47S	TCGA_TCGA-FD-A6TK	TCGA_TCGA-E7-A5KF	TCGA_TCGA-UY-A78L	TCGA_TCGA-S5-A6DX	TCGA_TCGA-XF-A8HI	TCGA_TCGA-XF-A9T5	TCGA_TCGA-XF-A9SX	TCGA_TCGA-G2-A2EK	TCGA_TCGA-XF-A8HD	TCGA_TCGA-GV-A3JX	TCGA_TCGA-H4-A2HQ	TCGA_TCGA-XF-A9SP	TCGA_TCGA-DK-A3IK	GSE32894_GSM814052	GSE32894_GSM814053	GSE32894_GSM814054	GSE32894_GSM814055	GSE32894_GSM814056	GSE32894_GSM814057	GSE32894_GSM814058	GSE32894_GSM814059	GSE32894_GSM814060	GSE32894_GSM814061	GSE32894_GSM814062	GSE32894_GSM814063	GSE32894_GSM814064	GSE32894_GSM814065	GSE32894_GSM814066	GSE32894_GSM814067	GSE32894_GSM814068	GSE32894_GSM814069	GSE32894_GSM814070	GSE32894_GSM814071	GSE32894_GSM814072	GSE32894_GSM814073	GSE32894_GSM814074	GSE32894_GSM814075	GSE32894_GSM814076	GSE32894_GSM814077	GSE32894_GSM814078	GSE32894_GSM814079	GSE32894_GSM814080	GSE32894_GSM814081	GSE32894_GSM814082	GSE32894_GSM814083	GSE32894_GSM814084	GSE32894_GSM814085	GSE32894_GSM814086	GSE32894_GSM814087	GSE32894_GSM814088	GSE32894_GSM814089	GSE32894_GSM814090	GSE32894_GSM814091	GSE32894_GSM814092	GSE32894_GSM814093	GSE32894_GSM814094	GSE32894_GSM814095	GSE32894_GSM814096	GSE32894_GSM814097	GSE32894_GSM814098	GSE32894_GSM814099	GSE32894_GSM814100	GSE32894_GSM814101	GSE32894_GSM814102	GSE32894_GSM814103	GSE32894_GSM814104	GSE32894_GSM814105	GSE32894_GSM814106	GSE32894_GSM814107	GSE32894_GSM814108	GSE32894_GSM814109	GSE32894_GSM814110	GSE32894_GSM814111	GSE32894_GSM814112	GSE32894_GSM814113	GSE32894_GSM814114	GSE32894_GSM814115	GSE32894_GSM814116	GSE32894_GSM814117	GSE32894_GSM814118	GSE32894_GSM814119	GSE32894_GSM814120	GSE32894_GSM814121	GSE32894_GSM814122	GSE32894_GSM814123	GSE32894_GSM814124	GSE32894_GSM814125	GSE32894_GSM814126	GSE32894_GSM814127	GSE32894_GSM814128	GSE32894_GSM814129	GSE32894_GSM814130	GSE32894_GSM814131	GSE32894_GSM814132	GSE32894_GSM814133	GSE32894_GSM814134	GSE32894_GSM814135	GSE32894_GSM814136	GSE32894_GSM814137	GSE32894_GSM814138	GSE32894_GSM814139	GSE32894_GSM814140	GSE32894_GSM814141	GSE32894_GSM814142	GSE32894_GSM814143	GSE32894_GSM814144	GSE32894_GSM814145	GSE32894_GSM814146	GSE32894_GSM814147	GSE32894_GSM814148	GSE32894_GSM814149	GSE32894_GSM814150	GSE32894_GSM814151	GSE32894_GSM814152	GSE32894_GSM814153	GSE32894_GSM814154	GSE32894_GSM814155	GSE32894_GSM814156	GSE32894_GSM814157	GSE32894_GSM814158	GSE32894_GSM814159	GSE32894_GSM814160	GSE32894_GSM814161	GSE32894_GSM814162	GSE32894_GSM814163	GSE32894_GSM814164	GSE32894_GSM814165	GSE32894_GSM814166	GSE32894_GSM814167	GSE32894_GSM814168	GSE32894_GSM814169	GSE32894_GSM814170	GSE32894_GSM814171	GSE32894_GSM814172	GSE32894_GSM814173	GSE32894_GSM814174	GSE32894_GSM814175	GSE32894_GSM814176	GSE32894_GSM814177	GSE32894_GSM814178	GSE32894_GSM814179	GSE32894_GSM814180	GSE32894_GSM814181	GSE32894_GSM814182	GSE32894_GSM814183	GSE32894_GSM814184	GSE32894_GSM814185	GSE32894_GSM814186	GSE32894_GSM814187	GSE32894_GSM814188	GSE32894_GSM814189	GSE32894_GSM814190	GSE32894_GSM814191	GSE32894_GSM814192	GSE32894_GSM814193	GSE32894_GSM814194	GSE32894_GSM814195	GSE32894_GSM814196	GSE32894_GSM814197	GSE32894_GSM814198	GSE32894_GSM814199	GSE32894_GSM814200	GSE32894_GSM814201	GSE32894_GSM814202	GSE32894_GSM814203	GSE32894_GSM814204	GSE32894_GSM814205	GSE32894_GSM814206	GSE32894_GSM814207	GSE32894_GSM814208	GSE32894_GSM814209	GSE32894_GSM814210	GSE32894_GSM814211	GSE32894_GSM814212	GSE32894_GSM814213	GSE32894_GSM814214	GSE32894_GSM814215	GSE32894_GSM814216	GSE32894_GSM814217	GSE32894_GSM814218	GSE32894_GSM814219	GSE32894_GSM814220	GSE32894_GSM814221	GSE32894_GSM814222	GSE32894_GSM814223	GSE32894_GSM814224	GSE32894_GSM814225	GSE32894_GSM814226	GSE32894_GSM814227	GSE32894_GSM814228	GSE32894_GSM814229	GSE32894_GSM814230	GSE32894_GSM814231	GSE32894_GSM814232	GSE32894_GSM814233	GSE32894_GSM814234	GSE32894_GSM814235	GSE32894_GSM814236	GSE32894_GSM814237	GSE32894_GSM814238	GSE32894_GSM814239	GSE32894_GSM814240	GSE32894_GSM814241	GSE32894_GSM814242	GSE32894_GSM814243	GSE32894_GSM814244	GSE32894_GSM814245	GSE32894_GSM814246	GSE32894_GSM814247	GSE32894_GSM814248	GSE32894_GSM814249	GSE32894_GSM814250	GSE32894_GSM814251	GSE32894_GSM814252	GSE32894_GSM814253	GSE32894_GSM814254	GSE32894_GSM814255	GSE32894_GSM814256	GSE32894_GSM814257	GSE32894_GSM814258	GSE32894_GSM814259	GSE32894_GSM814260	GSE32894_GSM814261	GSE32894_GSM814262	GSE32894_GSM814263	GSE32894_GSM814264	GSE32894_GSM814265	GSE32894_GSM814266	GSE32894_GSM814267	GSE32894_GSM814268	GSE32894_GSM814269	GSE32894_GSM814270	GSE32894_GSM814271	GSE32894_GSM814272	GSE32894_GSM814273	GSE32894_GSM814274	GSE32894_GSM814275	GSE32894_GSM814276	GSE32894_GSM814277	GSE32894_GSM814278	GSE32894_GSM814279	GSE32894_GSM814280	GSE32894_GSM814281	GSE32894_GSM814282	GSE32894_GSM814283	GSE32894_GSM814284	GSE32894_GSM814285	GSE32894_GSM814286	GSE32894_GSM814287	GSE32894_GSM814288	GSE32894_GSM814289	GSE32894_GSM814290	GSE32894_GSM814291	GSE32894_GSM814292	GSE32894_GSM814293	GSE32894_GSM814294	GSE32894_GSM814295	GSE32894_GSM814296	GSE32894_GSM814297	GSE32894_GSM814298	GSE32894_GSM814299	GSE32894_GSM814300	GSE32894_GSM814301	GSE32894_GSM814302	GSE32894_GSM814303	GSE32894_GSM814304	GSE32894_GSM814305	GSE32894_GSM814306	GSE32894_GSM814307	GSE32894_GSM814308	GSE32894_GSM814309	GSE32894_GSM814310	GSE32894_GSM814311	GSE32894_GSM814312	GSE32894_GSM814313	GSE32894_GSM814314	GSE32894_GSM814315	GSE32894_GSM814316	GSE32894_GSM814317	GSE32894_GSM814318	GSE32894_GSM814319	GSE32894_GSM814320	GSE32894_GSM814321	GSE32894_GSM814322	GSE32894_GSM814323	GSE32894_GSM814324	GSE32894_GSM814325	GSE32894_GSM814326	GSE32894_GSM814327	GSE32894_GSM814328	GSE32894_GSM814329	GSE32894_GSM814330	GSE32894_GSM814331	GSE32894_GSM814332	GSE32894_GSM814333	GSE32894_GSM814334	GSE32894_GSM814335	GSE32894_GSM814336	GSE32894_GSM814337	GSE32894_GSM814338	GSE32894_GSM814339	GSE32894_GSM814340	GSE32894_GSM814341	GSE32894_GSM814342	GSE32894_GSM814343	GSE32894_GSM814344	GSE32894_GSM814345	GSE32894_GSM814346	GSE32894_GSM814347	GSE32894_GSM814348	GSE32894_GSM814349	GSE32894_GSM814350	GSE32894_GSM814351	GSE32894_GSM814352	GSE32894_GSM814353	GSE32894_GSM814354	GSE32894_GSM814355	GSE32894_GSM814356	GSE32894_GSM814357	GSE32894_GSM814358	GSE32894_GSM814359	GSE13507_GSM340605	GSE13507_GSM340606	GSE13507_GSM340607	GSE13507_GSM340608	GSE13507_GSM340609	GSE13507_GSM340610	GSE13507_GSM340611	GSE13507_GSM340612	GSE13507_GSM340613	GSE13507_GSM340614	GSE13507_GSM340615	GSE13507_GSM340616	GSE13507_GSM340617	GSE13507_GSM340618	GSE13507_GSM340619	GSE13507_GSM340620	GSE13507_GSM340621	GSE13507_GSM340622	GSE13507_GSM340623	GSE13507_GSM340624	GSE13507_GSM340625	GSE13507_GSM340626	GSE13507_GSM340627	GSE13507_GSM340628	GSE13507_GSM340629	GSE13507_GSM340630	GSE13507_GSM340631	GSE13507_GSM340632	GSE13507_GSM340633	GSE13507_GSM340634	GSE13507_GSM340635	GSE13507_GSM340636	GSE13507_GSM340637	GSE13507_GSM340638	GSE13507_GSM340639	GSE13507_GSM340640	GSE13507_GSM340641	GSE13507_GSM340642	GSE13507_GSM340643	GSE13507_GSM340644	GSE13507_GSM340645	GSE13507_GSM340646	GSE13507_GSM340647	GSE13507_GSM340648	GSE13507_GSM340649	GSE13507_GSM340650	GSE13507_GSM340651	GSE13507_GSM340652	GSE13507_GSM340653	GSE13507_GSM340654	GSE13507_GSM340655	GSE13507_GSM340656	GSE13507_GSM340657	GSE13507_GSM340658	GSE13507_GSM340659	GSE13507_GSM340660	GSE13507_GSM340661	GSE13507_GSM340662	GSE13507_GSM340663	GSE13507_GSM340664	GSE13507_GSM340665	GSE13507_GSM340666	GSE13507_GSM340667	GSE13507_GSM340668	GSE13507_GSM340669	GSE13507_GSM340670	GSE13507_GSM340671	GSE13507_GSM340672	GSE13507_GSM340673	GSE13507_GSM340674	GSE13507_GSM340675	GSE13507_GSM340676	GSE13507_GSM340677	GSE13507_GSM340678	GSE13507_GSM340679	GSE13507_GSM340680	GSE13507_GSM340681	GSE13507_GSM340682	GSE13507_GSM340683	GSE13507_GSM340684	GSE13507_GSM340685	GSE13507_GSM340686	GSE13507_GSM340687	GSE13507_GSM340688	GSE13507_GSM340689	GSE13507_GSM340690	GSE13507_GSM340691	GSE13507_GSM340692	GSE13507_GSM340693	GSE13507_GSM340694	GSE13507_GSM340695	GSE13507_GSM340696	GSE13507_GSM340697	GSE13507_GSM340698	GSE13507_GSM340699	GSE13507_GSM340700	GSE13507_GSM340701	GSE13507_GSM340702	GSE13507_GSM340703	GSE13507_GSM340704	GSE13507_GSM340705	GSE13507_GSM340706	GSE13507_GSM340707	GSE13507_GSM340708	GSE13507_GSM340709	GSE13507_GSM340710	GSE13507_GSM340711	GSE13507_GSM340712	GSE13507_GSM340713	GSE13507_GSM340714	GSE13507_GSM340715	GSE13507_GSM340716	GSE13507_GSM340717	GSE13507_GSM340718	GSE13507_GSM340719	GSE13507_GSM340720	GSE13507_GSM340721	GSE13507_GSM340722	GSE13507_GSM340723	GSE13507_GSM340724	GSE13507_GSM340725	GSE13507_GSM340726	GSE13507_GSM340727	GSE13507_GSM340728	GSE13507_GSM340729	GSE13507_GSM340730	GSE13507_GSM340731	GSE13507_GSM340732	GSE13507_GSM340733	GSE13507_GSM340734	GSE13507_GSM340735	GSE13507_GSM340736	GSE13507_GSM340737	GSE13507_GSM340738	GSE13507_GSM340739	GSE13507_GSM340740	GSE13507_GSM340741	GSE13507_GSM340742	GSE13507_GSM340743	GSE13507_GSM340744	GSE13507_GSM340745	GSE13507_GSM340746	GSE13507_GSM340747	GSE13507_GSM340748	GSE13507_GSM340749	GSE13507_GSM340750	GSE13507_GSM340751	GSE13507_GSM340752	GSE13507_GSM340753	GSE13507_GSM340754	GSE13507_GSM340755	GSE13507_GSM340756	GSE13507_GSM340757	GSE13507_GSM340758	GSE13507_GSM340759	GSE13507_GSM340760	GSE13507_GSM340761	GSE13507_GSM340762	GSE13507_GSM340763	GSE13507_GSM340764	GSE13507_GSM340765	GSE13507_GSM340766	GSE13507_GSM340767	GSE13507_GSM340768	GSE13507_GSM340769	GSE13507_GSM340770	GSE13507_GSM340771	GSE13507_GSM340772	GSE13507_GSM340773	GSE13507_GSM340774	GSE13507_GSM340775	GSE13507_GSM340776	GSE13507_GSM340777	GSE13507_GSM340778	GSE13507_GSM340779	GSE13507_GSM340780	GSE13507_GSM340781	GSE13507_GSM340782	GSE13507_GSM340783	GSE13507_GSM340784	GSE13507_GSM340785	GSE13507_GSM340786	GSE13507_GSM340787	GSE13507_GSM340788	GSE13507_GSM340789	GSE13507_GSM340790	GSE13507_GSM340791	GSE13507_GSM340792
Activated.B.cellna	0.159019429512475	0.221191866006749	0.118029705864136	0.107899015992551	0.150126901039769	0.157925355875029	0.398123924213695	0.474434315559325	0.39998104027856	0.14834724197387	0.357301560939088	0.742537493261526	0.240585267786505	0.109156966949221	0.218507930801892	0.458895641272357	0.517085419779538	0.260412805543305	0.27540183727627	0.358385256506126	0.442881565739992	0.541978763198482	0.320484058827833	0.179103938500543	0.431879474206944	0.0923960562678255	0.0198467503106132	0.201855605180257	0.19437134674686	0.0643549361142164	0.336501096558581	0.188733348226533	0.246882334688355	0.285985639576873	0.219223118856046	0.117968839136919	0.157582905212861	0.124368399660181	0.128183940772366	0.157742246704292	0.454704951952385	0.0463816954514235	0.315831998599916	0.166372212768492	0.357990935958294	0.187318133427314	0.408978975762169	0.619936193433818	0.0348400392951106	0.124929537495234	0.290461776253654	0.110320585355502	0.135361518736008	0.0954526849872025	0.713499603777316	0.252121296779457	0.345657012229774	0.380698052770368	0.0902413523386449	0.466368770054838	0.141300646274801	0.387339259147164	0.131298165150064	0.535425488785731	0.239938266530771	0.317783600115032	0.388029100473674	0.388011434526456	0.271939122565636	0.200269360742143	0.134708084367139	0.241044882802584	0.269825558800174	0.0933937080583329	0.253243827861636	0.144325248421274	0.0631823477826599	0.33082255614357	0.257681664316213	0.115097753147404	0.0184915332713085	0.310342978254732	0.105341704091883	0.0595285783233347	0.250874362106595	0.0871592871129246	0.208055952386837	0.339776249122678	0.317533434466335	0.455471015006714	0.106236347388509	0.399366184565062	0.162550737395445	0.116156554216176	0.342561987977703	0.314666527531525	0.269958485407546	0.106856954688436	0.288668808813984	0.22374659705838	0.158598475148262	0.0556632902374785	0.0838439045745434	0.154319470420648	0.109199678794906	0.244035678294817	0.0837648156434033	0.445969425645206	0.306773924257276	0.0569154266358379	0.223074621706022	0.412018073496017	0.233166506062255	0.770196540885179	0.204202997888301	0.282172925287327	0.24900362242584	0.113966601208142	0.316284884868031	0.335853696943634	0.155522835658941	0.244460660336099	0.104804390263792	0.123011740075258	0.30860269020189	0.0645484610941596	0.17878791404224	0.105235992001758	0.0332576346449877	0.285278912250316	0.0901570702595603	0.385324267924449	0.928748297026376	0.189179990606264	0.130454051728833	0.227026464387712	0.311858745180181	0.127042294756532	0.289305635370223	0.327580641242929	0.279868981557393	0.325726249165594	0.323014750862191	0.246369828380058	0.00380575373529984	0.122955171164241	0.113521498995421	0.199504228745762	0.221849846678354	0.802318281588681	0.173634004101143	0.122809123234691	0.731053706972959	0.405404835166474	0.593744601040197	0.198703811489012	0.135621570495598	0.234726030801614	0.195298113447448	0.471736064492733	0.0433734078318224	0.26168496054168	0.457511246629423	0.162356312619079	0.474364734639133	0.343475509971849	0.272361745255609	0.044493904336263	0.278608227685156	0.044336873367505	0.313663591944303	0.211773384100222	0.402352336774367	0.265997411275205	0.135019691006594	0.298824867314192	0.147300036948831	0.761623681270011	0.252110392378681	0.465419655705509	0.280827520872266	0.052840719825732	0.0478604750616191	0.15146002962726	0.516461133217436	0.469127964689674	0.0343017418908264	0.610204020646824	0.189470563657834	0.142407325165145	0.0819985938389287	0.208030441558383	0.193516574022455	0.025293662993749	0.337612033229957	0.142335413421632	0.19418409986672	0.0494890126234822	0.29008332272232	0.375588052254453	0.460075566371796	0.351546263282219	0.493907717603566	0.252547156302819	0.191395191969781	0.03492379103616	0.626666774491306	0.0656122266160197	0.196097145795825	0.0942141386509721	0.224640798702221	0.04651139866375	0.289238409483758	0.328231692439333	0.0395161918925562	1	0.319725501810423	0.177606060785432	0.106715738360066	0.174719002334101	0.0893941555036569	0.544583378529835	0.171432965874131	0.306118338584345	0.302552031633774	0.470276564356967	0.224445925570113	0.758056497653548	0.389487959920392	0.211232459835614	0.516920993804424	0.178320318174054	0.105839640234868	0.205616388895076	0.852932001933174	0.0410390591262534	0.892751774569411	0.152402856898319	0.183185370617315	0.266244655850537	0.0124386683201532	0.529574803024092	0.0623343019767469	0.578942868662373	0.12846631808807	0.395912801931972	0.156664696009013	0.0959966617207333	0.151845345976152	0.434101157794053	0.388679195693324	0.0884839477045167	0.115888546833928	0.11236840472298	0.748599739703455	0.346504635892359	0.109252269151058	0.0556575932578059	0.180846983231817	0.15827416973	0.158094883307056	0.255519440348136	0.336872770375869	0.188755868578711	0.150844932766764	0.0968815603849029	0.563706136909574	0.58502104316846	0.317359989806533	0.354974021702739	0.400920863042415	0.491390207228393	0.149108645961648	0.269968161934817	0.208012697479516	0.143076351572241	0.931466510002462	0.164030846121732	0.300301467737894	0.363133248177495	0.299270898920613	0.119803402638876	0.182890591445938	0.389500468586623	0.13158242991313	0.0606816576172282	0.481172740311256	0.50009505519666	0.26668286519016	0.124444078866401	0.0516748039229589	0.0763161067935553	0.105852858991108	0.792690018512722	0.238157270367784	0.298614554161856	0.420751744549828	0.317695344568889	0.671879021554223	0.223591362255706	0.351402701639612	0.150597143604539	0.389543712820784	0.179311172082885	0.312863959843736	0.416797380528709	0.288574814447532	0.158055665045626	0.36435114969786	0.898473775990698	0.143618792921111	0.113530061080884	0.302544227175505	0.268511664218867	0.364312416151874	0.165216413322347	0.24730218929224	0.361609842628463	0.384423465961488	0.275833827431531	0.0793887778888758	0.615142805480621	0.218342192429456	0.376611715043282	0.247967252212314	0.130834225315756	0.158491489807239	0.048763861257305	0.474652866302264	0.499367942491275	0.229434226273694	0.227433303541532	0.196608271353832	0.398864015547112	0.073675685946772	0.326691405300996	0.0821704505895541	0.095281848715345	0.0768162557277111	0.0899866275980408	0.0978868826357364	0.517118318915151	0.149177854001135	0.318046865653841	0.171752764804514	0.225840046296443	0.147925252174142	0.153422829327172	0.286908443750417	0.319826570881768	0.244807894188682	0.0540609644889383	0.442622500240773	0.225963826479364	0.074458915725615	0.349920831587616	0.510572314107891	0.146689724280712	0.187505186107817	0.0150758910433572	0.186666243300883	0.488102254275312	0.296958427154078	0.441373811266867	0.0661645642280694	0.0932550499317245	0.154080985875903	0.295278403656177	0.0425974314460479	0.123999400635462	0.0984890277343759	0.108450005989944	0.2499875978362	0.13161130106665	0.225758698361415	0.46454858654111	0.174627358638793	0.0928948917655375	0.398348622686469	0.863032494241912	0.133142439940402	0.320283446859109	0.707301974522646	0.392788688653954	0.244832049852404	0.0522379074279815	0.131544036666127	0.198383374601554	0.345049863123381	0.307215385085451	0.406283798646455	0.0607197989056476	0.364197168694189	0.0390071195537256	0.245552078434143	0.624017647751726	0.138252807356736	0.518119279267849	0.446587281015501	0.481778389721948	0.483948953428065	0.164166553607088	0.0734651013180787	0.417316487311148	0.316143649525213	0.0946366253865364	0.529993543056974	0.40002093627077	0.427397038277945	0.0634851239912237	0.409898889954605	0.146233026491925	0.516018618249279	0.179681643022555	0.134904714930868	0.464715786533774	0.11425234750187	0.312890633998697	0.125516547298634	0.133156021587207	0.150488602031557	0.553516164460149	0.0990332470068395	0.474427001616619	0.0637060408303931	0.102229516755973	0.181698097965042	0.449525398021609	0.336112865538232	0.278255331842155	0.768448894182717	0.136226685350714	0.362427881007759	0.240770748990024	0.666666320778549	0.0933672657440829	0.248564293449156	0.173104663560552	0.408142583704498	0.246523707766438	0.114230862196976	0.181503950180898	0.157412149936994	0.665043628510476	0.139811609549375	0.622653930322741	0.194229044069276	0.378373785960016	0.10737614488681	0.0645639651300367	0.260470372015345	0.318491085921413	0.0997013217804322	0.103255086713066	0.21103677352845	0.133405761002198	0.0593399183221049	0.380177935790303	0.475038067507855	0.277099201018088	0.138866906107803	0.351942190017311	0.993342088187947	0.147066865010931	0.213246823714787	0.0839663756288737	0.135274515523231	0.14470709937392	0.238865860377791	0.240462445690103	0.159333851330435	0.150414206330174	0.173439670069039	0.27092407423498	0.165017954825906	0.136928911627708	0.0917520196494089	0.108363057384089	0.139024219152485	0.131267840702739	0.318452005495754	0.0440379858519991	0.281035091822185	0.132276193751419	0.20547543042997	0.682548032421913	0.123783459092021	0.0477171349580466	0.320594694001499	0.173742195348925	0.0781787889564001	0.422507142572659	0.0421156506834979	0.17939910750557	0.179746703756895	0.159750079106231	0.0669793021685114	0.628586289730431	0.323302180080726	0.348136549059662	0.250180388253764	0.214536080165895	0.259133843437237	0.108010125249906	0.291422135518531	0.562648961934004	0.0555518439670842	0.0478044433945064	0.0907096720988549	0.379715821697322	0.0871287012503725	0.172634234082182	0.0613311618532498	0.0991717500907443	0.170442684288412	0.0445912639285178	0.122427717830087	0.124208240619186	0.138622242500832	0.102474985434026	0.146706298168933	0.234762041557208	0.139171638432052	0.561006825476284	0.0826077644621854	0.297895299695176	0.28242758825028	0.0994964799593236	0.905048835809008	0.361009147077631	0.16873439681792	0.271018943424582	0.366076478242438	0.14943735967002	0.332225001031679	0.515262651196925	0.153832839908693	0.151784244149067	0.177134058253119	0.140075722364237	0.1645037375732	0.318997955076481	0.550404572961518	0.121165261926693	0.148684577541968	0.283935363387865	0.380984721728865	0.107022909666662	0.192541943408892	0.109735509361099	0.867980722347311	0.080145121437165	0.20737247138822	0.256409361110437	0.103132156952476	0.156058771576155	0.136994099716599	0.219835831086757	0.106403973457971	0.210367629980005	0.0950998542883303	0.140143647572043	0.122310822084408	0.123240759798238	0.0948664138529267	0.0643838189083182	0.084236997213561	0.423169769407633	0.149580461603651	0.23189688313166	0.511936927831812	0.27957395561994	0.327377970384933	0.315695903752292	0.0649075648682401	0.232484115183671	0.490682061216712	0.0898106562679685	0.261932488070429	0.133667220089014	0.116092927609943	0.155332440211159	0.1381084624725	0.326610328496918	0.112644942020811	0.489136418261769	0.399033236190814	0.310202599983975	0.162017777249527	0.440971891671909	0.168394239385612	0.256740751233135	0.389176328702129	0.289926604852356	0.624541223545102	0.162034953561419	0.257662984136443	0.238022558898925	0.175527770698269	0.124377294993147	0.26896399217221	0.167204270113017	0.14691788180182	0.138891361142819	0.269889708284592	0.0842429938448332	0.0832452625055816	0.136830087927832	0.560840197151202	0.0806260704872555	0.173875490428014	0.581606417503292	0.412603972896886	0.227752011383933	0.0706099204664069	0.391245454190888	0.181822947328421	0.986750273736573	0.175800339032874	0.348262837809596	0.119008805109162	0.390383219529251	0.257206989395175	0.272779697330157	0.121254632923249	0.87062231050139	0.199380943276575	0.117910781547308	0.15231305830502	0.100646041230014	0.203272328663196	0.228927625504004	0.187160737764146	0.260081766864812	0.158541314965313	0.396146862781623	0.40833802147087	0.154829637959442	0.841198006957806	0.130901758232808	0.683370696654926	0.101381517940947	0.168087967758554	0.16452601496062	0.155608970295168	0.139543610200214	0.32371697286995	0.353504796959325	0.241623739320968	0.0682234079920478	0.130466166978579	0.536013783419939	0.151584913202652	0.275928903820748	0.217753064143593	0.137188440029455	0.548398519881712	0.120372923453946	0.15414782798696	0.107555156691527	0.182960435930007	0.306127291077072	0.0856793369429514	0.180870407814712	0.14925022949815	0.584606633249422	0.86944614440546	0.130609074399229	0.485416733543015	0.456874074133249	0.6664022805185	0.164966457344254	0.0955553509041486	0.217470583327287	0.114657017824853	0.28540223872159	0.128602558867141	0.118329572559443	0.251753601311202	0.295573277185946	0.218724104490752	0.208773077862828	0.0991096044737943	0.143610891024177	0.494639081994002	0.258265967936712	0.154432614293166	0.743479544754424	0.303197372251606	0.134216052260797	0.159959884785009	0.151793482277547	0.233453285472962	0.359157289787984	0.150322076721012	0.220548410474561	0.156613854846409	0.225621715199152	0.160940709407374	0.197301861819864	0.338096171242178	0.118692919631414	0.198927583528744	0.162856460748777	0.132629421938233	0.0260292614602083	0.424528756126128	0.361719384340396	0.107915962126183	0.288379774479723	0.139676246144052	0.0566642785509177	0.246388372496572	0.242765384115281	0.503986858345006	0.282494649816856	0.127733195044366	0.0922531734789795	0.190489441197289	0.148259449933437	0.206921209363281	0.333079831512623	0.256323810144268	0.174952820411313	0.16511168303214	0.149374090554525	0.120385449859946	0.162782101922206	0.167307136414428	0.106516193894632	0.155126904904166	0.104757969001422	0.144575281071236	0.219086166231289	0.272883696806612	0.120122644168297	0.250478672083957	0.496201339187937	0.125704411987331	0.309856259162111	0.119094633829308	0.219406990077324	0.164261560439801	0.129673074574483	0.220270687428532	0.149286346504973	0.145473939596168	0.162478495980137	0.11834359024409	0.168804161902425	0.152269794108691	0.110738683765649	0.133290151503526	0.201634923190452	0.148753952925467	0.162548554264358	0.116304271528536	0.178438138683738	0.170635389882206	0.144108037857047	0.168390568356967	0.159390258702996	0.33913402342565	0.260312768181878	0.178245288331823	0.163569622776024	0.151457286031858	0.267999873522615	0.35060976210596	0.142397912477293	0.28874839214476	0.163078756778815	0.245035828735873	0.240995576216945	0.185513619916441	0.16602856964789	0.247538848735092	0.176690706574958	0.274683180377068	0.17787032490718	0.367315348212412	0.109155048455463	0.363159203671123	0.17052112408587	0.136658932567748	0.297372813277151	0.268901729546136	0.381718009143753	0.12123580130227	0.314146835331458	0.160396067822868	0.159038480569424	0.264437197191386	0.338627542050525	0.104071640250133	0.684156720612229	0.157532108178702	0.382289370592687	0.250600452115926	0.232543710143119	0.110342346787288	0.417953439800704	0.333613327792715	0.161224624204434	0.338960560565294	0.845326054595522	0.3257071208508	0.757057401801025	0.163501090625532	0.277251727523476	0.2314942077361	0.221245247051832	0.145737138989748	0.818019668906857	0.188150242691468	0.166093013712136	0.247962351557059	0.151445240003566	0.144821230163448	0.143848540083238	0.240230455696517	0.139749648607966	0.165368130187898	0.470314232355223	0.141334330053348	0.167846925949367	0.282469379133771	0.157938303448409	0.405199821757097	0.162074835265411	0.121526842465677	0.165859753320737	0.171071713537528	0.214599120477112	0.143677269067019	0.297856445546631	0.374498003432128	0.145881355780054	0.137114898447075	0.340186414296961	0.470989632029106	0.692737281704455	0.206243633264518	0.204031995574703	0.158559040569247	0.0958834476225709	0.140620974053022	0.282808595646294	0.121966112707115	0.203093013734364	0.193931795165383	0.1138111105732	0.611332776060824	0.367837659124061	0.415037972158192	0.172515244657721	0.170277344218961	0.151056501217174	0.376556306096133	0.21517274561931	0.208656970632434	0.142756835427148	0.114788354804787	0.159386877037048	0.16619779695573	0.222352243818526	0.361429289329696	0.187811962636622	0.195259836116489	0.406308332209863	0.139791942780776	0.254505697756703	0.174949544540342	0.111284550942257	0.415149744772154	0.220153289814668	0.142547799070367	0.796009018240481	0.164627029853872	0.131368178429647	0.148383576551368	0.261097766941274	0.318589434984028	0.138046027946902	0.112531672380701	0.121546338923116	0.262356256781151	0.223866745829807	0.208443268477587	0.242572672645753	0.258922138009788	0.923893145676412	0.426961149861208	0.182662817180411	0.149786645178271	0.134101817249704	0.207603779123954	0.702571513367923	0.212505874714122	0.161875418305317	0.79565383514967
Activated.CD4.T.cellna	0.29656142484041	0.509789397372013	0.464749560794213	0.527075144261533	0.498978427305117	0.500252519383076	0.553660726398977	0.606364787025935	0.573698642750845	0.582655200737476	0.552943853418529	0.576358354446116	0.474901314962008	0.352688333595682	0.607953533778272	0.412557937808848	0.464919039908249	0.397961827890804	0.424732400140518	0.436863748388795	0.473934308181004	0.470834991299014	0.648829914417923	0.415933676326823	0.50773360583669	0.434164726902704	0.441949122342936	0.474662990980218	0.560330133406208	0.561342588274318	0.437658850956895	0.457173209439734	0.516044148419738	0.383148853475249	0.478477188517867	0.448928454546845	0.401396265163997	0.49641022716315	0.602038201676388	0.456216681405004	0.40065327275342	0.566451284882013	0.39065420097564	0.605667793278727	0.500059691254361	0.479046385519707	0.545911635267387	0.422914437353019	0.333345269552951	0.250560279732688	0.482580803655877	0.497295519374194	0.426650294441163	0.48224485338823	0.735279987752545	0.503219797314002	0.483259441521565	0.522952019355102	0.510205337246945	0.441173124107329	0.28421014659698	0.484403743144964	0.317408301827845	0.509264619695273	0.542279443225583	0.593939699887985	0.511986430827296	0.545790305095751	0.585810630972981	0.3590160425414	0.466996805916636	0.520454053564548	0.504399610400984	0.515738783125238	0.618432273452315	0.556649602107884	0.468735684098384	0.497696767548057	0.414665170619055	0.573038154146559	0.398328808302584	0.625125027446583	0.435369904484612	0.466472608774089	0.464902747036758	0.350059147448128	0.444864957909224	0.594806656767433	0.432854304834171	0.362817621381452	0.4163229920729	0.470260676321204	0.496010216895314	0.546261686243853	0.498424714665699	0.476704495138143	0.427597162668918	0.449626691341881	0.46078665879126	0.479841393441113	0.60542224391575	0.546469498761443	0.395819040129896	0.568038342821604	0.478382469022017	0.478328044302771	0.444016264895444	0.437910561200067	0.341739897056621	0.369646007131635	0.345357933106627	0.623303464211269	0.446568161015573	0.581665576085676	0.613794719299945	0.376062577389036	0.441172540255195	0.526938608417649	0.429210108594938	0.456909009476188	0.472535712146457	0.527607889463277	0.365119058368197	0.532313179124764	0.533402446976699	0.545113854102253	0.600659826751137	0.348821871422172	0.477798010776446	0.505263143944107	0.52233461297273	0.446490000454491	0.64150060215992	0.555700441918563	0.476685142048262	0.380273824610946	0.532849011196968	0.554790334699418	0.570819691263917	0.397017872420047	0.470811496267374	0.521440455008345	0.620829717965522	0.474653036014962	0.40146451462562	0.564165166172541	0.520520043313026	0.547947315228567	0.400540403586981	0.512529800388914	0.37997543107699	0.379665797124965	0.588861559512972	0.648449558943109	0.514576391384665	0.519738105907368	0.426636196392348	0.518707946965324	0.537068803016688	0.587479717588403	0.417530036789446	0.410075941619197	0.478421504680058	0.337588926397525	0.392909770225011	0.374737282204723	0.399884524848576	0.385026162575541	0.311897628681424	0.34652818760981	0.519996157270637	0.501442882745065	0.562511069606564	0.389309765863608	0.558628891255045	0.490621174147558	0.310543194519995	0.645141321788304	0.588122355320576	0.617414755169213	0.682193639892498	0.397614808614095	0.577048014339987	0.54181209219539	0.41883283503017	0.657275549925905	0.447760735852233	0.370372643186852	0.458799774427946	0.440261218166465	0.412703941663618	0.581340260905142	0.498554802012092	0.395029187735185	0.29360756011983	0.545417408574941	0.449637200760828	0.268553726678906	0.557764610428879	0.644750629519865	0.477734788945069	0.624620462665986	0.608218828955178	0.414090830015634	0.52555658238555	0.484269946679558	0.333782611429462	0.473033021293364	0.465275430530314	0.491565262036231	0.637367673220239	0.320089469615613	0.491534312656814	0.482619648019792	0.345228055172843	0.70083517983186	0.622934803398251	0.624796272017001	0.48034427696672	0.444680317543946	0.44315869726123	0.459460516531445	0.49418597406879	0.321530899109086	0.44587802354526	0.587090082490855	0.463641927944308	0.483995163074702	0.507624862373999	0.468167440299017	0.422525173557388	0.531937703502586	0.374508720601565	0.388124034498123	0.403326274630957	0.382985437729448	0.579572893276939	0.428419064133378	0.47378907813845	0.487646479290366	0.435954442876229	0.512627218491915	0.338936744931109	0.395814924433295	0.529864088421101	0.568862078470439	0.525865455013282	0.42938894567326	0.403265383753533	0.49346109974374	0.544301091625204	0.365579031801694	0.552933609312777	0.408469203784959	0.570723495607545	0.465712931044322	0.484477947776861	0.463196061045919	0.500951357635169	0.604066909962365	0.547692155740927	0.532438235722754	0.615441116496656	0.561149275594639	0.561319093864029	0.462190586394881	0.489364996120678	0.555903394870248	0.618232544211814	0.431720204286125	0.649724413557828	0.557517938619948	0.577538540155768	0.546820674290864	0.555686936698472	0.485514860915862	0.540336976034094	0.523070919403792	0.515626884033164	0.51171549293597	0.626846579230016	0.473060735210119	0.400139615240496	0.564170538730014	0.427132810543174	0.364445547156128	0.592725064148907	0.388817167727209	0.608109780170722	0.473387044382155	0.404393814910216	0.436150820275083	0.522796816992402	0.420065855066075	0.506413025517199	0.572703536790184	0.621071284429499	0.529906880928211	0.502898731524713	0.546126693165701	0.578580843182582	0.481291816370443	0.495162241237698	0.342851019985677	0.564414179855956	0.666768786039453	0.500356707282615	0.407502070190707	0.520605593675131	0.632650781501473	0.587542735619865	0.381800197078114	0.53479279975898	0.329174821070096	0.670153668619028	0.537567798691067	0.599442105409974	0.539552076429768	0.578206545988955	0.440293287396512	0.405721917825393	0.62428667794448	0.454974564314455	0.593028801517606	0.519033003347399	0.496114885191258	0.51040024090001	0.602820707713059	0.420123572649747	0.610196538721137	0.313502208784476	0.423700407462657	0.509055547726949	0.315240123455153	0.469642266333955	0.578502626987055	0.416534977233785	0.445608535372867	0.235855258039326	0.422486185104572	0.543512346397635	0.559655411069663	0.378204570322573	0.531692916903238	0.537631002061324	0.514839908334317	0.302144471755533	0.62071218760056	0.406996932433359	0.522180712391458	0.541504178624631	0.418792482703239	0.586784749390397	0.486855623513721	0.427359191371558	0.502435203103467	0.643685819999174	0.424985963184643	0.38821846984	0.460819508683118	0.672904754878649	0.5862272189632	0.627246599571085	0.456809434433478	0.402178191734211	0.524330123536999	0.496319557322107	0.52882076217386	0.504279460899852	0.479882379512288	0.427003336991546	0.451522367927742	0.298578648312721	0.481557887471242	0.482111022469378	0.621177303961148	0.512408110943679	0.530166509764508	0.340197686152467	0.554230845257381	0.448571475047538	0.581030112325243	0.56126422934255	0.632640887389584	0.443296907425463	0.370528292710724	0.516884331340326	0.512101637712657	0.567183335979892	0.441671515232842	0.445415625065999	0.36863089187642	0.539098999233853	0.388267035643372	0.61483106779495	0.443766955134321	0.464096560214017	0.576738698799098	0.507787945990073	0.324170906279087	0.577001946314251	0.542009211308307	0.439202026085331	0.36912763272302	0.336247403932186	0.579209860564229	0.442904196247038	0.538040371652141	0.388184259555203	0.546816283367989	0.423865858704515	0.413741342157298	0.523676077594707	0.553774277728995	0.505139228654253	0.489801731505379	0.490949875382855	0.627958251530136	0.445163373466646	0.391010684874163	0.593117530608026	0.505322571843256	0.348606926776756	0.530921097675833	0.44399492742231	0.479228192516186	0.361453431660951	0.448154591885546	0.516981036665969	0.504126107061764	0.689082550530592	0.606083955449455	0.555605955935964	0.666150073414698	0.482829313165137	0.378964859166476	0.554612956320903	0.425255095962008	0.533716676254502	0.390021860098473	0.427742042216296	0.371674783639976	0.430362005839494	0.550753678719077	0.449542076514394	0.540983107737599	0.611280033808676	0.474422569123811	0.411633685264752	0.45625826241876	0.62793283521064	0.396166923084077	0.561639265662206	0.429149899435108	0.646579011427099	0.371977882773929	0.338168119344089	0.488748679414452	0.611162738726344	0.485853170166998	0.544483121091883	0.583652129664948	0.522201345959315	0.444527197177982	0.644681197393193	0.340525881773454	0.559072246824756	0.588792824960237	0.626957933822925	0.417036076376288	0.358959955216124	0.35319072991356	0.600680181178211	0.473867845114	0.454655011636948	0.451670850634699	0.351609696029737	0.45564147169053	0.658647943944759	0.531619450451779	0.548387035159684	0.417703598415879	0.454363044395126	0.567074449600023	0.53822739720526	0.56318919088064	0.447026378510795	0.287015911649136	0.580215731881475	0.486249468852126	0.436332016896422	0.504807503247739	0.332560473804649	0.469850120433192	0.511284974571279	0.398390763917697	0.488930770292657	0.652245030350351	0.617260850845724	0.548447309258469	0.478783446139169	0.532163254350852	0.540599881008811	0.335190711495567	0.593283368618638	0.443767246488159	0.404745307031481	0.315725781454248	0.526575271596567	0.591846696411379	0.4380557276535	0.562069976741089	0.491937176873332	0.294536422125387	0.586984353630283	0.360916921079364	0.408721552384187	0.454409228793074	0.473943092899832	0.447084345578909	0.399122099175384	0.664668799175835	0.481254826402418	0.501970459343692	0.490327080343215	0.527789726367692	0.597651238505632	0.327593116398605	0.561664653356815	0.486902867915869	0.508242664694712	0.473794143300346	0.504251346433723	0.579832176023497	0.538245738386592	0.505067204617502	0.487584639175987	0.425038728673764	0.507468159805963	0.400582503959017	0.660382705642372	0.576202265332083	0.487784046234614	0.428004284059632	0.326161674617988	0.386057616918987	0.420523940858859	0.404030159283277	0.524046297069958	0.457802233515212	0.488772927178674	0.451161189688949	0.414612342057245	0.426208447966294	0.425454707660704	0.55348463548709	0.503613151483434	0.469146330463661	0.409897077736347	0.530088122663723	0.505404591613034	0.338473229843972	0.530093086986483	0.315270453329601	0.369745870066445	0.365511865041329	0.447407706209175	0.503824819682384	0.288624968099327	0.481142306940211	0.407438072888688	0.558798694562235	0.57752852481022	0.587807446872504	0.407498953225034	0.48931564047651	0.541302432408649	0.33051957988059	0.576959812958972	0.372301695394875	0.562295596864462	0.503788138933395	0.423476435324972	0.53386234107245	0.456465350125528	0.542413861149266	0.657197382585996	0.411002922969498	0.496727450345033	0.580105659014896	0.394354620711093	0.529592708165385	0.588280781425543	0.534854518977978	0.560705268508854	0.567075359765166	0.475459944348277	0.498873439350409	0.570685479797752	0.493053499187873	0.408073958703108	0.586368483422938	0.325730268012349	0.270132019364884	0.515941172619394	0.487147701161024	0.400951456784782	0.460990726350271	0.512062205280093	0.388330146020242	0.462306142014997	0.472291530751859	0.638002115075736	0.674582433860024	0.460479840838796	0.475589849009887	0.292625188242968	0.743398358592183	0.459919401282598	0.279330909402268	0.518495601798099	0.570134468319727	0.548589723975967	0.636478959552734	0.510918258713254	0.579218518426048	0.447429296439991	0.546396843434463	0.480145308149217	0.291925174071554	0.611431315518527	0.530436714540433	0.530921053199246	0.466239286700908	0.346892596698052	0.423609882059093	0.568302881303745	0.521698880057599	0.556260082712442	0.38335614643653	0.529923958795487	0.351619745391399	0.679332480059305	0.467666411595262	0.513383846150586	0.425244795378221	0.615095194336163	0.483911600224885	0.548907707962378	0.386135415002124	0.373470761987009	0.575350593381593	0.455141371590661	0.493901704503149	0.366604408408231	0.596267157255879	0.600414807336745	0.362551790507149	0.37815641169222	0.45837517955831	0.535197666674194	0.621689649445849	0.494832689204454	0.547891259266532	0.522795135077353	0.602392147070405	0.586865591198889	0.243407017012209	0.588650069285035	0.60667979631525	0.69605625227308	0.300420131260594	0.521751452967798	0.605948901374756	0.489294091172101	0.48506902084592	0.464575632491636	0.406715691982828	0.581611790091137	0.331215694211036	0.508476002729629	0.377030988948235	0.475027728921067	0.518372597099329	0.570396707642198	0.612183506564809	0.551301043101268	0.704011669005083	0.590362696216319	0.348739998173595	0.452459045652399	0.268322707500155	0.437763381515122	0.722291450066576	0.625757079245041	0.357810220103182	0.590929419248363	0.616366714087498	0.314769361098516	0.535668788683465	0.537328842944589	0.312765423285756	0.53228657373713	0.463206000843833	0.302825687420614	0.443453530241889	0.585554760777841	0.65426663533016	0.360465076892596	0.613804614014818	0.559650823825665	0.464319758521242	0.422144889463472	0.332165612060842	0.636538249284634	0.4641801986203	0.366580972322919	0.526120794039113	0.553538857756663	0.537235124789062	0.349900382523092	0.385853147401118	0.515816277399663	0.367713401229306	0.345578773958282	0.433735712032332	0.607662712329771	0.381433598131336	0.414345332478928	0.391983017414985	0.553158933400306	0.500044958684673	0.366523125132522	0.310839778714523	0.283085294510027	0.461409488672895	0.607873580402754	0.445769937693311	0.39599945300786	0.306394544313777	0.388351383098313	0.42786408605571	0.581659800686962	0.374487550179318	0.465512551653651	0.401752447591866	0.429968522843768	0.378299970177171	0.472810821519144	0.536326077850467	0.578644287863775	0.311348944042397	0.35196370446035	0.572463935276611	0.558576170177332	0.382559379832994	0.45315552242745	0.355528274242333	0.498520299582841	0.517084469262135	0.510975733242952	0.539474531093623	0.576974943980247	0.61275479891754	0.531718575979703	0.375091519484879	0.33420999843122	0.481628464994438	0.402648536886413	0.416004311024485	0.526939624093527	0.54535728503593	0.519371545561147	0.366361224129005	0.451125964723548	0.322875499127189	0.346117111751546	0.480514473327109	0.339242697719492	0.509199052707336	0.512930713131393	0.582126878937404	0.404007487201868	0.443489924756916	0.582711859193853	0.508445415648062	0.49783211857854	0.526425448606728	0.519322279943315	0.516808108192992	0.497614086843487	0.482224563025676	0.584172516017565	0.302458504351045	0.459497831265821	0.65798762766467	0.410631897068549	0.487233640586486	0.365191891403827	0.302538858917762	0.435364718787596	0.602786874396184	0.597139459510424	0.387334908987683	0.678253153390433	0.528899101635271	0.489433484564417	0.379707417766876	0.53675505997342	0.562428273578661	0.491043532772402	0.409621709879958	0.613158968846184	0.612256340859443	0.608611106640555	0.378479392086724	0.534965662620983	0.58633551606276	0.476480775224355	0.617633050248708	0.49183179176781	0.473395758271915	0.37463782985145	0.653860603032391	0.456363629684818	0.352752390994505	0.397060901846384	0.494975665113645	0.541781749312229	0.515879324341717	0.535864905657655	0.474522039367319	0.385724201443996	0.532721896705132	0.390350515100512	0.438019923370424	0.609435150642492	0.595185055591323	0.432367000356145	0.484158499819546	0.502526354318953	0.543118538813623	0.581525337585479	0.496955971446062	0.436681803778423	0.459401412818379	0.310175863320611	0.454567975984956	0.363626634574953	0.469554944131526	0.56722376859742	0.528708005463202	0.596846486189876	0.54923993117774	0.505077476315725	0.382326242611333	0.40910950870204	0.383766404886407	0.243611443825128	0.541410527566108	0.479256616323303	0.404903113004601	0.419550471726304	0.542449332537184	0.371379588059158	0.577394319583597	0.520362166252407	0.364826461474516	0.521509282147666	0.555263275590208	0.539376436922217	0.666470611402795	0.552673750424824	0.553646102161877	0.744052875594774	0.540195440094856	0.524885272827953	0.700588213018556	0.610809880083159	0.400499749044934	0.392630807951576	0.432622088219343	0.53175980564272	0.534370472039058	0.513788413535865	0.556431524452845	0.547710764630944	0.403643927987674	0.473468816155598	0.569733095756069	0.532513966801816	0.6081235800741	0.377500057249971	0.379305826271856	0.570402377967026	0.541284159034606	0.610807156112522	0.344620704344506	0.43834051334721	0.504627397649945	0.577989450500672
Activated.CD8.T.cellna	0.488353286316132	0.640292221201887	0.50986954322765	0.527114691012686	0.491624717116431	0.528238411555839	0.522994791842345	0.785184838726108	0.6219524594325	0.551011736272529	0.787541523296399	0.621943850278239	0.550052321636931	0.491660111112011	0.583266729056235	0.587257243376592	0.549084284741606	0.582960815783512	0.541747410807369	0.500598111170775	0.575814243780477	0.610361064017705	0.790709129185149	0.445793576240149	0.57205740143426	0.596191520290419	0.585832199327168	0.497867094295273	0.67762952081536	0.560836643847236	0.599778326733931	0.594361315266283	0.673385154742687	0.551164920147398	0.568729801395675	0.484962752913681	0.590230596943524	0.637308110994932	0.565052026605664	0.532587229413879	0.560430972239956	0.439093643878241	0.51082175209287	0.615124966054909	0.715143139585814	0.562265548939587	0.753822096806809	0.779037596376695	0.421773816221823	0.386320981918226	0.631207472974189	0.569589488068614	0.623118040250905	0.57938363896962	0.793104913932156	0.495497137713141	0.542753330966514	0.522757105492599	0.576954506113683	0.528444250672439	0.51804751569437	0.461984401072203	0.467991435955352	0.508413152233374	0.436342718104653	0.597209799214819	0.539095414365809	0.637739954622468	0.646017063392139	0.494776580127647	0.501689571634936	0.684627864990799	0.536847762199755	0.470418314370151	0.52497722796809	0.542452469848382	0.445990218712446	0.609051396870178	0.607924133738881	0.440596771649023	0.476039449659958	0.597170167955939	0.529522828372809	0.582464867689359	0.508656253071289	0.536297771016318	0.605507352391814	0.764891904910885	0.522604701503163	0.615704305199281	0.480427434753927	0.580998921363636	0.637969408109969	0.520475735106213	0.554698682128318	0.597333709119792	0.603098413412775	0.471845289162267	0.49696460070143	0.576243155741006	0.516598143730848	0.428137818661479	0.481170718660441	0.585032312638881	0.505389016696343	0.468902970536784	0.449646783562339	0.503300177996229	0.507273379060886	0.60262999289664	0.484904201978648	0.746332350908635	0.459208722667811	0.825141531101632	0.57380569775242	0.451321699243529	0.54112525356859	0.553699427683237	0.508318413008993	0.58848526987088	0.590816894966842	0.727486386549314	0.461025677122142	0.59273049285937	0.588932826563443	0.566240822329161	0.504824717029715	0.448509522733483	0.544000848375262	0.504090251171975	0.512906620046971	0.696868941261973	0.628857756206874	0.443540699804429	0.51578646594955	0.531652443469741	0.700712872276119	0.559893233316826	0.500349062122789	0.543764868912384	0.46675447665946	0.598590038363345	0.639666140474284	0.577327652751618	0.502363523566302	0.551810463702145	0.655652016475106	0.527481232382251	0.579801951883294	0.697755879756857	0.430848797296178	0.551140204229608	0.71743085752353	0.731723059720612	0.518437172718064	0.526692826575464	0.478332340852202	0.600176182819347	0.591656143452553	0.656786750973433	0.474477191019293	0.648360430696581	0.580847158494972	0.590679315095056	0.532650243794448	0.413363580284332	0.57597616620411	0.480678211331795	0.358940826273757	0.566395534972594	0.559127539311272	0.570800935866901	0.457964149822198	0.502803255651365	0.523759601808346	0.638859104584036	0.39388412840268	0.826435232153413	0.427802659243539	0.775526878792199	0.731839108528805	0.517259575372807	0.479580421880598	0.487930307622539	0.470261376614946	0.747396959274841	0.498143469913273	0.560262271791708	0.471015070896225	0.599191377367508	0.558472225744339	0.628832687816779	0.46753523539935	0.526017464520484	0.478229384142646	0.520152909166489	0.461051043226519	0.479007877543686	0.43919201197573	0.628485621143182	0.766398260292674	0.506453206792298	0.767568194276648	0.51209431985955	0.71675682118553	0.526037848146498	0.462100486964742	0.514295860187816	0.522904759042356	0.552372318720574	0.70835061210018	0.486069071417346	0.48368563345324	0.554736338225095	0.478928998097197	0.722708220378843	0.724947321192662	0.581921281624143	0.507207929577667	0.525876691391984	0.536599285278066	0.555412114040897	0.509894605911625	0.546581688847556	0.509288233314204	0.754851320409042	0.517344529876365	0.672316262616822	0.49787969623931	0.513733864948243	0.745398907730731	0.54153146143767	0.471504338673145	0.507006882007397	0.67962218628969	0.505884965176137	0.732131248285718	0.539297201001076	0.508273579448669	0.591083093493054	0.558615018171886	0.598716191204631	0.494484614378422	0.456364838531805	0.543860593374376	0.667635385282716	0.541134589760139	0.508987847236216	0.506707884815638	0.734219486750346	0.765863745702488	0.507214155281747	0.545394406944086	0.511350491064628	0.751249808719955	0.534993961634061	0.495393102006391	0.562219165058598	0.553292034884783	0.690949171527984	0.520253458186374	0.713809300824576	0.62580351532105	0.688288324384554	0.468282675224223	0.563771535410478	0.49746190361078	0.685607033019371	0.599044612079831	0.596984121620841	0.796503034351948	0.69270531332195	0.454857287392524	0.742602992064084	0.522339408515408	0.450832662230636	0.72537500041824	0.488914339789749	0.448896635234684	0.607981408395977	0.764405907439446	0.430354726081755	0.486405147696681	0.774240767499961	0.443810815746515	0.505738199045337	0.83625195424787	0.685976926814199	0.479268520213861	0.479885204269809	0.493515506818342	0.47158931622796	0.604708516302474	0.592330156484096	0.675061752916401	0.617480109085246	0.806389764921773	0.667008954127725	0.633296250785362	0.477429369547375	0.522724740932732	0.547836187589541	0.7080051211843	0.500666892472277	0.56369475507384	0.739916791816032	0.599334276727111	0.485563224958335	0.653916974021449	0.782496897075227	0.495192247320623	0.509043988977563	0.648908065053668	0.584489544733438	0.76165370544304	0.539966556767525	0.557432284062707	0.540242316740813	0.676877250087913	0.478004626262145	0.434529753920938	0.744956477109147	0.496594174285431	0.583168101918922	0.478341995359463	0.636430717383101	0.527931546601673	0.470412347009913	0.652065696200074	0.791827023820739	0.502648440451754	0.591606621638895	0.556535912188357	0.425973154702865	0.561742187956133	0.623876983944733	0.528650259960571	0.517809237867216	0.406864960624447	0.579211162098874	0.488531505217829	0.503904456760507	0.518913621782144	0.566974420441813	0.478428533291145	0.662538248662362	0.487453540869978	0.531661199347375	0.560042102063035	0.55859870884216	0.545423464006952	0.518281468876343	0.787242275992387	0.496641102560803	0.51213688721919	0.570829847199184	0.755212256724006	0.489664744533301	0.481163717952544	0.565688773435136	0.700641612428241	0.436990949884256	0.584008514147204	0.59122036817815	0.462818676008878	0.539177580937919	0.689133925054428	0.660843578374545	0.526238990429992	0.468159869677502	0.472824717111918	0.507739507027867	0.496131257840492	0.44302272115193	0.595524863453	0.801596781551483	0.582517524017161	0.542725374409128	0.543786746882184	0.747556426936795	0.455064349128495	0.586224877757554	0.818900151566474	0.690237890395423	0.543839593700949	0.481312182939728	0.47694234837272	0.508046026445731	0.463171783347847	0.497600446404121	0.584278439225446	0.49186226415954	0.672647490450807	0.439202010685036	0.507440806386748	0.737208672411118	0.41030821350001	0.730981359946697	0.686022136979808	0.482793182909672	0.774315690340577	0.577006627552071	0.495120040546265	0.499281287379432	0.513770802772325	0.498404166750981	0.670500339631938	0.578853382844128	0.606608583716004	0.523603401787794	0.747385566009958	0.502775046834358	0.636236818820517	0.528744641415253	0.540327817355572	0.640172182791447	0.470061791505309	0.688753447709259	0.47986628145694	0.433396562846452	0.560943740883121	0.602432458476663	0.516368304118536	0.701073334175783	0.417883486050553	0.475484917790869	0.428653383203341	0.577223464592451	0.734082232952415	0.59240210086721	0.756126914499058	0.487621588618623	0.621648221078627	0.546770253258728	0.74398938502942	0.469502365448231	0.742803738164912	0.4621888999373	0.590464827166636	0.607964983325201	0.401076008512187	0.546321175875624	0.522446630590444	0.583522160100974	0.565189607330284	0.642346282672686	0.588352062490026	0.674121921443493	0.528715419604879	0.529618068348001	0.667140791821494	0.544674654362754	0.467753863075744	0.567414432927571	0.629594939532224	0.476086925090584	0.417382362074022	0.675704753994054	0.823981932501556	0.560795846134518	0.537230669775907	0.451847847703337	0.734205886917926	0.537266604417832	0.587874960164968	0.471313487271558	0.567385167819865	0.597662077940779	0.527329672573716	0.480185836148395	0.490494809681192	0.495998935703606	0.630562890318561	0.670039212449539	0.501445389438801	0.429100257333381	0.386753604954801	0.563586584360493	0.496247151392806	0.535915192721962	0.679141615056457	0.538186874053084	0.491434580492631	0.441869033349841	0.538999152235381	0.770981835094354	0.54529871762523	0.463207062303168	0.528258571207107	0.545886666134311	0.568574436774044	0.618327194184931	0.465794348189768	0.503233312781569	0.801514657026243	0.541505405243615	0.500306544480317	0.681482722777405	0.671449916737809	0.567778331790941	0.498648903619183	0.536922897436566	0.564976379429757	0.451919669096925	0.528667348961839	0.502191059409033	0.490446201288482	0.430404229478416	0.508473136760023	0.759238619054203	0.483056996526975	0.658529737420651	0.515464130748732	0.421922128357723	0.471190423699629	0.482726850151395	0.50573232069071	0.515905079101474	0.554924244152931	0.436163711577234	0.483452263150599	0.806348052093399	0.482039037797655	0.546788652249498	0.515804901157093	0.53644730405536	0.725417613523388	0.403153865657578	0.687194781684451	0.740747215780716	0.516762128553579	0.541046661728747	0.546520908335772	0.642974232722616	0.494928112912049	0.607190646940306	0.473708767251537	0.602286749548927	0.457960089421427	0.554115665922763	0.486621775267892	0.418879136719409	0.752915196817382	0.454100282471232	0.455640605443915	0.491779031093583	0.535070205696272	0.405112106756188	0.51527991470021	0.457525127121402	0.592148335195431	0.541791126607249	0.563774152313527	0.588648578092921	0.484116151022568	0.504287799265616	0.541096981856807	0.600153597838683	0.429793100062853	0.573857874289665	0.512329425493271	0.524315752135251	0.537089886616534	0.438434501606496	0.518744464831138	0.57658184227725	0.446327598642971	0.603353697642397	0.516500256194975	0.547267570577431	0.61927559472531	0.684870982894753	0.616230304369191	0.716222868712933	0.567402088897555	0.587955055263532	0.694464540133059	0.488675321427958	0.453626435885793	0.424150356485349	0.533086546519143	0.580012175795166	0.443469804053183	0.548342668371372	0.487198699923275	0.487926189863617	0.476870695916925	0.564681777196426	0.491071730701149	0.682227063866153	0.550768935107449	0.638504043677006	0.672196857342145	0.613892544821322	0.609650854986888	0.515331606804903	0.586483559129648	0.707345986323901	0.474143591546529	0.693604541265784	0.58247586528274	0.458937608311685	0.556268015512665	0.476331305094214	0.767183991528035	0.46543945173818	0.417604466026002	0.57438585056823	0.554610994878708	0.494491720585658	0.549498793560694	0.576218699666877	0.582744861019356	0.516230173125985	0.473868340630171	0.595412613568553	0.417400373075635	0.72031180597278	0.613689197540875	0.640963185185398	0.483264222758771	0.683873876408657	0.542568687863002	0.694478953256798	0.528834954822684	0.683423682575726	0.605679575700645	0.412998974990674	0.636176557461104	0.584492473288804	0.770492500195314	0.475852901597913	0.543648883330946	0.530943141817403	0.46163568938023	0.599375647488361	0.752583771449702	0.54718892244499	0.782272193222086	0.49223453047819	0.856102551129134	0.505966312175646	0.608309265753932	0.509503062665307	0.520379523007036	0.406593924703092	0.760415177025739	0.669936414860404	0.606172551160946	0.535289753649672	0.440728274625713	0.623920209746792	0.563214813829981	0.538304018566627	0.614033327046768	0.537830709665176	0.664194996163542	0.503460166522567	0.498973919739699	0.460060710445645	0.562502067556399	0.674818279693573	0.574278723141513	0.5193212118131	0.641468915591533	0.76021587940503	0.777400350894575	0.488448146904517	0.766052523630115	0.697137591542829	0.831347104786348	0.487319026053152	0.546201057167277	0.777431678186056	0.540150526908182	0.583102762114532	0.432294181747874	0.460894430731461	0.482337271469073	0.622787234862324	0.723199820578062	0.514403603192217	0.498876511133472	0.513046447403481	0.741003228664952	0.707081680588054	0.49161759129903	0.873620010707009	0.659580741602871	0.525949051059518	0.565924684682965	0.436254806237541	0.500344296256546	0.6693873350706	0.515937867118806	0.593562812667944	0.545519642519151	0.552469593693431	0.43529422937306	0.728303273438248	0.660770867483943	0.451115801295496	0.737763350557491	0.518644503371078	0.465894462932187	0.44097532549858	0.640568429345097	0.782851243429884	0.464719921467889	0.548087402437957	0.517133041443833	0.588571342989526	0.485265068293254	0.430272241003513	0.426699982306878	0.750997969833514	0.468880547186202	0.5219780515177	0.564108563695156	0.640263242255229	0.413239884901705	0.550903085432326	0.544125386194757	0.548010576592176	0.475351965529485	0.504571663953234	0.54298353074137	0.408587623382111	0.462122084159736	0.526701124430046	0.504695031063555	0.505588914153308	0.519038592381224	0.456455900660076	0.400377472271695	0.471547576161195	0.686781099403529	0.529920909299219	0.487520017064469	0.52026179054953	0.519324940916307	0.48316113228306	0.654434159842402	0.454748956153567	0.741027554374524	0.553088627697122	0.43777350959754	0.470292462435538	0.526608926244239	0.552834401653976	0.540508911829231	0.447930356985605	0.542120058169109	0.570538165638947	0.534555284602052	0.614064343635806	0.490786331032403	0.517215574893092	0.609804575387301	0.469187446594039	0.524332793143348	0.564074765097833	0.653107421746636	0.541658246906529	0.581551276788299	0.656515985922708	0.552649239010342	0.621295376380311	0.474032913694412	0.481355517873886	0.530360465071497	0.588685738475916	0.509660346750492	0.527172508689375	0.469766276013917	0.455052084758467	0.413393765424631	0.476269389565444	0.526292611850449	0.492403033066336	0.537489938862703	0.530067842716668	0.456073707882795	0.524486272945581	0.551549022966733	0.662818889967415	0.547628476155378	0.56280565928627	0.515006303495188	0.528560888256175	0.517581316614641	0.520465102653655	0.606409623453019	0.434791241666589	0.49384987595987	0.742173491871753	0.463919022037699	0.7002180851501	0.467351752815302	0.597131790505292	0.416958592978786	0.720176914036823	0.724617728745898	0.513470650347461	0.722276433017436	0.707313571889202	0.59741756997331	0.748894304558261	0.547886853547159	0.505280666446847	0.60917056453522	0.671287448592205	0.507542483891339	0.600580398183213	0.478293167954791	0.505968480500575	0.621019366911173	0.61065942507137	0.459319160152254	0.505613782384325	0.542960142441519	0.49537555937464	0.41576291928882	0.589635158509206	0.52934667366256	0.504831056558421	0.521908211305379	0.498578845915067	0.548995818290277	0.558416903558067	0.486197569113446	0.576725404629199	0.427798104147691	0.57029112208751	0.461072838887235	0.579650256558645	0.631999728075715	0.494586604875288	0.550057984273669	0.557413489850346	0.79087309702434	0.617155426890736	0.555680033599474	0.479495595961037	0.516583304225209	0.487811344699144	0.573029358889388	0.580582969635398	0.580810819268413	0.613778563967523	0.602727426671356	0.465791219033181	0.821814529478025	0.727574606449565	0.483864573435229	0.502577870170772	0.508318946242488	0.686193069507877	0.497238084013093	0.648599723647922	0.553137401946139	0.426012091314245	0.490439348137358	0.512645696303658	0.55682352284254	0.57626926387382	0.648116398481052	0.517680268389262	0.461782355318459	0.468668876346118	0.633234408056509	0.800178832043983	0.484967354752732	0.465628726139101	0.876624629902434	0.479697957244729	0.48318527851355	0.727376704081188	0.512230792413089	0.49087910585345	0.518700519494264	0.521259502122804	0.564564833210339	0.531767397521149	0.507992411394935	0.517046010111717	0.518397260249363	0.713070741124619	0.603224482779069	0.527749419447217	0.523226901533824	0.759768204276233	0.701434027883276	0.565178477295751	0.612875774088638	0.558550568037098	0.537651102851075	0.645706477881781	0.430831465254227	0.4996166226663	0.732658779195086
Activated.dendritic.cellna	0.581161181292127	0.676481886083456	0.59242553338664	0.509481642889872	0.599632023417651	0.560697214509568	0.609266588603802	0.717347921510938	0.757172183250084	0.642245958584486	0.69316357361085	0.688327198215027	0.661459828068572	0.517553770173706	0.701824492964651	0.659151743460624	0.547362737355734	0.656468209665946	0.662626136453484	0.683897294351445	0.666944070901494	0.636220833064755	0.769290450451471	0.627542965939547	0.66830058752002	0.721031849914434	0.528572528956072	0.572026347244403	0.709090134136129	0.539338567798558	0.615257948226424	0.615852475627075	0.716087668684809	0.639039907435558	0.671169205998855	0.575790065682002	0.607010206626763	0.572289731021273	0.695814278146223	0.642592209015047	0.635758185080778	0.621358303511415	0.728461549754553	0.69663439705482	0.713437861541336	0.578861318253822	0.709353175563946	0.698367822992298	0.555919361477471	0.574752864335665	0.743684952272758	0.641228031626485	0.568536042850195	0.555419062499995	0.780476795148225	0.642949808894868	0.649674023289766	0.718274774682867	0.46840581671716	0.540294819128808	0.556787183918981	0.550245257356423	0.615412842128642	0.68452042387087	0.542483096147872	0.650342098957508	0.640762204194681	0.754573600437412	0.757734339660316	0.615196110989379	0.480362348146428	0.643315855819969	0.645648861141444	0.590050489364982	0.620660764039358	0.652791585131594	0.599830753125385	0.584600052390385	0.64239155460646	0.602534324294751	0.606222819643749	0.646295665775239	0.536321145510129	0.546333931853765	0.585617627825731	0.602662570805174	0.665819861793187	0.701317703913402	0.733568433724167	0.73594759500865	0.563974864375994	0.603101796367896	0.64521484578991	0.494580587659279	0.602311763105275	0.657429234011494	0.568695134076079	0.591574993752395	0.651865158383778	0.579280158264066	0.604981929555748	0.634466733293139	0.604010173382807	0.571104459043423	0.505688012788187	0.731673455749861	0.617470369138397	0.676175378406117	0.610384625090089	0.579994331861846	0.634590001104538	0.660911926713833	0.627869976439067	0.779441320939086	0.724435407482213	0.618741610013034	0.565292905318354	0.657208259411989	0.588895641508693	0.598311001260765	0.622461431228828	0.646002003020198	0.638323140354139	0.654854818908823	0.630914183580372	0.646437974140966	0.632785661227324	0.540012871290705	0.540673001483698	0.679206064470625	0.619742368924608	0.694865959769239	0.671476436740611	0.559700505102255	0.636374925936612	0.622974184988606	0.718088201791691	0.669698647323102	0.637803734562577	0.546320988543256	0.640651292178711	0.668197521457961	0.739333267085439	0.619987551829757	0.547242673846352	0.478611766500371	0.601986015789669	0.609266695760959	0.616597278963099	0.742830186323835	0.734360009445237	0.626548191194396	0.723830288122916	0.747887887596909	0.532687920588491	0.540255139013851	0.70821555881881	0.644639701484741	0.640882520253557	0.667419075305128	0.576383521132585	0.670757409926719	0.648726574710702	0.688348783436524	0.606638027879634	0.665900453524565	0.675078344508821	0.587248342981681	0.651787576975035	0.611529719140216	0.672883008174657	0.59940514744203	0.672137263062067	0.61366663576669	0.527114612184826	0.655576465169399	0.656504308543859	0.751199705274516	0.629390406412547	0.689700442108447	0.662065693432271	0.541552194815508	0.616309234679332	0.707593634630902	0.662319617054782	0.701144077915764	0.589525795561074	0.60528229848397	0.597193078974754	0.56797199529149	0.591524098072284	0.678847184434731	0.646345653889891	0.554211601154683	0.631842837583082	0.599362434244044	0.580506710769408	0.579760574441657	0.719925048411455	0.724281597898986	0.739776560569053	0.67276694892855	0.745416643212468	0.537784686658846	0.723964238679414	0.620479626190318	0.597382649473402	0.5514972510163	0.669553987252178	0.556531613910899	0.718725954942698	0.579990972903925	0.581845500877107	0.722080798291252	0.537639632967992	0.755655774300495	0.75351244076061	0.69049341759599	0.569815636707741	0.624078249693624	0.519720329243325	0.704324232249673	0.556959416725159	0.688226378079244	0.634114396808923	0.6837994088647	0.651624415849748	0.661675203295908	0.561066437808938	0.647524845737947	0.630506947877937	0.537774179017948	0.562966317289898	0.621678951007467	0.663991428601624	0.567731366825814	0.711847620281212	0.586568210809765	0.582773210700175	0.490540815434918	0.587539060961741	0.637323099413679	0.602540389692131	0.645037693316099	0.545845381104829	0.723128402681544	0.617609386528501	0.654860460977395	0.675998320678585	0.719337882580816	0.655704412313636	0.602196438114879	0.596356625295383	0.65784266828289	0.685795956204513	0.617606165273788	0.675448587637238	0.576785695854239	0.582361587345878	0.627746780490386	0.519944489591466	0.623325108641769	0.735188525947617	0.703466786959866	0.528298146122153	0.546326593871791	0.583709118465422	0.680832295287665	0.62177670167649	0.627908939349221	0.693178138094122	0.724917452860937	0.52520928090591	0.713559935456337	0.620622010761866	0.665988282875887	0.745391522408721	0.596748378973427	0.711620468762798	0.650767741071719	0.82870461000411	0.685649965333643	0.553509515571293	0.760466143413402	0.656187789113598	0.605215309822948	0.711578417199958	0.696194000221773	0.627640703921598	0.677543809925401	0.639060203669412	0.577456300905573	0.62137093471086	0.66065403585739	0.712897286411217	0.663448312911553	0.732640870199159	0.706768406043098	0.649720201426808	0.781921493506185	0.655768387277057	0.515715995653542	0.734191579536869	0.627824562799153	0.620333173654393	0.744696651464515	0.732468782649818	0.69726606080725	0.602607671176866	0.747772866732066	0.761832146105641	0.587708598213441	0.709532435606657	0.692588834768711	0.701755538007059	0.599135051188214	0.670868474830381	0.629668220177029	0.754573463372587	0.64802787387234	0.708856157143616	0.70373672882455	0.527417759508446	0.736338334299067	0.686523540768573	0.496393463681422	0.677049127135576	0.624105167574633	0.692055555294418	0.767178152208034	0.690660996128133	0.578558788921906	0.655687252116553	0.680929503585844	0.537930263724525	0.642769497895592	0.650790635857549	0.488775895300347	0.574938858578894	0.604448144894465	0.485770396186009	0.615213949905138	0.755114117836934	0.73332812534953	0.563654353636439	0.713873689547883	0.569283445839131	0.670324882464485	0.704730729886972	0.634778867030067	0.671231176280284	0.542761860085242	0.688923019590413	0.614425892069751	0.542903799182815	0.634944255943183	0.664075200634558	0.756884864722825	0.618631442437965	0.518217490727234	0.637465140089595	0.69990242770967	0.741377078726424	0.623954233636968	0.764214386263164	0.563310371814857	0.695327708471642	0.676778591015555	0.552117656766421	0.630200067945357	0.546936578247485	0.48117182079639	0.559809071587416	0.631386560902214	0.611530598306125	0.770868379644805	0.584575391920961	0.50960220993341	0.676289155804047	0.755261109563843	0.620426266531161	0.656940950842631	0.730523261131673	0.700917718965691	0.599052866990556	0.584573845159369	0.696858995151438	0.69710565307424	0.619387312679829	0.629556740887025	0.638073242838697	0.638344554575865	0.73640155369645	0.52284848019413	0.679946662837994	0.693141431953738	0.587412184250896	0.728300041674082	0.706348957810493	0.567822449137316	0.767049565803945	0.684641248941311	0.562359423021504	0.58399195169994	0.53167396393635	0.528370660100619	0.689819153816332	0.610892629557724	0.632879233439132	0.582619723657996	0.674634716032797	0.527516057853667	0.646286494407693	0.730398144956831	0.545986635098601	0.708456208900211	0.610334389694777	0.724585796567507	0.566500837226928	0.565593133016275	0.565178139391033	0.777552497679257	0.557293144579264	0.702837587315079	0.574500458016165	0.563867937737301	0.604690029987766	0.552797303358673	0.684981078783026	0.593495147998042	0.706589461132821	0.591601763425771	0.6131503484181	0.794000345170448	0.698663744902511	0.607143136118742	0.74781120314465	0.700118077810323	0.610229893910039	0.668620388469902	0.645024330531786	0.601350280831527	0.730001238396549	0.710256404454593	0.623922138072353	0.662744494212806	0.617205307982068	0.706298427649675	0.591824507875898	0.597428176839273	0.701381738042308	0.488301059342304	0.628032569507517	0.634427569597947	0.715195722842987	0.628214941326764	0.552822407703076	0.66352827501393	0.645176615021944	0.633492066904519	0.634928806024912	0.620288415149621	0.719302951334502	0.550519446881314	0.577006136341238	0.507584847844874	0.666534901809627	0.59912311603172	0.752964148384867	0.606755872996583	0.558510404349924	0.57191443193662	0.690036006458711	0.743402283037595	0.557986233154143	0.622895374021902	0.618523288157293	0.605039933023347	0.649947250057511	0.663955809618323	0.786360629993866	0.674844934591422	0.615714661882979	0.599689262619998	0.554855057426459	0.705241824096096	0.723735361493034	0.562865150769263	0.636847923410308	0.658286849683568	0.622038381273423	0.716722659073922	0.547223010406116	0.560379882498423	0.703679360554029	0.581841436419788	0.604367528751023	0.704096648757854	0.639369376644687	0.668582750056802	0.605909881805	0.576906072746404	0.638028039541112	0.535178634586721	0.668080122874239	0.610347168298007	0.540471612382877	0.598858716457557	0.588417470192519	0.736972543480361	0.503275241411802	0.686988541118099	0.525209114026738	0.561316167541348	0.521924956115969	0.593155953250438	0.577095084218815	0.678861178790577	0.589956027106632	0.55166910369086	0.56979263825646	0.724247429366335	0.569944047579642	0.624344313220558	0.566903505427398	0.644617208244218	0.738412599735504	0.600835380608733	0.705202351893285	0.67528493454734	0.494427694893193	0.601600838163092	0.76410370325559	0.59127644472293	0.627752085379689	0.638931135931071	0.565580907729431	0.568724212951847	0.60304304104764	0.541468865630893	0.592172356677608	0.739574743985794	0.726473062868301	0.55635970059996	0.54261252147151	0.577627650777827	0.627501103319389	0.590814106440576	0.573428547100545	0.577788644850823	0.580056297361015	0.55379846643223	0.683128650334667	0.699885082384449	0.613257181958566	0.551945391955669	0.541755393459663	0.651739388992102	0.593809768153677	0.62528593500309	0.563552286573407	0.579708855653964	0.579908672714404	0.529863001847173	0.588156691495104	0.648418706092702	0.620906286208801	0.743319487009292	0.633948225685265	0.653403045229569	0.584965593204555	0.744938629917948	0.723605633093171	0.73679878582454	0.584745082066934	0.624189290713671	0.717181083531325	0.671428040775098	0.625650236340815	0.746217648141448	0.592510829092415	0.653240643318288	0.555423634381791	0.593771201720973	0.5145801340039	0.743457770937336	0.826511083347668	0.710792577941544	0.535760072760385	0.663726238699271	0.553406481156038	0.701646319337717	0.68745766963951	0.649249210801369	0.752877376599437	0.538624647010287	0.678795189926507	0.629717801676997	0.579669376244475	0.691428273264836	0.607347446574724	0.601485373825488	0.525715804313263	0.644586735436624	0.607624813735273	0.507806727048034	0.550646885947083	0.691629327601278	0.619357391309827	0.562581416859561	0.610766364491224	0.590762348595834	0.584098537645881	0.624292739694925	0.567365844524554	0.604603196930001	0.550685103421107	0.7876720155933	0.595788827031753	0.641533128990232	0.60670036740785	0.728599426240075	0.634422714730924	0.685870438613479	0.592305559586492	0.739582807680878	0.61725404910203	0.735218981193367	0.578049847068321	0.572101375075647	0.794651921893299	0.597047609860326	0.739549226737867	0.695525941578743	0.686289754217015	0.590358192060629	0.716338011391418	0.611825532037802	0.738210804392427	0.548064300877002	0.700522851071839	0.546793895825283	0.74628052054816	0.571797671308129	0.6126465608359	0.544265805793113	0.715152679940517	0.618923819804292	0.599990279071543	0.639802066406577	0.529108272413244	0.680614169428885	0.659908132312216	0.607189765876139	0.73040884888847	0.753700637702393	0.67901444101993	0.583519947838186	0.6221114287884	0.669879648708499	0.616220332858836	0.799215443561958	0.522306760652947	0.534797608272213	0.633881730776926	0.731296665479042	0.701421264348322	0.582934620205601	0.711038247018788	0.682798582316559	0.740852007994322	0.590160139846737	0.597184650695333	0.698869184178493	0.614088134213937	0.677706739933171	0.648328236635732	0.548085985711342	0.585507326834816	0.572606971008032	0.711164909427331	0.602066106025413	0.561858523052837	0.524954049244137	0.723680156968582	0.6421224277562	0.627851752455937	0.724115272272762	0.764669909887215	0.606728744237691	0.659181525847577	0.574305054921809	0.620566934182343	0.733853656767461	0.645031658869007	0.614761347453941	0.646145928124661	0.650457177882102	0.582011175828882	0.697488905644864	0.62719307924869	0.545486044132291	0.728467347963049	0.654271335481406	0.560826863003946	0.621567216138036	0.725741152306103	0.724586719414504	0.566519548324524	0.631366055758954	0.517923023708697	0.506504234571236	0.742061648304997	0.503129549375973	0.530192927040185	0.701082834285602	0.598696685579941	0.581688038627818	0.632913570203035	0.568381441938933	0.624712067421292	0.611811646057252	0.518668050380201	0.614484700003672	0.662417288179901	0.649770561114257	0.579355300337547	0.542966086531502	0.609481745707824	0.586636242016465	0.670816991069769	0.622262757170511	0.64279546051841	0.530488871677654	0.512756346275697	0.555054469913112	0.663917753345733	0.705295393741799	0.563327250053376	0.5643423870404	0.588613545256272	0.608477961448054	0.608447730457723	0.519473477036956	0.719179831974244	0.615520553635793	0.520668714975007	0.679549508291718	0.752048660269654	0.568125508855336	0.680460013676433	0.558978433219445	0.592427413435448	0.705977430570241	0.628270080556017	0.522313960564114	0.637198457245649	0.685388095835507	0.631617196716839	0.666816974276207	0.561821602283552	0.585768889867942	0.741157679100508	0.659527315801346	0.683246620226818	0.678416371043713	0.594257692253227	0.754393502808468	0.598682155019384	0.662110434601875	0.64353716977682	0.696211233914108	0.534261467575324	0.663602606068296	0.562941267950347	0.551061341439852	0.427942690425968	0.568267834428693	0.66937354127021	0.561953047058424	0.659567781460715	0.616741043377288	0.588553070182615	0.58870503900609	0.650903215770199	0.65757382769515	0.660704795309595	0.714347967465456	0.590529662506553	0.689983798265598	0.609033900712253	0.617729064419539	0.719927943182928	0.526598746144378	0.675823515461633	0.729065035202187	0.540216837735844	0.706700195164961	0.56333599099811	0.646245218875826	0.507711018920139	0.668384501251023	0.710834437398869	0.70141747927844	0.766451248019043	0.685410033788288	0.677802268106491	0.731152228842097	0.627002237118831	0.54618214103421	0.719694901085547	0.658255736605708	0.614157576040238	0.800601183132203	0.676426281685096	0.596856882283757	0.710327066118839	0.679479586106112	0.615509898332344	0.607798808798976	0.566546182875281	0.494565673700762	0.58522146076915	0.661677876155461	0.577495255664821	0.619460108357467	0.555448451486645	0.718387887552766	0.713117637845583	0.571917769494526	0.745133809983199	0.62123466307572	0.561918017079176	0.695785956068043	0.650378973881829	0.731769410856981	0.721921923225619	0.569978526707824	0.612514640463278	0.751799101983372	0.74517021444799	0.768553075109271	0.640508169454413	0.572114934081959	0.571742421954795	0.558490933217604	0.593656624617968	0.637366807438158	0.631946698826608	0.640655208606072	0.640297056420829	0.790747226847313	0.646676579855429	0.690917663642823	0.625916364619615	0.626585329184943	0.60983054115695	0.638113066192251	0.629458504152621	0.650003567464905	0.724455372884571	0.567586118078078	0.660830300290499	0.639482715182763	0.613876963496375	0.576639789297202	0.651023665328124	0.551912150152182	0.57860039758283	0.63252794613951	0.632921465562276	0.721366018874727	0.621650936415194	0.680785251605599	0.768939188014164	0.629558634579714	0.467333017838557	0.701103047475403	0.545084704249622	0.654530779548805	0.603620501442686	0.583319675577949	0.641710562516676	0.684752620219246	0.575168665613111	0.587231166400876	0.541758566155269	0.702529243755921	0.598485311626036	0.59978422004844	0.564013218584881	0.695636503075128	0.748749767939729	0.657875861361156	0.593098805618057	0.613454515312885	0.581661510356448	0.653628346979998	0.505028445477042	0.610056435728924	0.679385012164488
CD56bright.natural.killer.cellna	0.542692970320963	0.541189241259504	0.561216347898709	0.571659861060645	0.632562155146547	0.528953204949917	0.479833978868786	0.488279120304078	0.537849242691029	0.625339928108138	0.636946078549265	0.613855463653214	0.431148244249455	0.560977375162496	0.526574487472633	0.496612814925916	0.549981599976411	0.558331650179844	0.579997814854092	0.571001299610676	0.544280103189351	0.563449196362111	0.737523853602598	0.534879218100364	0.615472508696184	0.630316679574175	0.561630185188088	0.320598993847174	0.51888577746712	0.568750154713853	0.551413064717225	0.542755257015328	0.6313650414236	0.513227665900773	0.575657642449596	0.518331557818534	0.594482433999608	0.573679439088423	0.647263777536818	0.566825559354472	0.565131239573584	0.515682893696931	0.565870244601827	0.599232534493352	0.491066013101144	0.572474317667823	0.502706905638323	0.547989738496519	0.523578101759849	0.553352670455859	0.568875385265792	0.596538266347574	0.479282497861039	0.525824380825971	0.559170898813036	0.47123492656787	0.545524334967931	0.544572649089399	0.515977487299268	0.478213437214124	0.688342324180492	0.492230229835682	0.573688907670187	0.599524710449711	0.550039351156708	0.642166393285175	0.720776160533201	0.581397996610621	0.635518490917732	0.537092020990836	0.471053952808634	0.562645145553618	0.602972994600138	0.594924206876897	0.594283587709255	0.529963714799509	0.576605537138512	0.561396656484241	0.531597004431025	0.482489219896682	0.553931002082227	0.665768879466631	0.6089032181014	0.500920250169069	0.64391865557987	0.520988091222824	0.622443506891915	0.569123220528229	0.497674952199179	0.510227546237566	0.596222932440755	0.504008002058551	0.671281698284368	0.521394873362555	0.572101524977824	0.551283187298364	0.51014898434589	0.576506035857166	0.533872976049098	0.481004175915797	0.486266110742766	0.580198865153701	0.567031707263075	0.428810638074725	0.516575999234067	0.591814186368349	0.522650902196296	0.530231843567599	0.510705628203641	0.615501034696659	0.604759605295478	0.616525632757646	0.442379527536636	0.590334107007521	0.588431484432105	0.596250273616885	0.596670636074945	0.512795558656214	0.533323709025549	0.608354066016368	0.59099380193105	0.486761887077763	0.575328173417701	0.449972180326781	0.530661675023477	0.497389672950588	0.468526806313518	0.467842012997199	0.619214017360376	0.584215227823463	0.645496743527674	0.597692153032939	0.453586306063928	0.545019688135041	0.507298629516585	0.554571432050398	0.514824944821032	0.628400899838114	0.468899424761656	0.626117000604112	0.49624941398426	0.521100391992886	0.620667091301183	0.451556857548308	0.486299271320391	0.469368654824037	0.524539387119496	0.596503383953468	0.600812762561882	0.575994750201389	0.512022753737682	0.394414570046433	0.592057131481793	0.625276866826713	0.584511632566924	0.513624958269363	0.535338100920278	0.641619672382314	0.600941039121897	0.465509908059781	0.489770899310084	0.650913826741857	0.51546006929838	0.522442300424974	0.523204793961897	0.46765343720279	0.498337292978428	0.612088324275448	0.388621263630867	0.530373009827601	0.537551149178647	0.492260208008963	0.588889613793612	0.595178563371173	0.412277163493884	0.501203853827043	0.656641211722815	0.533491970206097	0.584954821786316	0.557258941301055	0.549120465586506	0.601312368456839	0.549574421973643	0.568264300570609	0.487454270950385	0.647350807822077	0.476035734679746	0.506732071972379	0.476650666375131	0.549871962384997	0.573262418446175	0.472296421287446	0.453887613975134	0.586713961490878	0.404698227856807	0.575501392820914	0.600481721838771	0.54907141756946	0.540384282839752	0.619320737526212	0.602481244830912	0.574584335103536	0.611117125357744	0.567526145645113	0.565952010383731	0.524402608032793	0.463570438979174	0.464091271449811	0.533559901810741	0.538777837592837	0.635013976178074	0.560254718369878	0.525322589180463	0.612219695559933	0.535244305535156	0.579868679186643	0.585460162695486	0.499236341481606	0.478506733315426	0.55358297819058	0.530615320966408	0.569229445970838	0.604460927578319	0.602888703266121	0.587919770914015	0.651058027265487	0.524563496417424	0.60198928832155	0.560013826561422	0.644115301998571	0.571152662042266	0.634053553516697	0.638638459905378	0.621463702509618	0.577660850264085	0.569749098536973	0.657847851480247	0.621368104611054	0.476113156394131	0.542426824635266	0.46447133951347	0.600433074747201	0.559821323953298	0.610876433509287	0.565583800454404	0.647702039970509	0.461486146685964	0.582361584120788	0.569173758023777	0.570731470861306	0.56922410337795	0.570195841934839	0.528456004982369	0.635880481481198	0.578102257095847	0.491056331726787	0.40393614636451	0.544156544555542	0.551645277481473	0.511478097284488	0.547212165982531	0.525160231213949	0.571403254537924	0.5729106059126	0.539078790013311	0.436698683943683	0.543895368110004	0.596979740961942	0.706353670548463	0.535834610117574	0.549458542925951	0.583300466151129	0.518594402335609	0.586252274790946	0.567509041769294	0.488048913026604	0.684538771247347	0.475702639751068	0.522612529395594	0.581065813782706	0.592303508164056	0.499515863295036	0.572168398664944	0.635099040445036	0.470178665977042	0.531699672796049	0.564630427188771	0.603970859639927	0.485381526301215	0.539870867901692	0.612308340842567	0.535427688958328	0.652956916102344	0.615697717481149	0.571522300328211	0.496783360582748	0.700226471523791	0.595260065115441	0.610816188380986	0.556813392318779	0.581118371888836	0.613533891222089	0.574072476715937	0.537749936399241	0.507975464526075	0.581376304314045	0.500756072218779	0.592702657322212	0.538794733448888	0.624895515300148	0.744531850784842	0.585198818846273	0.576878626785297	0.476880038005898	0.57620807479832	0.620582165869358	0.532544409894154	0.717888178964471	0.682021436273161	0.611403413038601	0.553373678382454	0.611247001060914	0.519416249813767	0.580309135756979	0.576424577160937	0.505582259877612	0.617479356400344	0.496125631396939	0.5454170986337	0.675301812968147	0.510498977360007	0.591389728424605	0.469979418698154	0.502082907205336	0.593096098772833	0.461100725482643	0.571093118521096	0.53951978014919	0.612022930210104	0.605390886019533	0.572559216325776	0.536802834797623	0.526464239113228	0.530721827005719	0.488293689317374	0.614098812690177	0.642257556561694	0.597187913161663	0.480747478516603	0.628570934048872	0.478021062762392	0.588579910988282	0.585894991531796	0.564420289731585	0.487890858119382	0.660270504060029	0.605512915541867	0.553602979592016	0.617435484353066	0.516684915051395	0.573611800524697	0.566119714687746	0.588311639714	0.485879960742731	0.49996919206954	0.529079288295818	0.518468852620634	0.612340851607743	0.530710614447279	0.499432341099411	0.572787020745553	0.512034261658814	0.574527609661243	0.495097419662284	0.481386541616908	0.601368590523305	0.513541654957046	0.509528732011607	0.57810862281306	0.627835773757468	0.547052438381127	0.522424080360027	0.675700712821213	0.531550265718512	0.545440876064179	0.575293046463518	0.542793273837789	0.503153649737497	0.565407591694301	0.620716094135175	0.455244309073755	0.564384026148718	0.545232546131346	0.611757343420016	0.552927673301646	0.554791906481635	0.562848826260359	0.573226756904238	0.520197219888564	0.618441820252384	0.544419218914631	0.555342974574434	0.529956919177328	0.54960357286963	0.603389840082119	0.616103833741605	0.577639643437234	0.544037665421324	0.667763757602888	0.49486400839251	0.768501053472204	0.562735853408465	0.678133545261166	0.679543603793339	0.61817916598397	0.553023483173467	0.623279507638432	0.578133492204655	0.636001327078776	0.638086499460818	0.505418014288189	0.574202423103386	0.608810974154098	0.622801575241758	0.538394214368679	0.410700060060305	0.580543315632997	0.581848266295505	0.657212486166209	0.561256884629102	0.522000262166858	0.516969713915897	0.517420003282649	0.520899362928692	0.497935169509836	0.521673430016302	0.594231378504704	0.640233604495809	0.511020384406866	0.595056686961252	0.567173038174364	0.384746577574276	0.566876662544259	0.52125645410272	0.623025848149736	0.499425340835602	0.471346803841906	0.60187928729772	0.623613223365343	0.647599802036528	0.475883837934134	0.545641578750447	0.559513624745726	0.62224687514602	0.50337397644993	0.669500712225588	0.605614881437612	0.500642533487737	0.515361995093943	0.604718524080893	0.562853599580061	0.51873997447402	0.602203759673286	0.488077816715024	0.550894653907574	0.497412059346349	0.459888361347448	0.659286395106088	0.50346149382346	0.618457044143398	0.585812407166654	0.570556911551212	0.648676743338403	0.659966079593549	0.552576031238049	0.550105977185086	0.594114286354828	0.650008430394426	0.506081799069191	0.562326876268998	0.541398043290721	0.53768738458509	0.503924713570764	0.4559832692818	0.530038273411875	0.578926192355737	0.532109794776812	0.606923338804733	0.524219086009275	0.558235846746676	0.633226852247904	0.511192690783766	0.549954729940434	0.523952808945091	0.510551346145632	0.45108967329783	0.554790209950432	0.529941123994723	0.493620977956807	0.513254359468359	0.523297193695486	0.486080239339671	0.602527673254327	0.576448009154557	0.424637654833168	0.454598598739267	0.576145862835017	0.43565210717964	0.559872662610837	0.57434010593325	0.526405300520365	0.56803505814703	0.522596820820982	0.552286193197678	0.533884688073479	0.473747440554122	0.580941639648301	0.601964239340985	0.48809134819482	0.614852302496277	0.534924015024465	0.671085983745436	0.633301548394845	0.530557181539757	0.549063722801735	0.519390387696926	0.565393350361716	0.576873320743481	0.568223204991995	0.4806434933014	0.500536949253673	0.507272039440978	0.598123632342375	0.551801249812618	0.554931271355406	0.598671532445257	0.574923043770076	0.528156708524598	0.63000866726176	0.522445554611842	0.366488993392295	0.663906408936885	0.641637635263133	0.462683157151461	0.668389080453474	0.612798965199155	0.561533682594125	0.514688187360226	0.582157969995005	0.481083318848208	0.533595281807086	0.573198555055906	0.578752958246858	0.596063669140879	0.543815700844571	0.543327926644996	0.56467820344553	0.530949835384826	0.64315743719785	0.586108991021805	0.505971582178727	0.56901571305922	0.549383750000324	0.538145126498865	0.571922648447124	0.603698862068735	0.561933811680647	0.542138185549228	0.458957406740491	0.666680317084985	0.535512785496265	0.574159446201523	0.471997108831066	0.575936847769026	0.486887089298306	0.501457746785432	0.674955262312375	0.510735251864911	0.552410703615017	0.604630785733375	0.567513250842264	0.495506019963556	0.564870861677024	0.638779966495295	0.552490946267881	0.556464887179419	0.547571648677345	0.620853562237437	0.55791517269716	0.49102777386941	0.58047173625495	0.503666002581853	0.638586522513528	0.539226265726242	0.609974807423942	0.516697645954255	0.546665812864375	0.539214525692324	0.55624313603923	0.582534707558494	0.686157963281049	0.486518259292223	0.680756315395869	0.623379897845652	0.480150437055075	0.621427906877744	0.535555861031704	0.543523075263201	0.654585546497922	0.574154200679056	0.534989995120517	0.564332133238457	0.456164313482801	0.534146974062456	0.57358874555625	0.530170963162342	0.596521197076511	0.595068521843244	0.533835756916738	0.601600807730561	0.484100504259767	0.51123641230708	0.481071986787225	0.536134060781154	0.518397859158423	0.571845715700957	0.640047946095012	0.482492034999594	0.500795053309164	0.688248667788007	0.518697174228272	0.506186611462741	0.559745959025502	0.485509619903951	0.60149582086486	0.544229843269304	0.541353945247746	0.586159511769993	0.596329015323161	0.494431106127665	0.591270849530918	0.54749968649162	0.526744985531912	0.602438665552387	0.463935542728622	0.599622730117596	0.530560820546437	0.613447409160016	0.46721492515072	0.627120895711441	0.586646246333104	0.553680611416748	0.609827137654512	0.432130262491549	0.553982225003978	0.515320188852078	0.530630667470128	0.561764252852431	0.543713767433021	0.622410113289052	0.485406149214178	0.545795358460862	0.482737219794534	0.508427122963428	0.483666734542644	0.546989342201535	0.598432537310937	0.510213612407315	0.485222557864617	0.45957380917765	0.579656305692108	0.547831701785798	0.537711035633112	0.575774703758844	0.599365321290512	0.436561733233423	0.628781442383666	0.609424940823228	0.491661293751261	0.706083514310386	0.659387374541862	0.580517779061544	0.645113124629233	0.581267570915286	0.535764941773451	0.568063720669745	0.614998495411994	0.521544399054645	0.52539779617871	0.610530919560965	0.588726198556481	0.531909289052641	0.632396204309313	0.611539941239827	0.537993480143561	0.545693280239717	0.556329092986303	0.551113797878721	0.466430486706118	0.47590406589294	0.519554448924378	0.559979939786248	0.575957173559529	0.569275251594316	0.539613211266063	0.366158539264676	0.57817696081911	0.596235325937729	0.48910081291002	0.518644022335261	0.584265625978634	0.589186619653413	0.576927528335161	0.594006948158535	0.618345227518044	0.592150863831354	0.566922717260564	0.630827896282959	0.59099485776444	0.421689493835763	0.42364186337719	0.521251696642005	0.618211908119173	0.616527665080471	0.550058791950716	0.636637354738843	0.447847498130636	0.517486857553069	0.535593674677052	0.533533443962319	0.65854258011043	0.72570329212909	0.577162007410554	0.462678822134622	0.556656141396436	0.670936709133413	0.638625744824878	0.612786137872154	0.577038716197038	0.67925265200766	0.570547801942047	0.545736566535378	0.405512109334354	0.648937642114268	0.575883098810094	0.555476535481114	0.648095888201389	0.460959568975838	0.47557620711357	0.520594157949682	0.440361867312899	0.619943089356051	0.688110787972943	0.579203764439329	0.557734370620418	0.55628619868551	0.650935141802301	0.436065628028004	0.608390055115207	0.486894525979545	0.61883180669718	0.528841428698269	0.61341227534889	0.510690086656283	0.517826456123181	0.678763375174658	0.649808642718404	0.593407735558085	0.465113090091109	0.505786307421743	0.520466683206932	0.55081439373762	0.588332991991385	0.562894725513785	0.624588573351899	0.599818965491458	0.669479946532234	0.475459099890288	0.590750764740206	0.577537887605257	0.461024833337354	0.497107163971339	0.4244616006644	0.59672678973836	0.497865620770239	0.575819036361951	0.505579432167019	0.47850908002804	0.637304763979279	0.554643635155892	0.56136564296478	0.559094372288174	0.556837156606609	0.689200797125397	0.512322206864139	0.644929279031794	0.597550415279777	0.606004541408435	0.535962302033258	0.499905875690604	0.613234598648742	0.519476276611049	0.471170368349194	0.581755685637166	0.620323730479705	0.566750333794387	0.534690656531675	0.577101299737715	0.539135196815875	0.457385700691537	0.543148249852409	0.607208805734144	0.499971777210504	0.489272888274293	0.461521770008994	0.61009708853955	0.582217608522084	0.488353574233877	0.621848425509121	0.446385844805679	0.445622111922584	0.445687805273362	0.337631874435365	0.582299717709732	0.591570017331605	0.627438428959708	0.537872196897701	0.587304309392076	0.489111729667045	0.473334007340423	0.608078928284962	0.560618096991802	0.531359010128897	0.64966343908681	0.598488464731214	0.554842768976463	0.637689873345839	0.533748456494289	0.518074311406007	0.589929110706882	0.587257731234583	0.570284773320584	0.570343950401394	0.50676013938015	0.643133503235982	0.521302450385255	0.637646304083001	0.568140184202041	0.556388968874229	0.715797098431745	0.430247487158631	0.621493312453918	0.548200192065308	0.666732315014231	0.521359271935952	0.528624007549067	0.556804707238636	0.570237856689671	0.607983885460079	0.544036020666682	0.587131854758494	0.545482716427988	0.527658162757799	0.530595862821821	0.649857927033229	0.491010780795789	0.57570420986628	0.490297538501828	0.558845830842135	0.519103171287985	0.476339201069178	0.49893443423469	0.564381255644017	0.497780821007515	0.530043398988202	0.581035980582585	0.494572094446385	0.584596515155136	0.550534339014592	0.466396835947593	0.434406422861576	0.521104636171722	0.555836295377616	0.561305219807393	0.484143412464139	0.46999407329022	0.432139320408389	0.63481051682947	0.532845459710066	0.549468119509868	0.548623251560616	0.613256403368004	0.566427728701484	0.595312706930865	0.452649820543245	0.52541530605472	0.405072249038562	0.49641400364095	0.63324962841596	0.517166726724166	0.498031915479348
CD56dim.natural.killer.cellna	0.806031848773401	0.778044603798978	0.760246846452942	0.839061561650932	0.776579150398755	0.808694221852893	0.756571626773191	0.787457644716	0.65314630037525	0.799978712694078	0.678148948587599	0.729530717756952	0.772783424138146	0.841283828179672	0.738861768421376	0.80856011433539	0.853109898207691	0.726598262754319	0.753485402008279	0.751284167291892	0.697866749152191	0.743179885338114	0.706962359198768	0.802797494231558	0.785630536035098	0.804840280707765	0.802263115662486	0.714632501204772	0.747802084718666	0.787518234243068	0.732007933117147	0.794481817040113	0.849685409579651	0.861273026264927	0.828478678294895	0.7228127201489	0.800589583362391	0.825255878367216	0.776998694165789	0.853715105749315	0.823391303954027	0.832337981416079	0.845043504315835	0.795110600283089	0.795135072756099	0.768981975479788	0.776333889342166	0.694962143753326	0.849307477557735	0.801430298127018	0.692824254882552	0.816831985624372	0.787331675254883	0.767603469575156	0.746882626974009	0.721640575207254	0.828714736698196	0.787766790225053	0.819348703976106	0.746227814653197	0.806485019374658	0.757537495888129	0.813245733007546	0.775231772233179	0.806597997071989	0.728628933887802	0.670890498057164	0.653960169610555	0.740594607509645	0.822625990871558	0.746686427589447	0.775991447869717	0.796224665938753	0.878035338979194	0.761631155583023	0.771835069058066	0.859665722642269	0.807958088791223	0.799075187399297	0.753026532924358	0.862578737720537	0.727789256521272	0.78564060056938	0.820743157750902	0.807204929522406	0.851087739830411	0.787887080417824	0.70464353129984	0.751017434258437	0.755539923135804	0.852698180328022	0.804859366667217	0.800727592456132	0.656581802673452	0.772496550505557	0.710958829818901	0.794415997004866	0.743236048989131	0.75468800596179	0.7512574370615	0.758792093217058	0.818194362051554	0.845680898661544	0.653458506329925	0.758121639014302	0.803538900632462	0.765293599277723	0.77694312881054	0.735219478481386	0.867432055864514	0.821270835858196	0.737605189399772	0.730456012812575	0.688104340051677	0.725320552212463	0.784768878131123	0.768002997061458	0.709478114134598	0.700739220049115	0.800582320084071	0.699060648718215	0.803652284564154	0.826824292559999	0.83612048321608	0.779877464100979	0.73696194000624	0.758738747092657	0.87210344881346	0.817933003921415	0.833206993781498	0.827113356605541	0.827886200178265	0.674735985943964	0.777778410458224	0.779453344536812	0.846865003408712	0.708596643413579	0.738585527903342	0.733303536529081	0.788245885139297	0.75746732835155	0.696352518235781	0.703705254070217	0.810532184363932	0.834728476187217	0.822622989185873	0.751587460477873	0.704676196862483	0.751594499203572	0.809996627439029	0.816577527371125	0.816889840989231	0.742818282354729	0.686329176489274	0.844088918181695	0.691146100381126	0.829639787883713	0.745105303830245	0.803863253859553	0.734919396971384	0.824240804424445	0.812246132327437	0.796151074418648	0.795065837988421	0.757912277197208	0.803707648427549	0.832216824083899	0.877693493723267	0.808499991512836	0.805053746070295	0.764133641979429	0.761337676428784	0.837426807791458	0.776717983810288	0.709673503853908	0.812511089891089	0.848507020705263	0.693244200101151	0.795002185182887	0.831188898060436	0.691822628516139	0.79476661207125	0.758272747578774	0.796794992887924	0.770996098434463	0.75991783388499	0.810917989757149	0.770095372551292	0.803535036822204	0.740522806599467	0.779162767977149	0.802538981960473	0.80704526755572	0.799060842988703	0.769889420135307	0.810965370751947	0.713748216812719	0.812313463719392	0.681512132260471	0.651456519273199	0.813313705178763	0.724884815973889	0.737716594960094	0.855699114139522	0.747799406063926	0.814269678284935	0.747125052897605	0.853988036501023	0.800795028575376	0.832136448125485	0.762876225107825	0.877746638253898	0.752228639776089	0.815527521631461	0.873175640637203	0.656113235757157	0.689149441099509	0.723925552024994	0.81955383512927	0.84131604076436	0.764246057117384	0.693320807480194	0.660144051423729	0.768486324661694	0.817510467739814	0.763486435542566	0.790598477023072	0.719416551348294	0.775486888582834	0.767221254942474	0.785980680571885	0.843341621450328	0.705714290138786	0.795338902892005	0.755865928708615	0.828234226118317	0.74321186039789	0.83262401973996	0.74642366465455	0.793217678186501	0.789641140239834	0.78934312883482	0.816686621849879	0.785795400208793	0.784322837484185	0.788295629010667	0.664579835008859	0.686210434009919	0.791685158318646	0.735456836508459	0.785921596166236	0.847531031846926	0.782533409365964	0.773419779813802	0.735880868142138	0.70393761457357	0.755525819992025	0.830575791512806	0.802953800291283	0.750580020590555	0.776862762416017	0.807375123855743	0.74462015483626	0.835270303862768	0.761750149565694	0.80282115426519	0.694357603196033	0.745088446378924	0.763790304374877	0.738002586316741	0.686632199603431	0.714656857936267	0.794005563609723	0.802845141020951	0.765964946555166	0.675363261394068	0.771395313388511	0.821903109360631	0.758896677269051	0.842808948857235	0.759211919881678	0.757602017191856	0.840409917311226	0.822184039803276	0.831011538897418	0.823200918543247	0.786281245178471	0.803109070498506	0.787019478297827	0.827277477125137	0.841245383579449	0.783751486230182	0.748915990625348	0.786415812594225	0.751808993114299	0.802318068296816	0.726026618602322	0.774565197269038	0.745455530136023	0.791459067524502	0.768086826514794	0.741469056014005	0.706421352884624	0.791759280642472	0.77105525543134	0.668556082978226	0.706781777734963	0.636351354517535	0.7429285364559	0.826933346161135	0.77215625399989	0.812202519306149	0.776399816806901	0.719878827461652	0.668689443616909	0.737898330434846	0.728662576880699	0.775704672704063	0.760632097876432	0.815545981538486	0.831043584293665	0.735078554773559	0.825129379092959	0.724957118641651	0.731878507732222	0.789911287942444	0.848790638686378	0.8089492990214	0.753411885165603	0.721812513535302	0.812633030258429	0.859311941208068	0.829474294165821	0.844493892712993	0.849073957417133	0.643043235891338	0.836808585594379	0.802410550099048	0.830168849715097	0.856761475135902	0.676497945833217	0.847070157608781	0.825435053840481	0.776928286918402	0.799285279911412	0.714632166428795	0.783630704883181	0.779397552855616	0.819755266492403	0.819347374550422	0.795102978921318	0.872297725261503	0.681734951002227	0.756864812768851	0.785222216308996	0.754427977281756	0.720857228059614	0.837541895705009	0.82449500280325	0.833734504480788	0.690400076321131	0.852114429994322	0.749997378048146	0.666424090392923	0.848914544587457	0.837748477996026	0.813347570683812	0.755864376794368	0.774099772718812	0.818001023715144	0.860921324975713	0.795841371631232	0.82482150834102	0.76923003532407	0.714914802802485	0.743623894702162	0.807690082100607	0.756424339901468	0.825607718573584	0.701118102670625	0.855697846259681	0.794641647713106	0.73271236035566	0.658495769984509	0.802410319014709	0.800311924192074	0.814813924243714	0.728333881691734	0.764055492553839	0.739802284711561	0.812258380032871	0.836790105582176	0.743693101606685	0.834994946066762	0.811308343067222	0.81173251539069	0.833020767020569	0.793850958801747	0.677864605318873	0.807416045637823	0.700612415331082	0.748293187110567	0.820984061991481	0.786760148520537	0.79040721741653	0.706969842335481	0.771333077722811	0.780628283014314	0.755115781693839	0.739824663981141	0.76524193438582	0.78035974947782	0.6870288647406	0.77404382099922	0.694002451660464	0.710383186644609	0.790282448489938	0.698253153970942	0.853006406620379	0.792584673083831	0.804923001073687	0.720080264426586	0.802633731342745	0.648448695566816	0.85402059586141	0.798886320613788	0.772557370976374	0.751263569044919	0.758483702380899	0.75135543053916	0.680460673381185	0.831865293140879	0.760200731239051	0.75122237385997	0.666047832649728	0.768864551315223	0.688042658230444	0.809029638397016	0.741181898447474	0.752372604029778	0.838300313620444	0.740031838546929	0.787398281617293	0.728887408537949	0.700062688967172	0.731396183849716	0.733106622056617	0.642996748849416	0.72197048700753	0.835874403290973	0.717130209651726	0.791408851753289	0.824824748981361	0.825781734557376	0.761405776014647	0.846135335498127	0.82374762590186	0.768033264183593	0.714625447103539	0.761941926600508	0.831561476560954	0.781111313938197	0.713235894818854	0.729720513933364	0.731463438361428	0.825156235349934	0.715915075062519	0.782525508464897	0.707985934733844	0.815328122541632	0.82511808518101	0.751472617150085	0.746157665033804	0.638720380693933	0.776163717812971	0.814045674022366	0.777398730554736	0.654363007760285	0.742117099740945	0.778612105042872	0.720001873687685	0.788143807565349	0.707300919998699	0.71903171892596	0.742539992877901	0.638759101573628	0.793032360721423	0.810334293617958	0.790641576143971	0.878654201296096	0.761929326786641	0.785446353522206	0.763214389050216	0.735494210044254	0.809923078219374	0.727196280177031	0.738823482392025	0.74083534104625	0.705711114108584	0.728944582996183	0.864377718989924	0.715596944729643	0.757875723304709	0.825010368878011	0.643245504133896	0.707606279293303	0.832869433016514	0.815328830272631	0.713759788533583	0.762244094059793	0.766642409568176	0.691679962356571	0.846719753637598	0.80773087396334	0.716186772424971	0.788031953102747	0.67486618821518	0.881636996088797	0.729643472552932	0.750601483726887	0.75089396010308	0.768802296555488	0.719215537791801	0.691531080504958	0.757651304797042	0.855350948312798	0.780678582687098	0.77452578545556	0.802098307358944	0.75966341873618	0.799527085508424	0.688884359511952	0.742020272219586	0.771711686216785	0.812923415532358	0.845013873694072	0.781414457000998	0.761113394032879	0.801378309410961	0.761140737079705	0.779775873439231	0.712152901903226	0.762129627633919	0.847220882406085	0.785014102920186	0.794064750316135	0.797654359287481	0.745078729624257	0.77172525276981	0.763941922560781	0.721911115932523	0.819129710967137	0.679876913389708	0.773163733896224	0.863058698985359	0.683228711409969	0.798927976954608	0.714975521632215	0.833007936009275	0.732280254659328	0.846785706827838	0.77213394647669	0.700715412545926	0.816945045860994	0.839848418812852	0.798866511363441	0.763228287141708	0.737760193474131	0.840387717366739	0.847947695442044	0.812082645198182	0.728824722251428	0.704278255306335	0.740132640889109	0.837657597388594	0.732981987996264	0.697535858578644	0.843692609709122	0.736009799178232	0.83211632426084	0.844011979599895	0.746579292067421	0.828534810282102	0.79494141631048	0.779536502000132	0.834090610641223	0.814543840930008	0.811214934378581	0.836872269817355	0.822455562589005	0.87414328645917	0.776308790147161	0.744493060985284	0.701194402186094	0.784942720535195	0.670377551128461	0.779134899435828	0.796563922875662	0.800059255560441	0.730731822877543	0.838182416758062	0.795575983263761	0.847719872177858	0.796958300134368	0.754547043334811	0.802106260520142	0.770218426830565	0.808443367016733	0.780447813993593	0.822951891069596	0.78156431504954	0.755149926998353	0.752090559409272	0.779755733121305	0.793156217973207	0.740216942848273	0.771123378728638	0.695555547434592	0.850450540203456	0.757808756121299	0.84663764793459	0.732449708196187	0.774008828428546	0.719047008683725	0.796113984068033	0.766691952153688	0.759629974072625	0.855389709834851	0.699288495330169	0.821328723224871	0.714407547521809	0.718519005024306	0.811619050828852	0.753839966695695	0.817274876026166	0.765223390651248	0.765470125704439	0.717862346981011	0.676472532644056	0.852891622417348	0.71437780899393	0.823966645247866	0.755708280284119	0.821488146911596	0.733614796976802	0.74123448693676	0.734930530649363	0.762379293480693	0.83323251609888	0.849593561345566	0.788125035923012	0.791914564308937	0.684627216793117	0.724461897767418	0.789938806847336	0.80427307869335	0.779280667592311	0.788432919881195	0.769288740612922	0.845311882475786	0.73842074994049	0.746279762531709	0.792943969060637	0.728608510634591	0.799095135585182	0.714942089045164	0.724181262749157	0.854845821720714	0.708929546223703	0.738134532999694	0.713808153939107	0.806270353486683	0.800071951814491	0.673403929105498	0.798392149729523	0.70468402136586	0.859292774465259	0.835450374489928	0.692853843377406	0.856600551218528	0.795337115144192	0.771470722501472	0.849316083644098	0.741077769418052	0.794727785209321	0.777061619670509	0.787617718426077	0.790011080708513	0.734967892104988	0.769727842629147	0.830296349543577	0.881636099705909	0.829007987183141	0.834819580377923	0.709532134348205	0.803152208673061	0.673833699013611	0.683872565454779	0.836521174039158	0.793513258400834	0.768458003908445	0.813701270350055	0.745128298983423	0.723348175526005	0.815800307867141	0.842433148957667	0.697413633257237	0.701860430178655	0.841742966826191	0.770073016953602	0.783731689420293	0.82628261398659	0.758749980231292	0.711509772551486	0.609044463897971	0.829026735963329	0.783171949336397	0.730040427974904	0.814877716149509	0.828231785977073	0.645515251607338	0.777027968791726	0.713963525581336	0.833251264763206	0.821783047978534	0.780223393166758	0.759135800639699	0.816006777522022	0.795109431232432	0.810643093708641	0.856669045223555	0.780462211022113	0.842914530197336	0.812607313437029	0.842581291757561	0.776358767910068	0.741552839540643	0.739715841854198	0.779334141253941	0.748615180689138	0.80754073034737	0.827535265716228	0.789820107177686	0.772835785482265	0.644782009561729	0.772845660741281	0.75105390061873	0.837041509644871	0.791898542574033	0.809081181821143	0.818060148569238	0.787893677293014	0.813966819727509	0.825897628177183	0.723455981958108	0.794528435491193	0.837833292551212	0.827253439098868	0.853027967899148	0.845709206763819	0.808252564736665	0.760712976071537	0.739990055043061	0.771249136572747	0.74136289532404	0.781637279355285	0.845677965071937	0.791291966130633	0.521158764857945	0.835597202577509	0.687492358209126	0.829448977209568	0.758945939708429	0.725066512104641	0.802106567497962	0.845682273306171	0.764768048190573	0.787608946784461	0.778429007533418	0.824277153123296	0.73821534767245	0.667950668010788	0.657005078711186	0.781864620911997	0.809328734464185	0.71229485510503	0.798755119281701	0.715468963661664	0.771284535195914	0.755640014002076	0.802296969432532	0.807883209430199	0.755638126867925	0.797880895829249	0.815609254332239	0.714950000817762	0.838785146627191	0.798200931989061	0.846684742035399	0.79273953900893	0.742020294198226	0.784949598547873	0.724617893784156	0.815026616005755	0.695047851668902	0.77851828326678	0.694198230835086	0.66953986470345	0.664648735592459	0.698424155453709	0.798908643820584	0.83686057661686	0.701558711618343	0.72959025739363	0.769274292284873	0.77219732659725	0.724360184598943	0.641683587774643	0.742292317527663	0.770216511902488	0.708323554939383	0.800548407159679	0.566874084646491	0.705494389894069	0.79240926424444	0.798398422643378	0.794640477646157	0.829531936005357	0.712177497045555	0.773462658403309	0.849817678555421	0.778655187121787	0.775588340370726	0.81965375624349	0.806237664498818	0.724601452728599	0.689847917099131	0.676507187848465	0.823792814306864	0.730537305008245	0.719313670717247	0.740886337479741	0.817932864760921	0.77682225074994	0.793223360748611	0.790655028468377	0.736552399334081	0.805761876547962	0.774340896603081	0.835874148076765	0.780385006514561	0.860951621544546	0.718994577189559	0.782089974487089	0.713803525787587	0.684323481885811	0.773950695839639	0.70375968502084	0.669968174097079	0.706452297418418	0.778203645344304	0.762534613242308	0.846571206350805	0.762480064441991	0.81903801338576	0.685411858205854	0.711270231883815	0.70484740821528	0.730341860571368	0.761183370782003	0.741308731567782	0.699440539553008	0.715378797671552	0.827419820833151	0.569827895995486	0.792677447816077	0.821130576879139	0.693535872398662	0.713896506181387	0.839809953326149	0.820970769795208	0.79299679870399	0.744724648154947	0.86417761978515	0.812103511808568	0.799508383026494	0.751126849049786	0.701336449312758	0.722236348620377	0.729500429713189	0.74369630208736	0.732672113997997	0.746865827992154	0.805808609147452	0.786669967810607	0.788546669864218	0.781487145309413	0.754161586193878	0.78219098894394	0.848983402599114	0.741489751601821
Eosinophilna	0.336684767500489	0.367913167652113	0.268457815483453	0.407890926379596	0.243938907132622	0.386881756451888	0.174075346964418	0.464114474466533	0.160974353802368	0.440989968485565	0.24071728905856	0.524605836079933	0.406044626980721	0.210719225474232	0.389574379473759	0.355364780621475	0.427919649775341	0.160817803215305	0.236715399153405	0.177671663567428	0.281909645150595	0.242232676663739	0.245974544463874	0.307446935879703	0.315555484346867	0.534817980201621	0.181362554611985	0.139696966221749	0.334396352909404	0.174685823893637	0.51520951524596	0.377428661750165	0.361544801200127	0.407649467728732	0.202134656010746	0.439321847344392	0.402798721804984	0.345695655568563	0.255932259817764	0.442099795493855	0.387111989324685	0.185856634483422	0.203310279592488	0.394835564255764	0.403238359169975	0.327898453585403	0.359737037848887	0.515915796667127	0.25326267695038	0.170703144722397	0.426819581128673	0.34419834443807	0.313206853719068	0.131107574396684	0.423595288229468	0.109131741966192	0.222432015428249	0.394288923235827	0.12947609579092	0.208507067233676	0.391440740942186	0.219859310254091	0.302615407328414	0.228466323026129	0.423843001881641	0.214125924741055	0.242083365010629	0.176928140316458	0.218032654079316	0.169749141132937	0.383655001989113	0.292935953345167	0.438826543628235	0.381301030978758	0.241804102865301	0.115431566845018	0.364665166023754	0.468035270950558	0.433946340058062	0.389779269299222	0.315522418541402	0.18543226163398	0.435311440828365	0.33382692075945	0.357899932392422	0.373878660532843	0.246748766693019	0.234996430090459	0.246878802501656	0.336537893891864	0.31014279516593	0.3156606512671	0.223987169308832	0.18597448397081	0.386295284600599	0.345067887927355	0.237061793870411	0.434991829937464	0.471805093097508	0.188440029620327	0.371249571205674	0.380758135827234	0.338003346703676	0.18990242981049	0.10507228073381	0.490616661483458	0.253302902003205	0.534051391131102	0.255439758787235	0.318367573466329	0.199960989508525	0.252921361306912	0.447077888691601	0.478219901572546	0.207578927954256	0.333984552950808	0.325083033787728	0.149388773001708	0.339109322917313	0.317341627903212	0.153938632304393	0.368105851805325	0.382179460303735	0.250484960437198	0.285887502224465	0.405459779853057	0.472956644614849	0.317642569157186	0.265617056037817	0.54340203448082	0.250259606157787	0.136925409049777	0.407393264180631	0.267513337287446	0.410535724149495	0.423679423572721	0.245730341421708	0.306350763278931	0.160266173138942	0.18563753301148	0.361038127848762	0.338732367377823	0.398997857696149	0.308909770962098	0.325054664702983	0.27327641182097	0.386892453819905	0.336549607209993	0.412274374365865	0.477621461673997	0.181692215933772	0.158183382433472	0.542137621948862	0.273302267483899	0.430937907978223	0.343264517860255	0.337188218467112	0.194009359713474	0.431433734163076	0.418261566670145	0.335442021671283	0.173878769517654	0.285314820845636	0.369257158381504	0.332926664179135	0.401919917729025	0.327764662326241	0.346624467790472	0.244412682882186	0.371333441843041	0.209238328821294	0.18218741143899	0.297335512630588	0.253852086802146	0.184281613272776	0.477361661632985	0.391563733807115	0.464342271474703	0.165253391720428	0.476084700322396	0.228479935691169	0.249064556161691	0.39920124703325	0.168077777253187	0.461668657255061	0.443671593893228	0.156920334682087	0.422004594431925	0.264364290458171	0.184709081414649	0.265583236343745	0.383083238572992	0.406149618424174	0.113535838159456	0.291388934516123	0.150583143522248	0.45438974743432	0.266896982952075	0.343499040408775	0.276423319762097	0.413791265392203	0.262048024490772	0.348228760880909	0.459818762783509	0.248708318470365	0.311362922937698	0.438459726317601	0.26584605183888	0.129146917704881	0.350982100913672	0.379534197822485	0.379490723895257	0.288273859961795	0.401607409349342	0.419663586895894	0.336425520613926	0.286305984231133	0.186013967599782	0.251780306142142	0.233664868120514	0.158042733545263	0.549033603665858	0.376058296301625	0.41176374009863	0.197300486518849	0.456683023322057	0.33289671648282	0.381143355208838	0.30099414907737	0.318191864830261	0.312171097788966	0.518833380786365	0.17231364864811	0.389098971694642	0.489408054448709	0.232250911874581	0.579520102617712	0.242690165041255	0.306551557892016	0.256351923021992	0.146549354744228	0.229581828146703	0.376437375847793	0.486744222693297	0.407752643273582	0.502895229468871	0.229489077023178	0.391665024468511	0.391826330619453	0.353080980641206	0.387509441102469	0.17680910006929	0.241176125768564	0.145877803513891	0.203813961446656	0.397871232002108	0.150495488752103	0.346457812548716	0.345306544445415	0.293798083979708	0.212075200906403	0.251560886719295	0.240834553407482	0.380789816248705	0.193579493653786	0.29847756009969	0.51122270647962	0.477329336813456	0.191921799709864	0.429185608936928	0.40033195177585	0.279968644079929	0.333338639600837	0.413769136032479	0.222675270532107	0.398140738364146	0.619719826665364	0.462512694260394	0.226043015407988	0.378680604230993	0.434505367771706	0.501569723806915	0.303403492043019	0.350694608121921	0.214073199808715	0.433510104864879	0.491080988026372	0.267234479557442	0.49102274407977	0.320610340981808	0.354306738416181	0.276362482012435	0.245653639384386	0.48536823863568	0.156723539929248	0.273501398091819	0.415112002907989	0.31346703952683	0.229958943169679	0.270515655925506	0.322485476134287	0.155649271719128	0.317784634419069	0.514944552919646	0.287960873814558	0.260484058815209	0.216363681629685	0.402671375387675	0.179698322799191	0.430408717685554	0.352563377170897	0.284670161902552	0.211437959631469	0.435099629011282	0.336246076883449	0.2462501535359	0.411299744990871	0.267423521652737	0.455086972109055	0.185014221860968	0.399639865210961	0.42892633076155	0.254110278046668	0.222331457890182	0.288820301316224	0.517745064911104	0.177198452676295	0.250859499097129	0.439422382777403	0.330774148094683	0.16257949934426	0.318170085595527	0.360715968124699	0.333087313168883	0.406153987855849	0.26413569826823	0.196274168428827	0.238705531396309	0.26905997871393	0.444944678006501	0.194244270480982	0.281251403699109	0.260766725057525	0.388838752789948	0.372200683052468	0.130904062261049	0.208403872872984	0.330711694260219	0.1657177150116	0.238106437854188	0.292778685354646	0.256133037622625	0.296794084340234	0.222529328892368	0.27414358076353	0.219075253149939	0.216996267128849	0.266442310558919	0.387984769410036	0.380286471825825	0.480023524056467	0.32058261304243	0.403180650324468	0.469383383904963	0.410764449022783	0.135922627252132	0.270986586856136	0.205063309567464	0.178903151425925	0.266942673399885	0.341927950445081	0.286337758117455	0.389364312518006	0.327315242504082	0.24904533228863	0.496436908626273	0.222101695901796	0.40074372642976	0.401308817419531	0.325580544668303	0.166154140578575	0.500189645217305	0.374198269962386	0.336649407433436	0.159954087957727	0.209043912604333	0.455613879736967	0.290501336358579	0.411939345470245	0.18997722183275	0.236255182259691	0.359496570537402	0.246349265885824	0.412030239164516	0.166498530805711	0.346766002101498	0.37257582052134	0.347247222200346	0.478142356872038	0.159779785118172	0.213326495135887	0.244128632302952	0.352580004241735	0.368170938563527	0.300544502615987	0.190642696548985	0.271429405746754	0.197610109781351	0.479698414122396	0.167223336295989	0.52141305004557	0.179753537512415	0.267091628128161	0.292235886743595	0.310641560795125	0.572681483035142	0.265965717373255	0.21931817976838	0.255735370925293	0.309815450986618	0.287050224737408	0.44474897127482	0.39537573340039	0.243526707254027	0.392838835728166	0.31746316196772	0.374946160897142	0.432906437188805	0.402558521399387	0.289767147659725	0.340777196797881	0.164852856270729	0.192771178564508	0.346419536902709	0.1747240515416	0.361733152088858	0.287205310521989	0.243617993794452	0.164722225101472	0.229728592929004	0.234304767547229	0.312407617155991	0.398712488077933	0.256251253916124	0.27734596594393	0.395061252219923	0.333362856061471	0.317668983460954	0.328630761482884	0.34622808255645	0.462652918659802	0.460927471442537	0.357728457777261	0.136793054857357	0.328600922134998	0.401907736737626	0.351918687432838	0.376277235882074	0.569439025704659	0.399443352083216	0.395502266441384	0.544326452729006	0.50373424175219	0.387509519937691	0.396665380446353	0.390314051700869	0.36240437074298	0.398191137429607	0.217856511183584	0.275858159813944	0.327650404699187	0.405521068735425	0.260170640206462	0.370417524108422	0.243038865116781	0.274263514624285	0.381020806562157	0.285285773721909	0.247319660050136	0.177222135051122	0.394490497153497	0.379736428253456	0.379287263372442	0.135063996238358	0.308753369405478	0.438991638306862	0.285458501813049	0.384525098429792	0.477683175745647	0.21719874661559	0.51544393912202	0.413215711411426	0.375358419476676	0.493309614793671	0.395550383946449	0.126233972077317	0.143698289411786	0.350198028628174	0.203868998535831	0.228068158485644	0.388132480310393	0.238006318536825	0.412110878520541	0.38775250799935	0.316111036318337	0.379464048204643	0.22512936040272	0.39116193213265	0.303566099671714	0.371325088713149	0.429066530927187	0.270739289375954	0.383132146853504	0.481563528914331	0.172662420103117	0.36054227095322	0.378606096755361	0.381586907826621	0.469226057933773	0.372465083779237	0.351567775278162	0.50556837720212	0.305182711338744	0.40301356737418	0.375566514430309	0.353935031438164	0.279268508439289	0.377509866450557	0.454216249793018	0.392832165726411	0.27404598606626	0.174179264622529	0.320388581676372	0.21468276893271	0.394297176543127	0.236913679140084	0.380909889270897	0.36405605495762	0.36551142223486	0.587287835533676	0.393923715184527	0.373807676385198	0.449637546923393	0.215412986548641	0.327197528810244	0.394780391977288	0.213789499200714	0.375213831368706	0.363320000466891	0.439318728665159	0.199096292309053	0.314648238938315	0.282724854968584	0.358159593927532	0.354033265067885	0.188256686418421	0.372386372198153	0.523315151758165	0.40493816279937	0.381561929263289	0.365432472653476	0.279905737711679	0.287400379951867	0.347814267472817	0.257693671128627	0.350135013338922	0.228694534358243	0.603565940641837	0.310369399457091	0.428855475075795	0.241867796654471	0.184069910230181	0.411918372526855	0.404215443711579	0.325911147793452	0.402574632846144	0.404940572716937	0.166257669151135	0.204405358325135	0.383521325364196	0.297045268402946	0.341691877704579	0.232230446940772	0.377705222053999	0.257274224872175	0.31302661104039	0.244723872080799	0.38288054642588	0.278457272609352	0.196875099578109	0.21949374159526	0.224244452188741	0.318507350848271	0.35741106945743	0.425995671944933	0.155029859811248	0.359225410637195	0.476679382595251	0.235158999558436	0.375375397423895	0.367117486711154	0.202332623855229	0.321380076211193	0.34849203110196	0.293885097268204	0.192311530734372	0.23403260281128	0.275051781062324	0.38678111898517	0.26016941665994	0.381213307356324	0.36752263954222	0.404576220302249	0.374270133814051	0.361864095403928	0.21824498902068	0.261548262653872	0.337352133891313	0.393397726528277	0.421770211809088	0.356495108503645	0.249478005904023	0.133782842454987	0.265764078358739	0.453160074930014	0.317821739292512	0.425956528926075	0.345118010439201	0.360181219631518	0.412971293787905	0.399969974422365	0.286746329615605	0.40207132204259	0.230536028415015	0.393397318279107	0.197020613784578	0.264460275653971	0.134719609501279	0.555367957925839	0.288439472229468	0.546434861058077	0.250117221851073	0.330659157998074	0.421643664087847	0.376494342774918	0.333683876751712	0.339783198848356	0.300636847429169	0.210307080019894	0.400822219695049	0.398812803536647	0.402806604496628	0.366401868612613	0.344094477863233	0.373684923400911	0.319196863404437	0.363669686492984	0.336657525480304	0.377967498880487	0.367092869056377	0.224284329804476	0.405333348348076	0.199719068135065	0.207129713871105	0.408977374178872	0.428254097037878	0.498563225652112	0.353812433966286	0.25536290077385	0.252392984255635	0.333966298670105	0.220547120221525	0.326519349879602	0.448353259180685	0.200729399255397	0.457394079945712	0.287776003944691	0.237051504057727	0.336428748764728	0.429943748496429	0.301771374305501	0.362736136979403	0.32884458118887	0.397580696612889	0.247761158959019	0.475460928471692	0.290975463422901	0.47039143331202	0.329553614220044	0.381085960937783	0.349025535950861	0.208999302288337	0.169618682591762	0.247880649871343	0.377713781763792	0.42616791986283	0.302460732408261	0.193389664314986	0.38223069334356	0.30740700266431	0.207271921908355	0.383513120913359	0.183680354533243	0.321096960385992	0.384457951760409	0.379993910996126	0.156471079116542	0.210865749143651	0.258357767990935	0.157046288275986	0.220089500271477	0.209782397205044	0.298737475888296	0.291524315510251	0.51428290432256	0.248389290133985	0.172067898334767	0.203466467678079	0.204922059946743	0.183118980617601	0.453321009380022	0.448239103312908	0.331825121652305	0.254614317378281	0.234711175565854	0.214172160178952	0.187416099153993	0.42280977903934	0.384748272163461	0.221047140499692	0.330924609522089	0.229360382069746	0.352465448045556	0.219768614147196	0.276618560666013	0.381120706440154	0.364406276294661	0.398732786573733	0.289222118534379	0.290171674899836	0.181898286740084	0.204084679081229	0.184683144373251	0.373100582656856	0.302176617699219	0.194345971725926	0.405224094739026	0.266166282040907	0.169850330389996	0.231076312694797	0.25335907100773	0.397161596919438	0.211169217292132	0.205432679900229	0.193967139714904	0.378298798159093	0.257098365507253	0.212600069721253	0.291684844980334	0.230937524335816	0.221824206421915	0.367995377157935	0.299056983007811	0.26970031772171	0.219043603434662	0.375871014109108	0.197501814993685	0.189279770047258	0.533084681792763	0.371298710528803	0.171303044253157	0.296874313722274	0.274524517187798	0.281669800265958	0.392156760528569	0.229887805570871	0.235423212013486	0.160384003197623	0.156846354938448	0.336943954371586	0.451739216662683	0.386842298695279	0.68872286289726	0.417009992249922	0.194743349278136	0.160193273581269	0.260767610874443	0.187006246005995	0.233247649494821	0.17965744886279	0.197683833133282	0.201280933635464	0.255442014653085	0.248189313779894	0.183014704308878	0.371245989747318	0.268769180980046	0.398503867815275	0.464201456325598	0.39816467040697	0.399063600146818	0.33742138830473	0.219719627605634	0.176512319681097	0.42153109226236	0.550056900834597	0.183710829212147	0.365936429791455	0.179192933113328	0.230746072206359	0.381054890790852	0.228461210068527	0.216437704709005	0.551597783299621	0.191508315754473	0.236412917849903	0.230319650928319	0.222324441342041	0.436457956472587	0.221443832522867	0.222123966633069	0.43701439053638	0.505134637203121	0.385253890205592	0.199954136724048	0.229144403772376	0.406531058588662	0.371381306063192	0.571439733621891	0.205671307128384	0.36604207096147	0.260788948600739	0.205782719389974	0.252790265280002	0.24051294481367	0.329094964603469	0.42739983445507	0.157685312687254	0.191327125251695	0.263111347987256	0.410361090172481	0.602222482743921	0.235444259728002	0.239450449687407	0.251095418058285	0.229311581370221	0.210418856603405	0.399940313923389	0.419283474170974	0.421928431464332	0.367798385884687	0.233133941583827	0.352629622144027	0.245814820056246	0.530380756433453	0.547882413814756	0.197519832000027	0.19729401592723	0.348002216329368	0.397501394189427	0.335338448535296	0.331750390710542	0.218648825840927	0.356006847954525	0.190480367329005	0.436560529845465	0.460417946498737	0.605435308915979	0.227942125728712	0.347632526585032	0.545021114438304	0.53250037927094	0.432879536636932	0.392846699919323	0.347998876935076	0.443078091295087	0.388143692191047	0.465410282437141	0.178335844014996	0.210360501423509	0.17911354422344	0.300381711349424	0.320526988676018	0.221618964750217	0.203454579583683	0.2076959384346	0.182983182140345	0.244748670614149	0.430281294940672	0.224791183070336	0.220610738705165	0.290656471534374	0.410935625175196	0.204697940117409	0.222401284576188	0.215377786827854	0.201179613224239	0.470543884919855	0.391615072742692	0.207736622818707	0.265361454038911
Gamma.delta.T.cellna	0.416546910049437	0.634025713689689	0.591944304587134	0.606048396042483	0.523624354105795	0.474941743552844	0.562794499139305	0.570564109972146	0.499193046081832	0.652077628767337	0.658715440881447	0.61144788189724	0.491155682867214	0.535663264264092	0.597496955923074	0.58281105634897	0.511124128163785	0.523026810732904	0.644802510300345	0.537455892861405	0.591973940971857	0.57286364611584	0.622848776152622	0.532958398623504	0.557831330212375	0.472953258675249	0.532389927240422	0.624316992345883	0.565699192173163	0.55009802161561	0.471227794300149	0.553484675246695	0.587150416101669	0.501057097671608	0.528494167792193	0.497134319549752	0.560625352029788	0.527452792873389	0.549176776843726	0.538434199496671	0.510486350564749	0.519360894587237	0.522066234795574	0.642661496779938	0.571518707828444	0.639075055468207	0.573002432309014	0.656897467670639	0.524277957796161	0.379709393870043	0.603123000463907	0.58703935398092	0.512681795098422	0.499031958339335	0.680952078961225	0.628789478123624	0.614910573535755	0.561576070501049	0.486239500131038	0.542287047129211	0.478520006493458	0.559584879485056	0.436308050646944	0.555977452729983	0.522733982320872	0.661812954924099	0.532564449666999	0.616944532884626	0.627473144305821	0.524054723844766	0.588989209386701	0.555303375477352	0.558831625045082	0.589268794703064	0.598003005362723	0.543458997892443	0.574022858089481	0.545220204416245	0.664294839086736	0.56896220004121	0.454416170385492	0.593758216619882	0.476154971466606	0.533746900876393	0.622248420154476	0.494106617380668	0.552648724551095	0.663277163760865	0.596016580861447	0.63405763127505	0.533152655396497	0.531386502726671	0.603517254040531	0.554860482529008	0.536954947250153	0.53812960956174	0.56641439416955	0.560830241055643	0.632865919892847	0.553135008200427	0.570803140070541	0.514365804441337	0.479901475591881	0.561469522648321	0.463446801421501	0.465921451826896	0.582647070183314	0.524104557775454	0.586175895056606	0.560769224627161	0.540056399061786	0.670092208087967	0.546545833200367	0.683225318109695	0.557298909677796	0.516569375338182	0.533411510289638	0.614772020185813	0.569203490523826	0.572248201024002	0.580427302695408	0.568871341469703	0.501710401666197	0.605354877319614	0.530669964298029	0.621992204800153	0.65258211623975	0.409572141645216	0.539974998812689	0.58274978689199	0.565755271054945	0.676012951811694	0.586117129215871	0.539727941460189	0.501344934847555	0.498617700307632	0.658567286813331	0.637049891889266	0.618874473029044	0.516479704901003	0.578433639365453	0.546150569804799	0.59554401627181	0.551501461577904	0.483173383152385	0.535761435321757	0.488918792418225	0.589062446377609	0.539992456258187	0.536445467159461	0.514454812667486	0.576065050812586	0.663348495328582	0.632967410127869	0.515622542824362	0.622131562439396	0.609486768383963	0.572616943826718	0.554432334059756	0.614733415521314	0.526320809967805	0.476374375701732	0.559861895172588	0.477913980558157	0.582347746499293	0.530094809858513	0.568705945028303	0.51227119881992	0.517018156382381	0.492489720865772	0.611427931334294	0.520218595619587	0.583911254803358	0.484243246376058	0.581052243596718	0.580280042331577	0.475246304927748	0.584336700340943	0.527636295212042	0.640530954086111	0.639822581907906	0.461845997989097	0.523716631106398	0.552782638052488	0.559399592179076	0.619392504162481	0.524196936984816	0.593486511276207	0.500894501947317	0.421182739823754	0.422484106617746	0.55956155508022	0.505012433475207	0.460878753611231	0.472003334894288	0.538553562712771	0.526391242050584	0.447704740979528	0.564202094200116	0.643843652394585	0.586289238511446	0.676396961200491	0.627596289139913	0.561657636513752	0.57445293256072	0.52833014033596	0.493336623553082	0.545238604439931	0.596249070509015	0.549707061592089	0.588029539918301	0.510425799270285	0.569585024560289	0.555416196411577	0.508538951371665	0.616904737088146	0.629011009224056	0.515455141976526	0.550719932014869	0.56467686969084	0.403316216947303	0.664970811423534	0.531210846677589	0.497577182864489	0.52679160655606	0.658309802998641	0.548991713414693	0.48560644782622	0.522697308222599	0.558055154882406	0.528009009170046	0.488959618461303	0.46905518359628	0.474314240817866	0.539317373282531	0.361104262015131	0.542816167800678	0.551330982107328	0.533888547667189	0.532123547705267	0.523665094921332	0.664625464416029	0.518944942089548	0.515957201069862	0.540992374013592	0.653207838723628	0.478398088681511	0.477070007236819	0.523895737459498	0.671277354715676	0.630379272675299	0.518856422066256	0.564711819134	0.535098689742584	0.572345835815689	0.570520013282753	0.557873330745458	0.555760434092314	0.594940957265443	0.581211939340527	0.548735081908236	0.545160657486481	0.636667590052303	0.557164045949439	0.559759911815567	0.527531850595822	0.521347908737246	0.555199635535597	0.567086455228338	0.648588134754725	0.633905153459387	0.641669442733043	0.640753391407786	0.536081417561858	0.580552257924202	0.615507301706791	0.491300843091681	0.480208837660611	0.585053035270549	0.508825468184724	0.661929194501298	0.542010343179198	0.493138979387672	0.576100207797167	0.540855136600862	0.525065931754514	0.596120093532791	0.644735842113799	0.584824442034279	0.478255189933192	0.492519430535959	0.540815228739217	0.623673656926962	0.555970549866573	0.579461959037764	0.641567997123115	0.683462961489795	0.600783920077672	0.596469165956028	0.540713351435103	0.632108924282929	0.535963556515075	0.665283169680396	0.447284377723545	0.628072238024499	0.665369907283964	0.654358038024417	0.511250462706851	0.580294358429931	0.658228035649905	0.517170134843506	0.516593347518945	0.616069048020955	0.545359667509417	0.729110329734531	0.564337462504175	0.597243501080327	0.498397139810262	0.668391451379067	0.537903961568453	0.460864770700762	0.603524931036293	0.51002439960395	0.634439863896664	0.603853941674129	0.545831437524192	0.552989708383527	0.516863854415438	0.462277299522929	0.72312972993615	0.48319375690259	0.478716534709796	0.546561904504396	0.517245604494001	0.505552299686444	0.733199783525206	0.557291628275633	0.550198179698764	0.468867738937763	0.530122548625339	0.540352034731393	0.547101202950563	0.523564724817122	0.59798556109915	0.552352126544734	0.570437919511534	0.413410359686523	0.602197659212334	0.577382534787563	0.552154337191032	0.725134347869522	0.543900110291208	0.672742649990908	0.638247702540301	0.45094954676624	0.583199492988166	0.615524195734632	0.454582737137165	0.498748611560599	0.484229959216904	0.537418302129942	0.569143685194735	0.662775309351282	0.604950334879588	0.519400701449462	0.508199128086883	0.584367601663433	0.662849403590367	0.544571480171354	0.538735076029085	0.47980577139424	0.499169352382475	0.513890024880546	0.550260941097795	0.56584006341981	0.684873534138202	0.598664294082033	0.553342394785046	0.465553750569898	0.635038933905371	0.543366998198795	0.629448057983522	0.641181513533719	0.553810176849513	0.544327171748479	0.501751892570626	0.518146092047489	0.617500742794958	0.548590184842843	0.59740383784078	0.585721504082863	0.446327015092483	0.599548319046671	0.525694131332872	0.545002288159722	0.620369474966139	0.521875151517886	0.625896677291332	0.586668513240577	0.443782568608615	0.652078508760499	0.508243435572341	0.552071101551896	0.518914157167252	0.480872936206385	0.600779676967844	0.570803230884129	0.627784514941391	0.594928332463378	0.579633353370666	0.601325601737614	0.535823776131426	0.52585026063427	0.569270796982858	0.525342965708273	0.739345543472906	0.662383188516888	0.666365187174885	0.517049352838808	0.525735305201949	0.644335923653996	0.684527526583399	0.442725163881144	0.584682720966571	0.537747877849444	0.529581211363386	0.524287983000565	0.452703438062437	0.618236389734087	0.615774565151272	0.633975312727435	0.632301318966039	0.60649399108707	0.714335007543049	0.589905777213369	0.477032279045881	0.702070773735625	0.515575343327507	0.631884103657789	0.488662590181031	0.556464588679315	0.525930482232098	0.568357585559416	0.605844335464017	0.491379408909155	0.630377279301864	0.648667734415996	0.534296863322783	0.518354159618439	0.618919113860253	0.556804263463393	0.556385446340807	0.539927826301012	0.512022313961815	0.513851748820695	0.587908831005019	0.501038999133956	0.556441753625351	0.590036134801776	0.605419170220285	0.610033281629182	0.596624056471331	0.499076420458908	0.50781322482707	0.57875946450458	0.420866761568927	0.656292559636196	0.619326304457209	0.635030173657708	0.471889705595102	0.574870131121723	0.469807646519769	0.625823041393819	0.584693811840923	0.563816573552947	0.520043197644886	0.509289543007635	0.541080399333527	0.637810873942276	0.521990384369045	0.682086187109232	0.57916936045416	0.503146934821764	0.63256573640093	0.574235508253701	0.547572968736366	0.485643060368306	0.417616560854939	0.596243527614688	0.605319038373204	0.504193776785182	0.524856887702754	0.494819798977189	0.489342505646044	0.568680983965451	0.505289993582294	0.583937829782531	0.638137318978552	0.63060618745571	0.662495234687985	0.485339094391753	0.563224939550392	0.471097966006726	0.430075865727591	0.667421943705017	0.526982973760261	0.515513519311069	0.431652264898357	0.492788787841925	0.609169207179216	0.459899770217057	0.639472352678415	0.508647447767157	0.480774611581056	0.571796895147847	0.528387058854835	0.442716751320122	0.566596879170685	0.553163569372507	0.534918514973667	0.442541110788926	0.72632615896459	0.536742961818597	0.515743363336488	0.528618592837395	0.676115492546601	0.699739173140953	0.421795819201961	0.497856558292856	0.476779376584775	0.467092375371692	0.567182035667262	0.521075637196672	0.609205836429569	0.512508130336396	0.591745263561873	0.565833262729974	0.452534193408925	0.564188989591815	0.517695756054562	0.596922793307554	0.613876392804392	0.571655110325961	0.562064381483356	0.453447111240417	0.417863657603181	0.492383500855529	0.48538924249989	0.549864355265583	0.556726578775954	0.544644032591028	0.594099553564206	0.498854240065459	0.526380509973096	0.536744450865433	0.55877594621007	0.497896056258191	0.56881656742678	0.413316205745129	0.432927474920074	0.456753325467798	0.491039319420986	0.47114700332809	0.379762524152336	0.521229002379774	0.52350140853954	0.481774680782517	0.653088385284311	0.583156068648635	0.488415620099598	0.539210120203395	0.620929070716372	0.741426558958986	0.715797869963452	0.689613666257647	0.539011877843668	0.534847467213933	0.510535264372184	0.607255808328144	0.488774655122654	0.559793435908625	0.50199068650517	0.537755033104489	0.540142403886934	0.506375828089077	0.487908262334801	0.640731001356732	0.482305674709445	0.601894202386811	0.704383813220221	0.503624212322865	0.680724121164711	0.651072393127333	0.480109484380843	0.660605245289218	0.5913114718532	0.593936158814783	0.434739302152946	0.532995490766055	0.543481308473683	0.454322968475309	0.587412922400954	0.433973371888733	0.527599782182208	0.668969078988023	0.539018038763398	0.521011725414316	0.577042359882178	0.430397752002596	0.552822627591932	0.534619713535687	0.511746120887747	0.56751817124982	0.661547300131859	0.519966148881433	0.635754194615866	0.442244663308177	0.657706041826497	0.520355669328448	0.477713927169646	0.57264739091913	0.642135388610289	0.624735416964565	0.663568073060403	0.584431982105523	0.544531846964028	0.556619319186717	0.58185322098622	0.56612793630171	0.493565627567174	0.732789724970671	0.548702251613258	0.591586666619109	0.577858325999192	0.473828302517587	0.573059794854579	0.58588935414302	0.623288501482876	0.5532456509565	0.421519818977474	0.663677048599759	0.509762122608441	0.705610481331906	0.499916733218679	0.552867817963049	0.583621952133391	0.602169825696594	0.545806775123642	0.633380084969905	0.572909593845777	0.449361603149432	0.664545416961764	0.562928634493736	0.562100605248352	0.605248384667806	0.657612441148859	0.588913020706448	0.488367815898901	0.510338584961272	0.511786410067331	0.595959940970977	0.737908172860719	0.550261233337147	0.575113509091562	0.522189332310525	0.613860851299053	0.596516257750478	0.517167486511642	0.629222932428359	0.637685745408005	0.579461596569458	0.496660007980177	0.557355533613517	0.737691027468079	0.583814845662842	0.6047777792066	0.496416052622081	0.532437615187848	0.511498074009535	0.478542981207659	0.580517351880307	0.55158829061352	0.559696830743649	0.535643095506813	0.636354724399593	0.651458937673373	0.601283760024999	0.64707223219133	0.596386140067572	0.4588369034275	0.557212054243249	0.471964104929704	0.508445552939696	0.657059863428005	0.677561004257612	0.443493183390187	0.57929668941849	0.620144224478752	0.501869500383341	0.644638262116121	0.619024819056199	0.388752718933822	0.552137212958546	0.53253225198115	0.434517151008199	0.577897186097049	0.729093076230147	0.628579720646049	0.518569131374313	0.565809797691533	0.417033522015811	0.393481585124582	0.579151695555369	0.438284447685778	0.49448046616144	0.620830333306241	0.48050942108487	0.59339451017089	0.626398432063286	0.559779930163929	0.51231331018299	0.450534974757705	0.545781769598463	0.545647724152597	0.530118574256801	0.518647120199844	0.607977523103251	0.489288741885785	0.53179689659947	0.513054591950416	0.519620252023974	0.547171649212177	0.53451876800567	0.435042101068189	0.457968656021762	0.530935105384544	0.560766450604903	0.551927888460013	0.527771160991275	0.425335683993581	0.512394033787473	0.466246782978354	0.597561041477793	0.49193883728462	0.538664657178038	0.563078623385138	0.473039221741905	0.502678383242752	0.542072026978015	0.563854062676362	0.562094435011945	0.502726862867426	0.520677172348026	0.574155272182662	0.568182737650375	0.529856535737165	0.560719711189875	0.550199887571169	0.60411012669979	0.570130548359539	0.54243002783503	0.646561085170117	0.653689993653278	0.569749350923663	0.544533404383798	0.517450976942681	0.514257871488714	0.535412242189938	0.544655480028192	0.532595135156637	0.636556744812591	0.574945475165939	0.586680342465772	0.524494680586859	0.520083266479483	0.468955361973673	0.435049420817236	0.558530117817115	0.479002527799423	0.600501835615897	0.524950105138694	0.606375066728224	0.576287990122177	0.507595431840661	0.635452230488883	0.594702141512805	0.563154651123611	0.560899244677041	0.569859753100993	0.577467541776045	0.559714712159815	0.506909510566313	0.52862672505146	0.410258015954892	0.549886802365769	0.608122515603475	0.437952295835556	0.466592972062344	0.489140353508904	0.471682512856637	0.49911480647089	0.653366086668325	0.594711934437948	0.47785904184538	0.696641543362065	0.498077329533014	0.652709162319527	0.565827916855371	0.617934559114371	0.523687359858173	0.556251332272638	0.544098531736465	0.538937846787095	0.669817128396463	0.633879127769602	0.511735631858565	0.582220801451486	0.609528729865878	0.604858144783146	0.616491186636055	0.549225037682102	0.568563743977015	0.554128196437241	0.538575105465942	0.620758039039549	0.471641373269954	0.453490611090023	0.468420251492381	0.685388858227624	0.505377619215808	0.542300490957043	0.553414676403901	0.522265194844177	0.617251395506855	0.541402189640048	0.569221433423695	0.666267500017613	0.528467552324563	0.542887047857565	0.555710639462839	0.696136991368739	0.624650569823463	0.610624617557349	0.525335981050625	0.457882233149447	0.582175112217512	0.44148846775694	0.4567043460844	0.513591425517426	0.468320515022036	0.553087932385625	0.594689864556323	0.574183810925406	0.599995382192039	0.636058430661673	0.447495338456374	0.480815024839366	0.52418331340164	0.554715467106045	0.561121177369477	0.5557766426041	0.573391099675318	0.500587761267049	0.628092279450173	0.461842334912705	0.531069190455498	0.634336822374467	0.510009198230481	0.554059455146413	0.67810950359915	0.520270126818409	0.605632292410379	0.576614513055088	0.507242114944725	0.835956341221478	0.631547944374553	0.508707474998596	0.761754543698896	0.58350811212529	0.493883187916882	0.516529767556567	0.575022387013623	0.535939310466164	0.632975795954138	0.627926919373996	0.607469137112416	0.60444025725854	0.491282912936196	0.574138843929856	0.59597945658906	0.594754576098808	0.59606710517999	0.626690465073628	0.506030393568721	0.586795236570781	0.596627225830796	0.575846963044325	0.526149818801123	0.50787486000039	0.567946307138245	0.557385089144307
Immature..B.cellna	0.129445418307161	0.581300045323069	0.366898117322652	0.0903343610654583	0.259081285372702	0.0873735739409549	0.481467562936858	0.679876120465183	0.608587933844614	0.36354440777215	0.761752911398166	0.741851368905987	0.439124795042454	0.0314797322409612	0.602298526012642	0.534667602062405	0.290936950577982	0.555683395677602	0.274674283857075	0.661027871550092	0.551511381758734	0.361718877917972	0.681366980482634	0.402610762152364	0.608468453198863	0.37863431200955	0.238684237471326	0.131114274355143	0.590225530736473	0.315407345399635	0.403285240144016	0.513501093303383	0.533814258458471	0.410839638228947	0.499825428521517	0.134955168872862	0.306162885366589	0.309516115401869	0.397700353524946	0.263991969333826	0.558572293163073	0.226890191486588	0.604493944664521	0.714713401363226	0.661315420057642	0.143331790855019	0.694079362026398	0.737585503802453	0.0245566579703169	0.271975787309777	0.68843849003499	0.539865140937739	0.187613561098735	0.151590098145509	0.818010026303789	0.227513254749269	0.625910559815822	0.524610742375017	0.132765123126621	0.210844924878929	0.160211514636653	0.210753325640849	0.339799768295096	0.648555454381615	0.222183179587779	0.555355182908149	0.470572805670332	0.651476163223137	0.427307491723455	0.236436640917039	0.191860993521468	0.506577108345551	0.420050962935588	0.3099573104084	0.310737418160262	0.270667008000959	0.130408579277327	0.327827381238163	0.660236873374267	0.365795512905274	0.0115387179710512	0.254997200463883	0.143921385100266	0.0869908993291378	0.169107081042501	0.00715643630432361	0.68657865191616	0.697599493147906	0.354648976727464	0.555262497840066	0.0560016015396208	0.603875289004243	0.38688722945127	0.277312437683886	0.332306208837111	0.617205291123098	0.303691098895616	0.243982262520973	0.3274055707087	0.547953943171183	0.169491233198089	0.152071616209142	0.157418221303564	0.414665247577188	0.0574465022752856	0.557161452408549	0.200877829860273	0.565780463773632	0.323086349004126	0.132649998155582	0.445213836823247	0.764013146079836	0.29524434428572	0.781220226098623	0.61874457911219	0.249551420300737	0.243228854945214	0.371508938677204	0.381158947679173	0.232620152463134	0.321461208144851	0.631725375418511	0.242377429969676	0.304600529320051	0.349598305913134	0.131238927724443	0.786356165752262	0.08073750742221	0.00383758610478829	0.545096127399736	0.301793029638028	0.640247116494954	0.762441647720653	0.178147921049031	0.44305559425244	0.231027992371264	0.724874643887311	0.5114662178781	0.297926479524909	0.334499040492885	0.391992326150056	0.535558053867235	0.58108430266379	0.379942555527244	0.0608944712227374	0.138110320312992	0.234140591959938	0.484907901223917	0.361910472891735	0.712476431583789	0.447031433681448	0.262982413549813	0.784947397220082	0.722564304080241	0.291823433715886	0.0373524808982451	0.492993710964935	0.659309031957301	0.420012139540861	0.658632112325733	0.0664809201633133	0.45843567451566	0.642313649753901	0.492263175775495	0.451217282635624	0.589189951839215	0.375066874874398	0.17162225583719	0.365234476404443	0.119870859638583	0.469476728844445	0.185067872571144	0.559104328167325	0.454665116776232	0.365109540227119	0.642302314722536	0.194128827208658	0.747672969073917	0.216264590618589	0.649574785705388	0.736682629336583	0.0702527292585428	0.199214831233176	0.379147041392128	0.66032385011446	0.744994904514024	0.130302846119235	0.534396245430583	0.25512642368181	0.476943592531752	0.159099263836661	0.61264289647163	0.20674274169061	0.0236719388297413	0.368969825584962	0.183043552395616	0.539449581776698	0	0.560036891757444	0.650425196364846	0.639740785953619	0.621167039132888	0.666435933077704	0.182217594308383	0.552384422223528	0.108920691057349	0.431010579578942	0.143774874105205	0.364492573981004	0.0468709960591747	0.680348111672629	0.0386642425586828	0.288865053435271	0.52472620342685	0.0601833272707311	0.836894604374973	0.547637211580729	0.394642401624998	0.19179467456332	0.367056974000094	0.0905560525257951	0.704524304707001	0.541165161475828	0.457661609519309	0.360815222392039	0.747052321541013	0.343241815685536	0.675830525318961	0.381590551600258	0.192583666632748	0.650924771492609	0.231562053351707	0.175252111849196	0.384363251941487	0.613556777087799	0.21208735735367	0.759962089344458	0.264969753833303	0.481780936804352	0.262589475279375	0.00233644507856684	0.658794026539267	0.216077893171723	0.476151879493473	0.142798881954748	0.676921632234362	0.299234496350712	0.256475407376601	0.458857413842151	0.745169514749076	0.626083860634818	0.126932964456494	0.428050479880324	0.341892215674847	0.657577048810706	0.378793449296455	0.598559165432768	0.0775600944993879	0.204439827586991	0.509577449096223	0.317683464172791	0.50730190710437	0.589971815351616	0.458602108003477	0.173685113661514	0.0573796311318021	0.414584445051633	0.718671856083036	0.550389232069533	0.517400128496238	0.794279934479857	0.757124930813701	0.429727908562557	0.660394413876705	0.293617345417368	0.0513206671961925	0.746634364727595	0.278308954676437	0.329873517920519	0.425059052663661	0.720096884405867	0.378494072073198	0.280430694575778	0.701657128142799	0.521702563775677	0.160794284105872	0.735485656132527	0.734367861910682	0.312564749112683	0.331106168916952	0.204442509665766	0.102671513908085	0.456694849736532	0.70640216691588	0.565525158683925	0.755114059105622	0.729671631130203	0.693045826149882	0.51380711652579	0.681097785969148	0.346902104884257	0.0874830028271921	0.726646105914277	0.345789916438928	0.556631494256003	0.76781417124124	0.777523271420046	0.41561267514477	0.263186875358052	0.74865860870644	0.555301137107127	0.145510107691636	0.681599935586474	0.584202519635744	0.798419269125502	0.240873869605731	0.537817491060413	0.435023986210939	0.729045805482554	0.294729864849986	0.232457031573512	0.695566567448027	0.1875063139893	0.746034391957891	0.707228225254944	0.161985826398156	0.291364532496342	0.17000986062985	0.64656308113811	0.75513425190022	0.631426601572492	0.424420879345917	0.375526886798972	0.509130159428902	0.104154639373935	0.749695475524081	0.241198576582822	0.220898828001237	0.0431725752045961	0.351435351407884	0.157796240106265	0.41636581730911	0.608047123563136	0.395403058989022	0.222036621461488	0.55781178683335	0.213518686978205	0.516386491873617	0.578754393715739	0.542374619035696	0.546331437005955	0.227193050725606	0.781382955916388	0.635307077448048	0.189076475890714	0.170693911004745	0.729882590239762	0.332175765920162	0.234305416609429	0.00537716288485468	0.596630656423752	0.387304159477378	0.666445208929071	0.758686787361827	0.3694662095098	0.0894265775726213	0.555315750538526	0.752768331816252	0.087743312238265	0.359743339487604	0.205252064907018	0.0136143591511135	0.169853474210883	0.296151156500007	0.19299833346377	0.798699520705869	0.149313293890328	0.193130730497967	0.347813214776433	0.768495538359932	0.28009988672376	0.561819039155721	0.77884954440604	0.752656683819121	0.251870192133212	0.0231542778623924	0.261543238207295	0.5575593200725	0.309016705943673	0.487324188849714	0.462251777207824	0.149042628613003	0.698273309767809	0.011911736475621	0.512012304698515	0.656090757917889	0.216065898172354	0.773903023430882	0.745228335742447	0.263582567513896	0.641085597602344	0.478806904894621	0.205082939807464	0.508369600468697	0.205699028867098	0.0546311539017501	0.624940592626264	0.424785168629789	0.591982782877004	0.344974655060475	0.724977434572728	0.145609769737667	0.604887668967497	0.610183045545177	0.162259044097675	0.768788330538259	0.319498849571913	0.727105338634314	0.14404869580283	0.212013354096499	0.287124355369358	0.756049121788241	0.188313682488255	0.760006867867647	0.273199277901366	0.339541362138305	0.29937985086643	0.4804881064433	0.755328026687679	0.711417666058473	0.759061495160037	0.165433133245636	0.498488149089067	0.726831749399629	0.726702779976263	0.298939239886298	0.675089131407503	0.503051551841048	0.497498256420873	0.424231258966692	0.189618345565984	0.0872079624859894	0.424850283205811	0.669540019898298	0.181989107223875	0.727925819344279	0.460844438435357	0.57534508758533	0.309794754455117	0.245477783733604	0.703491729139004	0.497077022512324	0.230609438597666	0.390136822831412	0.509848088921809	0.59047393862067	0.243367515308613	0.672550830723833	0.68508012554609	0.453030842517787	0.459253344433473	0.408537403369879	0.782653555576132	0.184770495021676	0.344489270363167	0.177770593517582	0.367157519288672	0.423441595434413	0.805313388353392	0.364011632222515	0.307175555340682	0.227120587582971	0.481955654772751	0.479456201040521	0.309158793219753	0.322991082917528	0.358077841419129	0.2880764904285	0.403751133742038	0.232907771577455	0.758448578589787	0.369060685423415	0.298702145646475	0.222387488514044	0.127868413094866	0.768407855675568	0.321474041875912	0.191302307715492	0.518363527089491	0.440516056071893	0.415448379801665	0.50736309955927	0.0987196862127179	0.248240385498409	0.665496557499404	0.238323464748993	0.143283519754907	0.698630471646353	0.802757755537536	0.803527193457552	0.185471782793413	0.569597674191169	0.203968931965384	0.277521830936951	0.549607149094992	0.666659626128703	0.170211193905585	0.364445252476466	0.224765798064563	0.760392374099949	0.239612297904954	0.741683134111227	0.0313556675012088	0.278565746207125	0.287687702342495	0.106740795129627	0.170763797549281	0.45776166272894	0.227628651890333	0.104865045531	0.223381124690057	0.729743588390349	0.126433714262786	0.301943709047962	0.297143304492386	0.529988057529998	0.871693976159894	0.238835111042247	0.6773037759537	0.533602136316116	0.115033719089142	0.339500852429518	0.663003804160726	0.44390667847683	0.490909715191263	0.571452598978382	0.228209868696859	0.265449801814751	0.238471676385504	0.405765065742894	0.134156639755428	0.405920714086659	0.754439223811618	0.331675635316564	0.187408038291463	0.218897469513734	0.459118146268149	0.219284228189335	0.19572148145843	0.18183205957661	0.633096115631107	0.24219471141757	0.498553097309804	0.419408894037532	0.251328085777266	0.231492075667212	0.222497534536657	0.694056554436797	0.299498008685563	0.48961299807425	0.213575928908787	0.109930716185235	0.198763130522206	0.0965037972330245	0.180836381768358	0.307500861238772	0.354828206976281	0.735949631031679	0.285742893434121	0.358859174419444	0.685313643952544	0.690600406479204	0.522678276752341	0.759294088400781	0.197387096390751	0.359363661066642	0.588711373994343	0.31912515907324	0.38685380138951	0.401646139711473	0.165077729740659	0.222513444397757	0.0775024215533095	0.381207529906793	0.0459623123603926	0.455010873330442	0.46262450675352	0.558306747228365	0.442318667752714	0.682365918431376	0.386910789014766	0.783556628259021	0.612076148725509	0.524645042914399	0.756048845121805	0.224495995434557	0.35495272176988	0.285182246309208	0.203712030732393	0.752033200026142	0.590724207157939	0.288498440785116	0.00847799080839151	0.675804432808274	0.761840542519431	0.144805070581981	0.138523614735202	0.499788627156355	0.500321166728972	0.336020163494868	0.268552344296466	0.474107064247174	0.595103328202026	0.563885457758307	0.295897639325659	0.632933088935271	0.17718726560711	0.801743439888278	0.2801291363145	0.375744911805207	0.119211679938121	0.523048030772349	0.382029347840987	0.713804479337609	0.523700492980606	0.703079919197358	0.471431101445168	0.407601290187025	0.329847968111195	0.345178925380914	0.71454275401095	0.560347819407897	0.578125142794398	0.257436198756683	0.161252319389568	0.549057082037309	0.716807530169367	0.289883114092346	0.801113501818417	0.35593122172711	0.783453778869602	0.0114696035955903	0.504568473751113	0.0292542134808733	0.298403673917406	0.151562063534513	0.733858307111361	0.549947788657873	0.466564618663693	0.515360538355192	0.0344258315281447	0.769301563051032	0.430996407099092	0.190769482304032	0.72399348525865	0.566380488988593	0.655686889803521	0.0956326064494381	0.347574207172796	0.292003777029348	0.43321368155252	0.783936178492909	0.135083549811328	0.418592304623488	0.259269444993383	0.747967744905101	0.751286546020823	0.212474055362526	0.801130413420484	0.700356519995208	0.785969538047053	0.503643864328236	0.299740141612306	0.531400648640986	0.183526197609785	0.472273464568259	0.177185981343582	0.132853598632385	0.332351182981048	0.584951216413151	0.616872901732756	0.264374290083216	0.109966862829595	0.135332652480444	0.724555844004251	0.46243918355487	0.238247459008123	0.768181232449441	0.835699747537625	0.458990098980402	0.290140517726865	0.208856650021332	0.248105486242511	0.60321367416512	0.193701999188334	0.295275527036836	0.258231845631553	0.328015318972823	0.168242194860526	0.696348157626782	0.52771229384812	0.238363926392288	0.559650394249012	0.191639470265768	0.224522734221712	0.2463796717743	0.764996744645907	0.692656641447993	0.385255621608512	0.458931675969614	0.0975395169384073	0.0991004653252799	0.749359944691213	0.182384867544831	0.826972335999524	0.649800957766928	0.292319006166635	0.216312030890547	0.390233023949429	0.311764188657976	0.536722583357614	0.272625863748605	0.123063135513855	0.353303091308322	0.501546112275738	0.440901219559116	0.268629975589827	0.175677365500271	0.194507190266939	0.208242745094483	0.212013666764884	0.241635753113813	0.260329105230801	0.177694596105998	0.202862466423796	0.169723595267958	0.324387764906399	0.621908256427682	0.134746395801215	0.123025090037054	0.334405837488875	0.190119539576085	0.448017654618068	0.23533440034473	0.489349279340169	0.665219021484205	0.105284370617106	0.537608574463567	0.400850125933111	0.190021297472531	0.303799541719264	0.112637814782664	0.454799111034112	0.383637203492551	0.488365815835413	0.220759064860688	0.316705988970204	0.703010042262514	0.494390204900416	0.285198032995814	0.24753932162868	0.37295469478599	0.682319572172084	0.325615438148806	0.357351152477749	0.471971734435156	0.343572173118832	0.573537485788759	0.500290320274697	0.300153614716321	0.575343961311567	0.478485595573511	0.152974262354756	0.327199862168134	0.240974826044526	0.184198853328952	0.217156442466084	0.4085756702158	0.562377637371093	0.147848597784352	0.407737247758416	0.310455259993489	0.751459955868558	0.326990546776852	0.478739439860841	0.681512300807137	0.226233631004448	0.618760616916153	0.244159636262925	0.401663300065987	0.213820262906106	0.322366362851849	0.55242354481618	0.28317570024363	0.504389050581398	0.77576534480885	0.180216071809386	0.516715389284534	0.176667747411658	0.275741508470008	0.103029790236091	0.70568965986699	0.76731620498997	0.573254197036148	0.767530239807885	0.76526199662481	0.584199899371717	0.792046625817516	0.499906687721499	0.216889477046977	0.394088526281784	0.575499066726762	0.221459482025693	0.778838226208196	0.577944397933864	0.33662179762559	0.548339297452673	0.211139645793262	0.263057521354511	0.367603651432646	0.317395094833576	0.270051150829303	0.56612050833117	0.550093947350422	0.208505227126867	0.255278863819346	0.330573295951911	0.286934763670928	0.744080061053646	0.293865839649594	0.345852392500306	0.262062286200173	0.397159455575978	0.547231139143279	0.419127391445294	0.683689936444945	0.670817953314544	0.189228425245806	0.392382808895836	0.430318730947472	0.683304062940629	0.758134189165605	0.350703813710943	0.339136892269754	0.279969359507342	0.170719140004844	0.184655078160313	0.175602744222926	0.562589746487899	0.304280507015725	0.571159550889542	0.454119222597103	0.653646713489405	0.679784798282375	0.801220785741811	0.334660483182462	0.316860958609957	0.735642754760796	0.412468937028939	0.711350189080851	0.501715435548364	0.195025297463247	0.38986073793645	0.277255426859045	0.266963384058918	0.107133655321616	0.478507267083657	0.62815670934056	0.267870502993608	0.556319754765544	0.472112304058362	0.638316568244473	0.218075107913059	0.156328808734338	0.817940084345281	0.312192802280179	0.156529544590767	0.781956869753304	0.188856491881276	0.181225498974081	0.2613393702609	0.422235136732139	0.531878335935944	0.438657550635641	0.168160750922659	0.304647891947805	0.372065673927428	0.497592208502552	0.361185005908345	0.272841521401267	0.200103761832204	0.773070089671496	0.779411737712709	0.471771901095179	0.164409283526989	0.181483013820093	0.175665006109012	0.435182855066618	0.218196688980138	0.213948862413766	0.66199993949202
Immature.dendritic.cellna	0.681651835158664	0.845702042750826	0.799323441217416	0.752012972148127	0.792342947603389	0.764990268061429	0.762535427454685	0.718240529929384	0.694204954055566	0.739876796578541	0.722694873639462	0.72164010049047	0.746979666010083	0.681239717623229	0.771580375058718	0.694073436900756	0.743870197761127	0.760311963977812	0.717391416320963	0.751333432622864	0.715860455980353	0.683185184442895	0.768480327910349	0.802937867655795	0.701826611519518	0.805544872743695	0.755600558566747	0.599093019943751	0.65675827866491	0.768458735300982	0.75172934209014	0.767876442565166	0.75104931287151	0.769945332175069	0.756407545630535	0.80312579897558	0.739228537785006	0.708870886906862	0.778747636889907	0.72029798553405	0.702886731734117	0.731525433859632	0.861817762218795	0.756114563076103	0.747113538593639	0.706948360146563	0.783262463187597	0.579068796063252	0.705085646006499	0.817262357162186	0.674150467252619	0.734302686029565	0.710884623010577	0.744261962574736	0.736812532810203	0.678937609440412	0.693730244178203	0.746654925012827	0.686159809409921	0.733410378027608	0.69435088211273	0.71169701400578	0.804288511161355	0.793525870624096	0.755323823404449	0.725345633868796	0.764673026801723	0.715643318787677	0.716225532849031	0.663720642755945	0.695364014294386	0.734209731879053	0.712993634329268	0.766635877819307	0.749984189628229	0.758867744649266	0.723857395277612	0.733570477273779	0.617370269264509	0.808572994601773	0.667332837408844	0.703184294035668	0.659092889181197	0.667391129565602	0.689040751043343	0.718333250422949	0.743281521518845	0.763059149871966	0.705740858699042	0.756449811202063	0.70966944794353	0.742746628267251	0.70653324198355	0.614141345261959	0.775527613255567	0.744517268803433	0.599704918890889	0.716797903951749	0.776370152012137	0.714184385491066	0.752004448463673	0.795421963153568	0.740119001920029	0.730393965279761	0.677439994993773	0.723572848807002	0.674091512777719	0.754403714391576	0.688857281210707	0.701752042169417	0.773877763664776	0.704363019595266	0.764020780212442	0.553174555320422	0.775885013969751	0.781651187086296	0.669858592850575	0.708249492551989	0.696326477592176	0.754418684567532	0.725931842635761	0.731758342155932	0.785000584038424	0.793886974933705	0.743365604834582	0.719889376957306	0.764007920602935	0.716507703394194	0.743536165074254	0.695501942313497	0.691785800258833	0.68050345454298	0.612138340699487	0.771033038144317	0.77159909281867	0.667547497601841	0.736563525324277	0.722104186949529	0.642804876708563	0.733913232390456	0.753419929079654	0.665982698464791	0.801657292432157	0.753581158583262	0.720617964222375	0.800215673641865	0.700084719030732	0.755054889716702	0.777749596224062	0.758781091804281	0.775214872228862	0.670163790858466	0.713012895524983	0.753410092704064	0.674086270289999	0.685660599568521	0.786272700961141	0.754173095928643	0.686538421370109	0.739311964402235	0.74079055452765	0.744509609991673	0.802252112660092	0.821101054509769	0.69855755776142	0.761146517672652	0.712530003723999	0.727970029306226	0.715881815960818	0.726054698546244	0.697748966491937	0.71859334574677	0.786094924652523	0.687882012486186	0.67710960347074	0.747048508562504	0.752943821848651	0.721384552559575	0.801298189704783	0.703684319419755	0.668018773503645	0.723647806567922	0.76711331238547	0.796821420038885	0.698068027294957	0.772482832612817	0.711203370969153	0.739815333557335	0.735259268495049	0.687507775330984	0.717060598309365	0.81864098610603	0.787581515602394	0.760673006705631	0.69930476932288	0.773494872091787	0.753693096574242	0.728477994275185	0.735367964340125	0.773571748461179	0.78009447788494	0.819381829217276	0.747359739430614	0.669341458347314	0.793799000219701	0.74530297178767	0.740174746263492	0.661967692185077	0.71801710461279	0.696473013396155	0.711723946772084	0.679351261888269	0.755764375727213	0.724025844257338	0.660540154555897	0.628526026436627	0.695718978282238	0.808353547356303	0.744382832040432	0.774857993878239	0.757333358530945	0.600256735750977	0.672432104589335	0.767741125558321	0.734176033544633	0.724432372230683	0.778106006368562	0.786369326181375	0.795791966252387	0.724916449497451	0.622267078224016	0.682312623520143	0.732374201559795	0.743153991009422	0.653381678552143	0.621335851697242	0.701021115326428	0.767655730451967	0.730485385659231	0.794008737635151	0.717425036973338	0.677295576477392	0.687333815173445	0.728790702754942	0.760622558615464	0.747598681305354	0.712271723685602	0.748849757394126	0.763276621252605	0.635865227279642	0.683347975281817	0.743154998657481	0.658585362647262	0.748153430654429	0.696559680800361	0.778344531312559	0.696309841795597	0.719005617631753	0.75533084421549	0.750080696181854	0.705196650978078	0.717083883886948	0.760939638454092	0.786923368742524	0.763504585326558	0.673719704633087	0.695643757404356	0.768177062334656	0.762484473656654	0.755837671618124	0.61290016037277	0.727672117853798	0.754192697674521	0.732183173302052	0.747567214870535	0.750878280381173	0.737492025065615	0.714539442298881	0.699671170360912	0.735066315166679	0.752708238408572	0.710430303562	0.750246005178979	0.762232774964035	0.739928484875404	0.718592452760449	0.675289058448234	0.673956946604102	0.763955245766673	0.758770375786759	0.751236338312551	0.711719379062757	0.765716384383217	0.68939221039321	0.747897169951482	0.685437008272964	0.657399792507659	0.721162221837595	0.741817910809927	0.744839697810794	0.789427790695526	0.723817655068689	0.773952357940611	0.771933752612807	0.732202407203023	0.719782291602182	0.758158283491358	0.765694890156473	0.657538586729666	0.745875924965075	0.772232686562091	0.665528700031331	0.709090692589707	0.702969062612264	0.665053960936933	0.752774810760329	0.717803134785781	0.825195589126309	0.712928987550894	0.765347725469444	0.725623518692497	0.726944960997738	0.71672791660688	0.748076819049899	0.715599957089	0.727435378394748	0.811623479414658	0.721773583308253	0.720411577652043	0.734836477692928	0.758860478143061	0.721404503837915	0.781302606453549	0.768005425832155	0.726194158300264	0.761245120137108	0.769235843221314	0.712046731668773	0.744251829489022	0.695754644107755	0.665018823722582	0.720975884676733	0.726557547417853	0.747176420894655	0.712831266383447	0.78046739316654	0.702447562378939	0.749890838986899	0.652023276340202	0.657148940067322	0.658531213489129	0.707922412359059	0.717710045500928	0.800510380441797	0.626257186284656	0.786083675697291	0.759618487117895	0.737246710334327	0.773457498979668	0.713192566113295	0.679730102721316	0.75640626562625	0.750322913463365	0.720383642026793	0.733115100223618	0.814002022008789	0.750786879018791	0.631668117904958	0.716261969445267	0.783277067562016	0.673993962725129	0.68135832612194	0.700023209935365	0.762932039704468	0.725172751502386	0.75442619629066	0.664185768353229	0.761381415334833	0.620860922284382	0.693715616113557	0.800827874494598	0.699953899014933	0.652210597888146	0.69574905242596	0.769534218726926	0.697289380600307	0.737193333777757	0.781002815467355	0.750395629216241	0.703286940192245	0.668786309310028	0.694143750414671	0.746290574603818	0.710700394459271	0.742791200467782	0.699122562028427	0.765056476377023	0.731016744709806	0.749687918813117	0.758695119933047	0.760760227058472	0.783630837995732	0.717683887625651	0.731301643896893	0.777686643665015	0.720050643532639	0.788022729745604	0.781923226033026	0.804176000797215	0.719433970044899	0.730994730779816	0.717833144281159	0.6861757576925	0.71566993574087	0.719515172538436	0.647860055282088	0.713058506817881	0.694635799267278	0.74757670229079	0.728446576220748	0.711693267391475	0.690390193095293	0.800145476673276	0.75862297762796	0.694051211310554	0.711298741113397	0.759216417737739	0.749645350283	0.75315734982529	0.580067030062362	0.655401411985852	0.765143455396604	0.732880031934895	0.738650165574192	0.69261728644303	0.729920654830986	0.675850654847972	0.785893626768139	0.710167944885195	0.748565581419299	0.720943892524704	0.671869442495106	0.750184715131452	0.77615712170841	0.756453802444719	0.721860747899751	0.768211657569757	0.706455914464478	0.746180102486647	0.703402182708789	0.772418053256204	0.789445297334433	0.771305898224664	0.745886682997056	0.757208051873876	0.807943785260561	0.763126766817153	0.728614076888276	0.730174421440274	0.768993754918553	0.743253399756386	0.698493792266287	0.672346664596346	0.682244522235246	0.780919185772321	0.713287947098969	0.666627867234496	0.757404030836726	0.730205459020106	0.768099935202801	0.731273280943469	0.684102801658016	0.677516514346128	0.747548746362378	0.701669745128745	0.795320127346169	0.834268623261973	0.735467139537392	0.751983922002204	0.740247452935518	0.681449955912003	0.792208891414767	0.734909691282028	0.779151183484474	0.704893665899789	0.74147736089853	0.768491444572988	0.736827095839765	0.74815882999383	0.665898480417401	0.679120751622079	0.78158607074775	0.724001767044245	0.643789345035429	0.714938682105761	0.721936975488462	0.769452592818589	0.704662457114071	0.621316976742411	0.699983829958112	0.678774309775603	0.726046013621848	0.69038994006451	0.739505801055428	0.682119883258726	0.704019136736991	0.794784937614166	0.744309955727066	0.699292830032442	0.702941874369088	0.753917460576779	0.738082839694423	0.699004096212141	0.757910115693732	0.753935072238785	0.763042319677092	0.749077716109768	0.804262398723325	0.726157776975563	0.782362859689907	0.725363898136097	0.724787299888083	0.74839011783353	0.623812940447569	0.744969206379495	0.677517944013821	0.766986788782108	0.762360970246442	0.731157001490989	0.724817865507563	0.731144870626776	0.704019066281027	0.74847625459047	0.738383453757773	0.714207937479108	0.641982806825623	0.750047743028292	0.663565929144401	0.729181565872042	0.761321691062742	0.723264895968007	0.801706774471468	0.657791885991207	0.733266810032277	0.764096639256988	0.745214164780758	0.720507955872274	0.695355295232906	0.712767467982547	0.708595418197298	0.717424164464099	0.701221027068404	0.73304260864494	0.750475843385163	0.779631295968128	0.697991102615778	0.728419801639729	0.662909022916781	0.697501016960631	0.747112699139142	0.692302889005255	0.761025728338363	0.762947345447943	0.730829555637334	0.696861361520456	0.806152885919326	0.74602613606476	0.601100887306594	0.734124292039482	0.796828151699866	0.69876709039319	0.687943793128153	0.677010306077816	0.652044979091221	0.716491221236955	0.720480852807081	0.800882532622546	0.737063693529444	0.706948087957471	0.761068379793795	0.734939369818978	0.707480143740724	0.778197650392775	0.784859555575448	0.657132861648381	0.670076004066013	0.70371370489702	0.745381070468205	0.716198079671502	0.740908317286065	0.763490371175309	0.630264955889174	0.776602467179631	0.680538202803258	0.719144953247306	0.706027392946516	0.659252352586152	0.777608664965308	0.808974183961126	0.775036085018171	0.738477587466933	0.663256994936665	0.756166180957742	0.770460560822903	0.664669305576159	0.785061674470056	0.768557285729105	0.756256259264177	0.735849480738185	0.815935127576819	0.707321402228583	0.749537694788089	0.676424759471994	0.787368292367192	0.79305430053323	0.628496343632543	0.795252716187853	0.716037020997617	0.652128616225023	0.688110746281086	0.801132734775677	0.746291694384563	0.730530276314392	0.740025221023333	0.667527927571975	0.748262127744009	0.654482105452416	0.690742840084658	0.77134783262984	0.685930453760692	0.741566149008756	0.741132470720608	0.73158618813494	0.732577700503642	0.752427898972878	0.670555629227741	0.749924784013634	0.818347425224903	0.685560206763811	0.730343452706095	0.676252452399053	0.685192637364588	0.742716061014536	0.653422393240974	0.70886043575371	0.719117370269773	0.732785045075735	0.656421511206642	0.763426114876853	0.734464040917901	0.748423470628317	0.724018771942561	0.710472255205466	0.708216106171837	0.785025411899637	0.75673557265935	0.678423013787543	0.674423651034215	0.782470876459654	0.806563700999788	0.668709511931778	0.714309593370971	0.722578627555744	0.721453438227675	0.662407183098465	0.699943748620906	0.659198361801462	0.782435259301805	0.715386041191933	0.705868186802371	0.703722054624153	0.737790467008981	0.739080501949771	0.585658226617642	0.748843640851167	0.690176640163795	0.757889024917001	0.812053514274606	0.751943201746254	0.705655983844404	0.680036515803657	0.683180203152524	0.663076130714654	0.649079240440815	0.748950019693911	0.701406918487828	0.803638192041639	0.675625352521669	0.782946135139188	0.767319288125322	0.743690492400962	0.728040672057732	0.682262483420744	0.759851126453435	0.677405767314268	0.725677815111448	0.755917013145769	0.685561022471416	0.746523694279913	0.737615660113758	0.752688314831041	0.740903378327769	0.773882768941043	0.733272811017264	0.701919164328307	0.70629958226299	0.694248751457476	0.714167755700157	0.783964907422703	0.709616662918651	0.703835458069415	0.683496917881061	0.757020400266707	0.672559079927662	0.692246514164019	0.711858541395927	0.772974839450979	0.705647499730642	0.716898943516688	0.744948277671592	0.803910317874439	0.758868919491472	0.723886891272828	0.725535850682937	0.773020355286431	0.75254111214576	0.7031304679743	0.729306543619829	0.714747289798222	0.765520726310557	0.708276113858205	0.600242903435647	0.762627204444959	0.78819565747029	0.695949929587449	0.717209690504561	0.727416155362505	0.739025851785032	0.719069855890303	0.722418128839375	0.789887869772436	0.778217788071158	0.768304027788914	0.755537912021413	0.674248144061604	0.738443349862001	0.710442415572473	0.743333500135269	0.716113988273819	0.677683630911278	0.751522222304702	0.780769999483259	0.77111564727416	0.70578331636124	0.717950618415896	0.72846745066807	0.765929697346887	0.744032118571862	0.690755059183068	0.764994267481339	0.774998068850915	0.707635948447288	0.696220391337905	0.668198617776244	0.743206601428951	0.740578805664057	0.754629997958599	0.72732417374572	0.76237504347024	0.763115644507438	0.801354944248834	0.681995491419429	0.633471697212875	0.729106428317802	0.734554242194916	0.760433154073659	0.690347341434493	0.743773637670756	0.851222125086709	0.699932243146575	0.700129400132565	0.742604175432133	0.745990897463216	0.648523706613594	0.702913203010695	0.755017776019022	0.734909897925935	0.711784493099415	0.744789582273189	0.736739426558427	0.703015078861826	0.618173582260673	0.732062961623292	0.721951719223435	0.793932975561686	0.72486964453632	0.729475561258434	0.714017949077127	0.689203678737396	0.696537900433314	0.77176194776262	0.681776116357556	0.628388624860291	0.773608260590194	0.693626929532851	0.707064383060269	0.778262591298531	0.791882660471335	0.708137720364141	0.735242804466169	0.756941314599559	0.735812656241515	0.736441062266325	0.711871164463833	0.72715824671887	0.755523165885631	0.639728409742353	0.719578434445838	0.711058441454849	0.825281751676886	0.749688822103575	0.709836410675455	0.769938699565601	0.699935265027694	0.83167229486267	0.795623448730718	0.760337050850608	0.778571772692761	0.705298698019869	0.752560740032864	0.761947651610845	0.678721913656613	0.79749736370593	0.71153943544952	0.796749334257163	0.771321092886359	0.646527399052444	0.667533922701377	0.745340827314262	0.776910196232885	0.731066348962757	0.689549763293711	0.634940819031696	0.724518925275936	0.738279885505537	0.781810336925833	0.75378992149411	0.725385672929652	0.804796969559163	0.668008726294615	0.71887789121616	0.796238521021755	0.71973355867204	0.67341466998565	0.750562730346938	0.731433823548359	0.742207008282999	0.790520050341515	0.815548049605362	0.662296625845584	0.731991863354313	0.760492215720151	0.732464280769168	0.735729799433168	0.802010423187024	0.70646656250942	0.759411305510787	0.74453196687496	0.663578669145153	0.679764421963558	0.802669416583099	0.724184163471591	0.754586851133346	0.72658556170959	0.713687167111088	0.732669842301061	0.713697859124126	0.772797310475249	0.69002548090029	0.697751360410751	0.689741602943884	0.627157524080583	0.68668679125316	0.740277046921672	0.718307423196358	0.701780350801366	0.671664800959666	0.723102177687453	0.674225359886993	0.624880355799531	0.632114100608549	0.799276279818399	0.745491352739141	0.808443398858253	0.696188959883633	0.691337568552767	0.758359566015172	0.604162345226423	0.740229631004468	0.780636390254768	0.720819424253234
MDSCna	0.328350379643053	0.734413087776042	0.313012683214456	0.528986672985664	0.562332150304695	0.389731771532045	0.60719340878382	0.75373342158008	0.616776956457144	0.537021638094292	0.755735415098152	0.810954242071315	0.689140051830032	0.442938314853261	0.664675812761898	0.71058250323281	0.52241837519085	0.692275398652672	0.669311127424237	0.620164944417078	0.613983692018373	0.65726735667658	0.815025138268355	0.608046113365232	0.721402150265985	0.586800737172971	0.394343511205931	0.356688888000578	0.59080991808874	0.575621344928612	0.433692912537867	0.565607651852182	0.618599281132755	0.550505841052272	0.692451644685075	0.409406859275153	0.539950249178482	0.459817007355565	0.652647050869341	0.5658940475492	0.681260183476448	0.565471118600158	0.682112476447484	0.704514215294572	0.794109759348963	0.528700221630977	0.799363488225871	0.88557321604689	0.426165213470021	0.373757268554096	0.723251674940096	0.491729459258522	0.489588673645624	0.505826650114972	0.792781052011232	0.54945179741794	0.706787930489662	0.63033647230898	0.462439283878092	0.525153236583999	0.507615906929203	0.47936925599601	0.452021844408057	0.717541651401369	0.50714990417584	0.644204606184619	0.60658855846772	0.60750981414769	0.718245915661619	0.520622187303923	0.289229690977747	0.58651772685871	0.685204710236888	0.375802237821262	0.561722254827708	0.432123576237878	0.454059457842095	0.507693437694168	0.680839258032963	0.535498228652308	0.449626164442139	0.657211961129497	0.574081737442032	0.490325410236227	0.347151025028545	0.464630858535886	0.662995948016923	0.806651811660392	0.683911393019175	0.754485499466361	0.345290258543173	0.675982090040003	0.600756991134265	0.229588137362461	0.546347630892311	0.64982568657287	0.539065537109144	0.586922112993427	0.514692632844078	0.647590180933784	0.581111539635678	0.348257901028997	0.450331490713582	0.414081235615373	0.223215333344825	0.618065641339994	0.466389748209549	0.588056341116714	0.545369470806608	0.431969634357393	0.509302756562703	0.816285601082359	0.555607173601162	0.929861269052039	0.697852235198453	0.557491861999299	0.517263387133322	0.647024662102106	0.623221461166571	0.525779278932136	0.564323877463415	0.737865526276336	0.470147533063989	0.575509133489514	0.56156982147174	0.514100612026574	0.770530093807912	0.549410965884484	0.567205848602097	0.648537176779469	0.516712021408972	0.77617039176918	0.590800642543258	0.4875281421208	0.601565909193481	0.46289603466023	0.776426335165416	0.712814271775343	0.487705577098464	0.510574508108339	0.582827118345522	0.54835409528346	0.729525876754115	0.617568626372738	0.414994201649383	0.487723884445216	0.476226954800315	0.53838231681693	0.526317332080014	0.772152426940654	0.663694327268077	0.525048525802332	0.854944540113899	0.817942504630695	0.435380979120699	0.334389923101062	0.642918799999983	0.756834160009928	0.605168766985958	0.777736364991032	0.503468354818701	0.590369956084329	0.64851152867431	0.58879963649066	0.627762708392377	0.528570513797417	0.631593559927645	0.532840031059999	0.588981896142014	0.453238713697882	0.53207787969606	0.5518024744333	0.699700911065252	0.572513530138607	0.406309954698067	0.741081154299357	0.490307631497055	0.715442097686244	0.527050725746835	0.834183093018212	0.733030517766217	0.310385864804084	0.57558214628467	0.617740594711808	0.7174752395896	0.817936310490449	0.573057141582542	0.659423022095774	0.54208474924591	0.492265636002531	0.405840165744114	0.699046489887739	0.443047369128887	0.26296212669378	0.484728445447763	0.50108685751068	0.300513425966791	0.360298211407508	0.639977524827146	0.705011921190704	0.795928637711875	0.728830167030071	0.786502134867355	0.48484242428907	0.632062044334488	0.368889929012458	0.506402469122087	0.506628391713164	0.701307786151615	0.435828903979938	0.799909684669785	0.404049033949865	0.519569108733214	0.684996038401988	0.559470578803134	0.756318676329676	0.711920395739903	0.543209384851083	0.331898842420778	0.610716344804101	0.225663849482683	0.806012234984731	0.427217875584089	0.462893303337775	0.693475506924866	0.841512692376373	0.638753216456488	0.767454843901272	0.45908233625969	0.558410493307532	0.756304603327118	0.358107583093904	0.530964190971858	0.521834929265909	0.777782003999631	0.337516076155879	0.787266691784642	0.395609770872304	0.443982007502596	0.480301850099635	0.482672279581792	0.757776117096564	0.471384939411351	0.694970631567984	0.417556989591918	0.736822382663423	0.603305596971804	0.462143768845458	0.589892843720905	0.839097497912488	0.633147726432981	0.58500719191533	0.534422815219964	0.503494207538717	0.738433070262767	0.540099695725319	0.552953992047956	0.396931913433478	0.449690297958745	0.645922553352173	0.501575570954519	0.608467535850446	0.741325651632007	0.706338534086266	0.359480251494313	0.532279785448277	0.618168521123075	0.774598093822061	0.725758884940745	0.524596235583439	0.763851940293007	0.810317053996737	0.461639713870465	0.70111328964031	0.522061195810605	0.483665517968211	0.660766085178682	0.474472995422658	0.625828020461918	0.50248277712066	0.81631546036583	0.549001806473396	0.404869086587153	0.805291228533543	0.587903163611985	0.549553244695828	0.871949073639598	0.87782025645966	0.58756070810491	0.555511315097065	0.499378727049601	0.412896627751049	0.660758422482054	0.735365262975627	0.701206834961052	0.684335227988705	0.861648653557635	0.782846751135273	0.72198642377321	0.715552376873885	0.649119992089352	0.404903652706674	0.812876406726651	0.456396446310656	0.579504769598541	0.799715945775862	0.795857570651091	0.493751215219292	0.500551329897227	0.791650529667833	0.676955874831532	0.375219708222984	0.778275061719786	0.693628165031974	0.877462729392137	0.441601866005793	0.677780743254986	0.597075469474138	0.846622202028093	0.451976099548807	0.584751591466802	0.769826725083256	0.523572043939879	0.768303210105469	0.75058576060245	0.298063975077653	0.582690986082403	0.530487727879867	0.681178729559873	0.873004716855891	0.740987396372951	0.561045388441693	0.602710128342725	0.654233081530927	0.511531082271476	0.850602877877517	0.531642523290196	0.287686637074493	0.395641826049054	0.59174513428498	0.305813553290069	0.580777977597467	0.69924759748695	0.601750014359759	0.580566428237044	0.637619743650315	0.411270266332186	0.628133421793364	0.754275746776037	0.506607105461193	0.847115469650526	0.471998488183651	0.825079559360632	0.743459293051305	0.450833158702918	0.595214413861132	0.75623774600953	0.613426029941976	0.473437790128673	0.444114891866003	0.623835101895346	0.588839271067189	0.713876643484798	0.824850619960898	0.620906980999369	0.541773050254769	0.697589229824573	0.805909557776851	0.461531265483622	0.599290716472127	0.493955503495081	0.53110602609691	0.590792526386996	0.592348972944886	0.309064447045755	0.849209097750866	0.617651091873296	0.453128296239364	0.738481452261716	0.879418185568634	0.553279663895574	0.715905554305395	0.937169810611583	0.76446767710999	0.573235875618879	0.29815032753349	0.465215177480934	0.571488434001714	0.589591070193543	0.702892981157626	0.697356115253952	0.636398111378174	0.731727325395274	0.395379794021397	0.66433071768942	0.831113306639317	0.52664411359194	0.818486011121095	0.772677121538125	0.533401815541087	0.630962447881709	0.631971294257183	0.44499863584452	0.599658970850529	0.456810534433466	0.562177251657966	0.573945927448835	0.648646147068453	0.61702163848633	0.528792575830572	0.719691906148937	0.552975449842899	0.46590436600568	0.74204761841907	0.41102745024952	0.86494340467908	0.633203986502726	0.768121647550073	0.57106720376026	0.431294742517195	0.549383138376577	0.852491162682734	0.480635127904208	0.81934834960813	0.421059734596921	0.424044888030437	0.610263576542119	0.427381547775491	0.846543901291069	0.689849673459555	0.795339682657639	0.520014487894375	0.689860106056583	0.792406449343883	0.735155554604492	0.561232646673339	0.822362093098528	0.562673986979722	0.664697685851443	0.615367753857165	0.492394839369473	0.375097166950084	0.660117904704712	0.754564503758051	0.437014181200792	0.76367032734577	0.632480367535063	0.63746025452889	0.472699075658191	0.600812777205169	0.753924923801979	0.373117018056355	0.637016197192522	0.493032447313031	0.668812117999325	0.715552844043328	0.399046124683333	0.78340446959915	0.740403130032371	0.612452599046357	0.457045077079544	0.687375110494799	0.796168477614204	0.522776725312995	0.629590691623802	0.403302939883249	0.717994769443199	0.657980721933576	0.712052164784433	0.642072511397239	0.619279005934545	0.454277833920645	0.720518934744298	0.661381289276027	0.404365627544286	0.549507328593231	0.51610782360004	0.534170336647602	0.595077651246231	0.61052231605029	0.805983894773246	0.542244827142546	0.379340875595262	0.451391541591724	0.411088003202097	0.698439161479527	0.732495777236273	0.419987707350948	0.558545072913416	0.602980450844583	0.497931340466886	0.700359203326504	0.391076738748044	0.505708287634304	0.69296615383409	0.514362343439516	0.508553777416414	0.793577253749484	0.626277733120233	0.795612702474301	0.56348686992588	0.545837541582278	0.579783724327717	0.424155629000557	0.744029491849915	0.713124945909328	0.368535231811759	0.533906553777344	0.587157774223746	0.838351036409456	0.633022619829534	0.721916802318231	0.30759584953534	0.410182142829842	0.467182930716409	0.437052530605171	0.544369988450347	0.596245702843486	0.51691442133524	0.430900816646125	0.351105005466614	0.786226233421845	0.457449231899412	0.404230266514733	0.519288141887251	0.630914449722313	0.879884206625844	0.449336865466446	0.7282153511273	0.721226957401769	0.468319557401642	0.564791585980776	0.734178635844815	0.687100091811385	0.605314041037851	0.606916116704028	0.496691624541268	0.435276091747883	0.665679323142382	0.465951587570574	0.596712072276528	0.714164197996981	0.781325743033792	0.420840488036906	0.389392276645849	0.413289908736066	0.56248299247466	0.324937101269865	0.362217159693646	0.37561616904315	0.754742419615344	0.43926910904698	0.512796477327386	0.675839921421571	0.309208123453028	0.555524761541684	0.508687650285292	0.78622988991964	0.533320886666137	0.664457365098896	0.405720283443394	0.423789824549067	0.388678261222258	0.482410363261182	0.453237533567532	0.507902349848886	0.435880247313294	0.856595141155275	0.47751583968084	0.427878425349567	0.743653200080221	0.727020886969713	0.829723005219287	0.792963968068491	0.396565510411498	0.63826085284136	0.59555838641042	0.407517889080227	0.67300803769631	0.527683397755537	0.437229002532415	0.620683194472992	0.485130045632023	0.568397412010602	0.382869292439702	0.666583515035775	0.726761644695273	0.674358664256653	0.529967268914462	0.741164346362726	0.569948232291113	0.795276399955769	0.562879953067683	0.493564692380367	0.867633289767081	0.46807017949282	0.648831486319407	0.74231654385676	0.391154310268716	0.751630640454062	0.579796326444899	0.629609245120041	0.4126295743075	0.585701757763401	0.836199759633449	0.368068504443827	0.388912936013762	0.683478746281095	0.560873837798882	0.410931553239094	0.604375805296638	0.596052154664585	0.704123443575963	0.679730991557184	0.462949210517348	0.730664755690264	0.468357072030057	0.813357965313647	0.604871132025997	0.493133559132668	0.55275109312147	0.765664344225883	0.692988185093858	0.727666779815927	0.711103511245586	0.627745277746554	0.507488217579308	0.578139999132408	0.439843259052692	0.464648704968005	0.771704772795632	0.546995195148119	0.662622295044358	0.593913890214019	0.389614384932322	0.665115078253996	0.697659106014709	0.438297259369213	0.715892707803621	0.606309198837479	0.850155141937209	0.376984452867712	0.636340257067335	0.492659224301406	0.46123698896556	0.556706765522776	0.802422330219836	0.730153223473579	0.628696606449129	0.697832483979045	0.49295557398601	0.7505491495825	0.580704735595698	0.433181460922165	0.700780432654367	0.659472288267347	0.661305668453473	0.461346136413712	0.630358655232741	0.535303951365911	0.476221509658274	0.858072530936872	0.343183137704116	0.482300070520573	0.590004737685094	0.771563932512355	0.848493820315766	0.479004844512359	0.844281988267391	0.720249993414909	0.832879464310262	0.6111161392721	0.598546905277142	0.78540740008914	0.479486872580877	0.631300470374231	0.47871203422524	0.457127608932524	0.504155452322351	0.735701017219846	0.739065505950551	0.495984294060983	0.392140406316502	0.437239939675811	0.765214986288669	0.659043187087471	0.50202008927521	0.839716281164683	0.735633615861067	0.536020205322144	0.559345731314046	0.385581188739967	0.602924292553054	0.756942515010045	0.59290489509588	0.462955917289004	0.500328280274732	0.614729262633857	0.466983577159995	0.770933323189257	0.601418774487977	0.437999255707879	0.681568043525492	0.517603703448714	0.438537356732621	0.419607162940923	0.859397726314977	0.783347729241529	0.329933109202751	0.62844230129079	0.373151067796101	0.6402737656547	0.795167798632477	0.622227192182811	0.756613659234168	0.689701281298098	0.495169693066753	0.429163618127026	0.683190080734953	0.523174577721755	0.570478879283975	0.645943511699212	0.431607057694914	0.6177039756689	0.584082166862579	0.60787042718693	0.486626463007269	0.482354870367897	0.465479103599808	0.423012800112301	0.564560269339006	0.621523072146862	0.565906712611042	0.446814847052152	0.50537156877896	0.489210140763655	0.656769865577868	0.667293627731524	0.616068998601916	0.552019436020539	0.499183498485429	0.624025773641448	0.573338353577681	0.637224234290607	0.556440285452101	0.572557765862739	0.547506996096406	0.578100322749898	0.632986593608777	0.466958722581733	0.525369400402115	0.487256616999902	0.531526597267017	0.63590618143702	0.504792038151151	0.571097652864779	0.48720877632955	0.601000893823938	0.735783878062517	0.529669836234992	0.409419158348755	0.522000064889002	0.727027978753231	0.579431975255027	0.568642448867842	0.716333609541998	0.509308281864639	0.601197218776735	0.644674208943985	0.530103997826643	0.474266873999092	0.60161083825968	0.579335969094495	0.6327523524282	0.530498809554041	0.469227549246613	0.45251245597291	0.413912757024999	0.522432975081217	0.650469088630314	0.623161589708034	0.425909678436163	0.686043474028436	0.697131054618232	0.541403930595548	0.655552351681976	0.636556518902198	0.491678961957842	0.402019975716294	0.597388712878816	0.566891053017964	0.530261408034755	0.62453659285957	0.540400119300282	0.53726197147431	0.749276411797513	0.485685938128649	0.723354514360179	0.659921126730769	0.711694960494757	0.464153259345489	0.667391140154781	0.639057743092807	0.544131406982691	0.731839239605304	0.713007102938212	0.533598420905452	0.67584421556427	0.589751876088048	0.495321322673928	0.641055168181833	0.635411245407791	0.508986535857645	0.830742810882462	0.661858682859957	0.493907276573631	0.576963475036897	0.415095526832927	0.576343544947915	0.60717332843342	0.489041643024493	0.485685963782026	0.609357191152785	0.708892168001672	0.623622744415526	0.486264598857106	0.613005000318447	0.668393786765417	0.777921486887828	0.595369945114748	0.697441496428903	0.709194763170275	0.442374402833774	0.611880533513234	0.493176535201251	0.683657276294419	0.699279861909934	0.528084058976348	0.553142291190874	0.630967000491812	0.789470687885239	0.702521164387924	0.587725751320696	0.501529252162996	0.619369635010528	0.493197874299161	0.557679961621435	0.740164165054778	0.584762297282227	0.613163213233533	0.707842924383065	0.673983748960695	0.636890572761732	0.69107044928551	0.706465517645847	0.473826793988105	0.537939988614833	0.597707932181469	0.505766391130146	0.563247951197491	0.5725757170194	0.490147386236775	0.518687950278153	0.465368490269142	0.594768529748552	0.491427676214793	0.632793209457322	0.65990067308881	0.477575701051399	0.67773744549211	0.504764546574378	0.613546640027274	0.450578053771939	0.535322775161839	0.816305227454114	0.673074890790702	0.562361228529627	0.739186866502083	0.544050709707677	0.623821216589261	0.526470788819123	0.691215924319051	0.598659306827572	0.638050257019636	0.471237987848897	0.457785311748631	0.555862529733949	0.657929041549222	0.617072459706795	0.581630773823727	0.572893182317062	0.634303067859411	0.765203461746787	0.596951988810739	0.50353091958913	0.550287000034311	0.463020167675946	0.757096178003163	0.604519857405543	0.518614607800878	0.701222734066041
Macrophagena	0.3284763696584	0.372827348360852	0.392891396363697	0.353464944970203	0.395680443123862	0.345419843444465	0.37931013803714	0.351063387490818	0.418366318540808	0.453437476480637	0.57870575534696	0.526514536557473	0.535530577275082	0.42011892197178	0.466906396154379	0.50502509956516	0.366660386065939	0.420988871815871	0.44936625223723	0.480991339056485	0.40929102649618	0.411968647932706	0.497383275895122	0.371636129450724	0.408988831283934	0.454896255260839	0.400375360913863	0.365364452940884	0.45674752056481	0.362011006614038	0.441581523588034	0.336237272135932	0.432460691495337	0.418113857438383	0.389266853671994	0.414541464317693	0.362432014458047	0.392313850823143	0.375638146284442	0.405944483117437	0.423758237480348	0.389838178103929	0.378890861134619	0.48816115835346	0.4907831539729	0.291662611751269	0.416587519738165	0.580460599884882	0.408930407531457	0.485532163807785	0.405091827561937	0.35711556073128	0.334113020381316	0.355607616646835	0.571407182078642	0.387533239650092	0.474408901544281	0.371071034313233	0.419535159155526	0.333641314673102	0.480671107567559	0.351160635842977	0.456683985339901	0.435752226041188	0.320463933671398	0.411664516828193	0.378283225496461	0.435522162639694	0.462281970018738	0.442685796647147	0.372938895717581	0.382483105217502	0.455098202339296	0.396850017391343	0.428082780762138	0.406092830304674	0.346837507103893	0.344719052377705	0.615597803976589	0.29093051650173	0.438525487719941	0.382423278370121	0.344766648391892	0.430174400296292	0.385694022214535	0.404151607377914	0.43972042082171	0.510087246229197	0.561195656695281	0.484240359041535	0.456589325665173	0.409949216721406	0.440552082774876	0.385501842241248	0.324450187371932	0.400727099878032	0.469183827695199	0.288844357663466	0.42882834150862	0.379125302771537	0.412960320472526	0.350182271157881	0.324087317612499	0.301590711812547	0.31968431711043	0.401757239840997	0.48675975353959	0.408148093536379	0.46231330312231	0.457757248319381	0.41817177857682	0.512105739352213	0.352408526763359	0.634882479489806	0.3594911722408	0.435033974179123	0.416072579905603	0.445451618531899	0.372611028008985	0.366125306508116	0.31056345394013	0.43015337950851	0.454549069446598	0.359119114579871	0.335747877321473	0.361013031482467	0.645187453236858	0.33357744879441	0.413532972873745	0.533580711144611	0.36960409464229	0.526349733409435	0.427097822411205	0.2852960170722	0.38541390123142	0.359570643052187	0.43854537570334	0.419619900484013	0.416989337552387	0.407979790659351	0.464479451584761	0.360818717223622	0.458891423965299	0.349419997262642	0.345321944379	0.373009134106494	0.364233130649621	0.351943171222404	0.399614800432993	0.446564787372075	0.444555591651136	0.437546376844962	0.525070251152561	0.517452177991439	0.384058033690737	0.281230903578079	0.467520785460141	0.457798941560111	0.361399415799961	0.485327834327309	0.375925162249572	0.403887857067852	0.459413028528106	0.388158928463434	0.477378676627762	0.41805939294714	0.381176020270054	0.355931241343824	0.503418512590804	0.431727539236864	0.496193239978224	0.359121322974016	0.450062825222981	0.296221862243479	0.32757987186939	0.47855438726	0.428634984295354	0.527013692963757	0.341047929289444	0.492017034952714	0.439107191847674	0.371376741544775	0.461577710932619	0.380120618355095	0.551618283375091	0.436223361037736	0.364054512320464	0.402772079100031	0.34379851666168	0.343960158501161	0.318611524644031	0.326174801519152	0.439659161399916	0.384738774466224	0.418306194267718	0.297460562839698	0.331169955083089	0.372993336673271	0.404068320642811	0.417346311944537	0.411435201965394	0.528535362802525	0.391725631837144	0.468286061901891	0.352347779600753	0.446141375339586	0.420225674796105	0.363210346166123	0.44313913728066	0.391937028159682	0.38602226469435	0.39979019796877	0.421373160784353	0.40250575648058	0.399938862494959	0.492606481780618	0.47110767733579	0.51744853698585	0.217109539685089	0.394245019750678	0.370694750106702	0.643426478540569	0.397286749101862	0.418260433029778	0.502301909823197	0.501193313586248	0.479393305224548	0.36122496586737	0.404115583693758	0.306734036035905	0.481618843577818	0.364701511809658	0.4384963532514	0.3052281130989	0.549058299602182	0.306923906699794	0.494464371408873	0.388949744373144	0.323095767611473	0.394113951386624	0.37298653565919	0.451343926316047	0.424585510128961	0.469070522334958	0.342072721847141	0.49861705738556	0.348991192352719	0.328929893865799	0.42696355649681	0.564115509255536	0.423260544581289	0.381080238601573	0.290390371864528	0.391579954781932	0.37267133173229	0.471159112041974	0.460462585210263	0.35084246360163	0.460512303214104	0.318138772928702	0.387128183225477	0.371441448198597	0.441548609905331	0.468927296248474	0.270616421177522	0.49426427198288	0.445803442615766	0.374100280937532	0.46101978758347	0.480807533875896	0.58548191620978	0.526596372436777	0.40240058061258	0.433427870315657	0.316948536437008	0.322706778090857	0.425426092957403	0.347166756086791	0.362980106109493	0.311756901116208	0.530280646179919	0.483617566969768	0.369631455000124	0.455749198264665	0.431011376373216	0.425072972933125	0.523937342939143	0.527526395154265	0.336476622098858	0.384631268086682	0.421613631138893	0.289432247614157	0.420761114106993	0.520190263649766	0.43221494025435	0.616592585776831	0.579862221243436	0.502672573320506	0.381993985381375	0.434862213742314	0.31241508333915	0.505080453934491	0.495973773323349	0.423768275590773	0.346913524481958	0.5678894599741	0.501586714611635	0.29735581889089	0.357317462949697	0.500058069641571	0.44430728409728	0.387496816967943	0.477242043764203	0.537350505048884	0.509277124895255	0.309545188738784	0.442501129077954	0.337375277642987	0.545575754071675	0.427360798070294	0.40786729400017	0.465117576669971	0.335449164929271	0.435546384303205	0.497454714170673	0.270735885808654	0.399271144053092	0.266733999421745	0.392980726336792	0.492183806917466	0.498030384343694	0.351526912877063	0.41189360684995	0.426851973193811	0.442907835715104	0.61713524579713	0.41019195417513	0.433704341304603	0.401192904624264	0.427163445651597	0.244467389509901	0.383557161619788	0.43339343542003	0.50860186161083	0.326510076430098	0.400819126602209	0.414073644242629	0.383412298403095	0.411618533191683	0.401997482678175	0.673547680709711	0.427373344248481	0.488767235190387	0.537615467487701	0.359984204933171	0.40053172489293	0.46727366694453	0.41863032753562	0.396687305985309	0.35874783925194	0.368836490737387	0.32340029318033	0.459929087917393	0.590530584268308	0.321601128735766	0.290939631964851	0.412250584523498	0.451668333757207	0.381724352203557	0.389890317316602	0.274425352818573	0.362679841160773	0.441394261709189	0.360568828935088	0.315418802104694	0.54010994300587	0.354731382820969	0.341946008838057	0.5680532522431	0.46961516883772	0.267250324222709	0.521543710208803	0.56923462309328	0.601602684139135	0.360175531226263	0.377384528850141	0.400747596052681	0.363808615097119	0.4331832883021	0.501370729543366	0.456587671310255	0.419635489545848	0.542451127335276	0.430728109419545	0.428256049187898	0.5387797624258	0.388126157995948	0.412025940552444	0.515264993089202	0.427254755855249	0.379825602519888	0.428041753126713	0.381626695945706	0.446472466172372	0.350732668623959	0.368377030294984	0.416771844625446	0.358343844116434	0.458187063745609	0.453483726800499	0.495138527711035	0.438552811433482	0.416027879332161	0.57306620370511	0.447224384221039	0.611520694750832	0.375561598629555	0.492671498287844	0.397834104592625	0.461504649567974	0.280562366928855	0.601460623942173	0.304248830164078	0.455531226728193	0.322423404648431	0.467109498046105	0.567809427916499	0.462671037295929	0.501300386109348	0.406363441320966	0.435881355195584	0.409002770750748	0.418254734104958	0.568501464614352	0.434672953016341	0.430000369171122	0.50662264107036	0.427220108840215	0.387181937236718	0.549417287642367	0.404683926688118	0.278873493181411	0.426500410870538	0.430042211997688	0.427761929304057	0.475527822536164	0.325105170031501	0.385744405991417	0.487887601649468	0.342619864542589	0.462404416306281	0.398053076582245	0.459187992383082	0.425864886228234	0.33599561257639	0.553509843203038	0.360297598468633	0.43387731695905	0.324387489597961	0.363249882572127	0.39803307040764	0.505770504967908	0.492756315932961	0.368213500169174	0.464023578578751	0.399210071319502	0.515188059869879	0.418606597886202	0.488247786735834	0.372538829743977	0.428645371816159	0.42757412937543	0.426539989796035	0.473442341401795	0.429031271066733	0.381060574830463	0.4176044920298	0.372079139351058	0.337554442749924	0.383631892454318	0.549666011398911	0.364613258349421	0.34405220649014	0.311728198179141	0.266677433183807	0.357683054991169	0.376012472088545	0.384874081696497	0.387853489150648	0.441271700376783	0.415325025962274	0.340181476990344	0.518889392633836	0.378307207689622	0.433324576762946	0.308620976611614	0.354381532258083	0.460579305964277	0.388860003867168	0.5356109732387	0.411871372814644	0.304416479223901	0.412222288720044	0.465802073396147	0.4376924323734	0.507419594326285	0.393380340549625	0.387600531271834	0.362388866606688	0.462346551538778	0.434631681539112	0.3923049530423	0.295641690595311	0.478096956164201	0.376147096436485	0.45594264358367	0.307306213779488	0.398064684762732	0.378842792662228	0.327534344742198	0.398787483645274	0.488204614281588	0.330655358764589	0.289915087941145	0.403056977571074	0.427370948353121	0.535883789421377	0.444261963717924	0.400245294249087	0.414351176039064	0.407015156348434	0.418514487807066	0.467358119679086	0.49149977339092	0.436749066516188	0.440060006382828	0.411788924295744	0.410976995766803	0.479099463567563	0.363548337946468	0.332535991122528	0.477248211862995	0.439442600639351	0.363403324752969	0.433579032152464	0.41471391307225	0.348612816318576	0.462121457863956	0.329923213619021	0.302824537226749	0.491313400771435	0.316379768936904	0.410976051331498	0.496560583803308	0.468659298078443	0.32569592057845	0.351908891458942	0.525559450096058	0.391794406612069	0.381628699231109	0.377490553206314	0.407574798196547	0.406510961025805	0.346863477327696	0.386664017940921	0.435457377399267	0.473022431338759	0.566987255273037	0.443709170205557	0.426908296490452	0.489440494324679	0.471276941174022	0.528388472774293	0.463125327261673	0.401002632957426	0.398552393895453	0.370040819025605	0.425522798884959	0.425586333734567	0.397698514056843	0.359484383016907	0.394359389879682	0.372081505112878	0.398644865202905	0.404229350871578	0.471768801971385	0.50872438889048	0.443705495704853	0.357008499104721	0.444901474522858	0.434417057121856	0.557116882551094	0.38151470330325	0.382821150351282	0.563416239426036	0.325836031238995	0.411313883046551	0.363515916324368	0.368986843864038	0.402491332864499	0.437392359991589	0.402997148360545	0.405759896116465	0.487012784913924	0.534303689984743	0.374935927776039	0.391352973114086	0.383585196024882	0.384131550204155	0.34808250698637	0.350742845946037	0.456024787458525	0.435310671007135	0.415657961292936	0.475879156896786	0.494402304089711	0.458058208054867	0.454029536835	0.358785289173501	0.475013049441766	0.457785122522402	0.507773809591974	0.381177025950919	0.525047488075707	0.38195948837483	0.332926982988821	0.449355573941671	0.382888522237898	0.361587196557194	0.473937719034923	0.473950204020041	0.425821541846168	0.601266547436827	0.344091356273634	0.421815902185486	0.426067846563241	0.440340765544585	0.324845646297729	0.475194657322933	0.476594388166261	0.582349288803056	0.367920395676168	0.448511901563657	0.42747875683016	0.38668302827219	0.340648436954827	0.337389088070044	0.40951583899294	0.419619830367833	0.523542917259197	0.386576288258717	0.430741923172454	0.329027993669723	0.342491622534289	0.417853599220749	0.483787000107229	0.41836474948088	0.451056053617805	0.392045886119255	0.369340968142203	0.348232646229388	0.563525069832958	0.295773826218296	0.400392459746108	0.367749523495927	0.548770922279054	0.491104732306049	0.390667474813773	0.55243965434664	0.44366818241797	0.486595182633699	0.505970112632001	0.392452678750254	0.539361896346558	0.407897945974476	0.526882489405892	0.376803187496944	0.406542849207846	0.485815023173438	0.536893337243556	0.443030381048286	0.448869903395947	0.402373440487659	0.311500264117779	0.476694928642173	0.41167367971551	0.404176730037405	0.432242823011074	0.488154301883604	0.337039804972492	0.400804354159179	0.445325002009357	0.390327876006251	0.399492472635665	0.381057108369873	0.335222536021734	0.345344247069359	0.340556315353129	0.387049740734196	0.349703322157213	0.419779524840591	0.569458552444307	0.574142744724434	0.376308297496917	0.325248955273863	0.335318348487934	0.475318741452654	0.425647070072683	0.445300768350851	0.389770767598071	0.366344941607631	0.412116263536926	0.455585351273217	0.519480761587775	0.599792637206394	0.457769052695067	0.454559615561813	0.442003874360229	0.450272453347318	0.32344925307791	0.413068328694449	0.523090776853137	0.368391698407366	0.502251846833478	0.469401566332817	0.414692091279619	0.250394232573751	0.526526991590466	0.329587778794351	0.390431450958772	0.419978910184952	0.357224804077099	0.403145658356936	0.347909307390446	0.396573617912885	0.408314577083964	0.377479805002191	0.488884856151481	0.449493358909474	0.442677934861177	0.392405688134019	0.426193184082732	0.337683207273268	0.399766240338378	0.431884744656346	0.420464027275454	0.395646857974265	0.410475485251319	0.416697995076015	0.346357799043989	0.372372896940517	0.456039976322499	0.529013068244306	0.358767433926902	0.373095325272509	0.502692232495179	0.435095552283317	0.464423196966172	0.41445434408265	0.384778540800261	0.390457398184508	0.346700569602209	0.462768891068869	0.333470795141343	0.365991022472363	0.483377239504385	0.494994589865798	0.398188283041757	0.498146116676351	0.416113929153158	0.30999213513798	0.300874594377408	0.410134576972664	0.337292186845998	0.359469006557502	0.344338583299113	0.45876132953215	0.390816111177061	0.447483320593453	0.466102817525937	0.413412769345137	0.361960269513629	0.473297024122867	0.371873199046316	0.410701467548172	0.386185226546436	0.415868650432623	0.313590623356285	0.455667286316835	0.435177565673298	0.371047296661585	0.374487394926051	0.4556284255033	0.509826128035887	0.428037126029264	0.487946810834083	0.43714778609853	0.411522746401275	0.464200824786127	0.476915264492865	0.44888902352899	0.445275573130774	0.383066589235152	0.44832195753172	0.445180726063054	0.446994818437583	0.330791200935143	0.51860198815036	0.289925335462099	0.35763941486299	0.368141899005876	0.463389674732347	0.403192831285933	0.573367393640399	0.385380544389922	0.401488446864055	0.354942303963268	0.329060360219557	0.418516151547359	0.546221375268403	0.297578692015336	0.349505191879725	0.396592124345472	0.382662266101545	0.441892523062272	0.395808268482929	0.443227182969156	0.426280050572476	0.55180303847249	0.331871134993256	0.430915501208349	0.24808072960352	0.46385988497647	0.414300505884783	0.471786087602453	0.447719543549222	0.441492041852729	0.334123183142119	0.412338814682242	0.389620748927224	0.563535960055668	0.524417510896942	0.279936809782961	0.385993427052325	0.44491536226479	0.419775649287272	0.452934828471751	0.438786439200551	0.435608890023339	0.4143348327244	0.54234892478577	0.390194090595153	0.424065211721801	0.427781962769836	0.64768630077394	0.315161753443198	0.398374860003386	0.412812041080428	0.38420293742709	0.510173955465771	0.425981985576326	0.398295999496287	0.405061825791626	0.34756221124291	0.461929833556771	0.367210070670397	0.476885606882864	0.390822294893913	0.412838107110404	0.492254361387006	0.389676555605092	0.360891866285617	0.420705913628102	0.403875195604072	0.632753468015485	0.417344462186179	0.313964620619985	0.550834923908698	0.335901677232542	0.457523236430197	0.448346464464468	0.421562567073515	0.376428136686032	0.416379618891486	0.33113628430351	0.304677481580752	0.310844362845865	0.465358434350115	0.41064250515358	0.358591387432259	0.376543011772537	0.408501191319479	0.535843142539885	0.374471041213904	0.413441636287947	0.288505203238928	0.390345162384971	0.514555686912319	0.448092425933298	0.421000748249641	0.427097242937952
Mast.cellna	0.318404337167344	0.518639687523531	0.420982573464584	0.536218674951841	0.378518319333083	0.278889991703247	0.409161396673613	0.369751914017301	0.399838477564726	0.485518756909264	0.346322148233501	0.702570686325697	0.385381769931116	0.206668127497853	0.366882060005056	0.53932254702333	0.411144190570704	0.486110398697256	0.445334640133372	0.198522219000986	0.522474317203151	0.371346917719776	0.474565251779232	0.533442122638001	0.599335815300024	0.553704945756108	0.159713287990886	0.205635730522193	0.23949012139272	0.192572314065386	0.754836516006636	0.412200963618979	0.465407427758074	0.680664323270778	0.317463649755887	0.341737062258537	0.365048393039322	0.170646023392353	0.344487714423658	0.490710489482044	0.595660053011529	0.423767090021893	0.274091843891594	0.500739733561667	0.441288286628411	0.21360595645378	0.395741629399782	0.632903325710385	0.294871206500766	0.0955776196385153	0.74104383855365	0.343467626693596	0.441212185788658	0.241630656202079	0.457981692953104	0.289372845563987	0.430777197131082	0.508124018516232	0.199196319855067	0.214966477377493	0.142660066886161	0.212315444871934	0.199742106518448	0.383219822187713	0.488216126855323	0.474154332054742	0.556763313925565	0.476099819156365	0.422653408540666	0.212037836437569	0.435030608235093	0.17830942870243	0.576091641262923	0.191925380269097	0.597832902566627	0.385193883705371	0.209769862058553	0.416729334233557	0.441435358492602	0.481802900033616	0.0708617813788539	0.190676560640432	0.656160739589562	0.361897055995554	0.251818152113361	0.31420900030667	0.356658286085039	0.46418766915237	0.551748160689083	0.318505826761536	0.0708203450235972	0.369935060620072	0.410437006489774	0.414286488621506	0.340017058387095	0.610267705797322	0.201184833220171	0.663250797577327	0.655245393054383	0.353092150453542	0.571420178166288	0.424613105473051	0.51712008947014	0.159429600013085	0.42181924502054	0.618469543431578	0.185554419725493	0.63398506362145	0.48460876080428	0.0877184915760454	0.359724974317001	0.407669649027705	0.539236538132666	0.539589839412543	0.429528504198139	0.690268631268966	0.43556824794821	0.518463756952774	0.238756486801314	0.361582726166462	0.481955519999433	0.448953033949577	0.446712655905517	0.275270580500131	0.579282794955529	0.484507888357031	0.571320732695008	0.169207721140946	0.315815055647226	0.773398602223059	0.205955787930833	0.461994938664936	0.349952349041822	0.459652837537405	0.494240097695053	0.47166440771563	0.219663631192758	0.556141615876211	0.325120077525728	0.19879035532166	0.561828576259902	0.232807397855462	0.567115798969903	0.413140118133054	0.3408219796562	0.407940391765834	0.249927460048346	0.356703010940058	0.462816162748651	0.810399632181424	0.283276277252698	0.341591776983104	0.751147224260005	0.373867364570199	0.431670399630363	0.224962422142308	0.437796734145457	0.347403577890408	0.338742255712719	0.5021803859059	0.396691169243737	0.222552305167763	0.496323295937202	0.572823435410574	0.622886085249681	0.703192688627088	0.196257020248338	0.327174079731647	0.66931988225585	0.297943681087709	0.456283853500488	0.169437667712507	0.608254073939629	0.230903527739351	0.424827580503546	0.71281281402596	0.376252708116912	0.373330167447929	0.124707315389546	0.494326857497754	0.272564821043165	0.486918196468546	0.488988502428844	0.311358557007554	0.619084751007975	0.607722034330059	0.551609138174868	0.572779651578243	0.318349027120858	0.185144342891326	0.371472522966565	0.369798295598026	0.541256111148416	0.194029100125122	0.482460297787561	0.405980725417873	0.361583823920746	0.237304151799166	0.400208405530091	0.328172779108753	0.545919327218598	0.401868339123243	0.507188557490526	0.349233493119168	0.270870315813419	0.414186225338256	0.724271023002336	0.172961047252955	0.157483658426744	0.356229844621557	0.344039457054668	0.19886560779397	0.432548905770075	0.456993953679903	0.320355795837781	0.435285590024406	0.42269647120132	0.614424074734247	0.235257970434577	0.116226964684215	0.434247410156406	0.849404386314626	0.313162842164998	0.705537797296529	0.344882131494976	0.452963386818643	0.529074097543865	0.526230319701248	0.354053337290618	0.412026875014049	0.305743553511543	0.665592119273274	0.081292226892131	0.227369306033999	0.717361540973157	0.104220874304724	0.789174403897544	0.458161992312884	0.142308844247845	0.149863693331235	0.239360612839778	0.419389139021953	0.305600495578775	0.650917650394843	0.41162582955769	0.697299843008045	0.23255940769316	0.260368276941492	0.538355649337067	0.626291380181351	0.385495170326668	0.167288337943325	0.493805646109816	0.327681802227857	0.223931631062207	0.353318147855878	0.129900208499731	0.258852562225455	0.493629608478136	0.24277219653494	0.681667784856918	0.48194489379178	0.345345247486819	0.254438510732031	0.167625577939869	0.55605585333431	0.721976343234218	0.5033142807362	0.420018235616411	0.710901709482292	0.278615179167425	0.679720169532504	0.533396266817701	0.431671331231156	0.229302596059821	0.381732354795284	0.683876206352732	0.473390182996029	0.391792858909855	0.384547160233699	0.33022163875132	0.624813489243152	0.222338479074546	0.26885883449414	0.478704050097631	0.413930507133133	0.4841586809465	0.510554583704889	0.563782467153382	0.399996716032205	0.268988363503823	0.501501913000387	0.48033190567523	0.678808762389205	0.372168395011785	0.339727678932788	0.42573592594372	0.54731952790446	0.480559863333095	0.372953670217996	0.295485808738342	0.253302797493319	0.495790268657346	0.620446773018058	0.326427293219518	0.311117757886207	0.496759636002595	0.445175048970186	0.114294834019083	0.557282797814354	0.509390440181593	0.234859009584818	0.368095040495518	0.464480835949424	0.29933710704082	0.455253327066412	0.601204838488348	0.365598647898188	0.60206027405582	0.339998298335523	0.471024479519236	0.682226079201554	0.20779628436657	0.319072018239907	0.301679590761545	0.520162488396444	0.289996792961379	0.355749544966131	0.37409815681286	0.409325519652837	0.46054680989257	0.270321058945425	0.404957055207094	0.546644138707759	0.439488133962025	0.308448658990585	0.125887744593913	0.256170648011444	0.379289863820161	0.39947318608165	0.0787427397814958	0.351977303012405	0.409660559536409	0.480298344438109	0.294199731526737	0.573288612021455	0.0399565942007434	0.374241454684492	0.458357903908395	0.165253613479811	0.291748177574761	0.11037822426258	0.297044100976352	0.498167693831118	0.178698410233175	0.207577194768812	0.509570496588357	0.413496909473915	0.322833421019528	0.415282999316658	0.452944260614797	0.296025841661896	0.437082002945022	0.71614283447016	0.491910031655176	0.332312943622317	0.472090075742649	0.242895461836207	0.401234489895658	0.225941098554968	0.147179573000251	0.0911230406956831	0.416362762960412	0.578589395809265	0.499493992912449	0.694562743742503	0.299338617591108	0.378782121905515	0.41991578296152	0.503778156093068	0.330522192597778	0.719433817481217	0.540364124419516	0.540142644678391	0.168950789289001	0.0880613068623727	0.40805038757386	0.455971309719512	0.526863362956788	0.481858766161431	0.508163130906052	0.356955550941	0.47593893093507	0.41883733384034	0.232039626595385	0.390039595000243	0.46029482445845	0.239562310372599	0.514653727500507	0.315923809365365	0.477002106847918	0.307275824112753	0.493688253998664	0.525357070926667	0.503371692038811	0.335474620773419	0.473810377339353	0.297562126772265	0.532969831417627	0.527863938722551	0.585012643899406	0.315603970076462	0.332780270758987	0.579460096764912	0.214005922368431	0.713051412763754	0.357211068807591	0.520701282993421	0.304770900645424	0.345448686492639	0.270164466597942	0.719314334665867	0.575515932878288	0.205351285321335	0.357803049308847	0.282710758527617	0.214043232932515	0.518506927057071	0.423656663392802	0.432318277349974	0.474710196999161	0.545254048211338	0.365873573580594	0.589133673227858	0.46031355218043	0.491418280765507	0.498812351671281	0.327098454401228	0.513578015810192	0.3964828570989	0.140158628929484	0.377008162940217	0.531771619900229	0.450214468655127	0.494975616221751	0.434493790053794	0.559820066884025	0.318017587774698	0.55842086884461	0.280177279758466	0.671882054629895	0.682732000016686	0.472544525197894	0.37823937668474	0.351296437330609	0.441206288938899	0.471900215066745	0.411847854802422	0.6951054067901	0.522362265041001	0.501356022695899	0.634232211130562	0.532280688830582	0.229933207148235	0.565497907080534	0.409579813090729	0.472417275613255	0.366461386114225	0.532693571968573	0.33779306220012	0.545551112754782	0.238780579068671	0.410710847918689	0.497107957826057	0.234280545486748	0.185083133441583	0.180263538345333	0.179290952493855	0.288414583886324	0.481618125656779	0.506235957342489	0.259321430692632	0.536249456456684	0.363550328176268	0.157621064994879	0.289173070789244	0.453642921291119	0.299304366628591	0.620574999843402	0.294520175903469	0.617810970124329	0.575111141046715	0.470041163362643	0.367338635749208	0.326212106768026	0.310190054684891	0.525879931169677	0.369721336690554	0.18411227038803	0.322212106798635	0.320587318919637	0.492877195861895	0.472965497195321	0.252581293211621	0.403998313849117	0.622897253460838	0.426823178593456	0.326723876488279	0.500129535629762	0.61163476947349	0.479141836178536	0.410739372388747	0.534333830876818	0.360199425663683	0.206411604272604	0.34383331288301	0.312570808129403	0.477044529072105	0.370894528159176	0.48358566548173	0.572962987864915	0.554215779178131	0.373934973153098	0.545680955094053	0.305624223505227	0.20765899985735	0.415864222459561	0.430640045227392	0.525355957670875	0.60603284952381	0.17520170500122	0.445014617544948	0.386746657007939	0.232156237291949	0.561046607824074	0.342068594803779	0.365785620975068	0.139813358932545	0.475924343200702	0.655662697375512	0.690865673713656	0.525262843096785	0.657757054852754	0.491680540268271	0.322517073054374	0.36631311921055	0.165979725866328	0.289958224627558	0.259900166698926	0.460396629770384	0.439458669814355	0.367038065038544	0.291627750559667	0.336138269758437	0.683866704704244	0.29024193965572	0.274948163412817	0.485351290058164	0.311132027948815	0.398432122365614	0.27677209478086	0.191828426582099	0.37067198952382	0.377753169094375	0.169212049674045	0.162733847874861	0.224078720258689	0.756544371894207	0.548167204353473	0.434925344285759	0.477046664665813	0.419894846068074	0.477022559250713	0.479248855286904	0.548607937237076	0.515967839297187	0.502743831277432	0.37266230859068	0.425687400112694	0.469381846154198	0.412308406054296	0.486862114157772	0.401840318246472	0.331992526133054	0.502042866435727	0.407297390202867	0.495589406438487	0.35441566769215	0.404892202202924	0.495143091719037	0.441177702591485	0.385237693712256	0.598518547547313	0.408917350407931	0.787912233937126	0.46125803966477	0.148650226171356	0.37156795718906	0.573436712949818	0.268034548969716	0.269777769828685	0.516944875549505	0.371504567524384	0.306740198847765	0.326374976170818	0.30287013086504	0.28581627986605	0.552543623088053	0.206213432429836	0.356682470817587	0.646383563084339	0.501807208246764	0.545660959480019	0.496551603669201	0.351292270361726	0.549052197827688	0.124009967404215	0.433548633351529	0.440000684163655	0.48449800073188	0.338201544779166	0.570706165547846	0.392629007771111	0.44314476086982	0.697787692321713	0.576932242456773	0.435319476646471	0.304461361259713	0.475494510538304	0.330007209286167	0.493056404101052	0.504575309097542	0.474945351030276	0.570778372875612	0.384612813502301	0.448884443803437	0.425181653025207	0.200235622134885	0.747540117367197	0.078106590366005	0.669115772740572	0.0985828618690804	0.5435212194203	0.128129944750111	0.237970233523814	0.101343895872069	0.15247515986276	0.338019281598018	0.541983573641052	0.248600640095458	0.177712597423273	0.641320349646881	0.271645093333259	0.536514339006141	0.748620802803825	0.446150059440481	0.599311365349267	0.043471220964668	0.366304173182491	0.481932000875738	0.289341167326787	0.514027605655632	0.514665493302412	0.469844393355461	0.333836790429632	0.559265813174208	0.642072695369862	0.48499318626226	0.387129814965432	0.521248504806468	0.425562582180126	0.32830359998328	0.220546721080611	0.540927785947847	0.487805122909443	0.324606761915801	0.401246782749552	0.229518227435556	0.477993399000535	0.299519124832054	0.267228671064815	0.161366072314046	0.315372876845382	0.472892611025113	0.272876228292726	0.49646212940385	0.381186033362252	0.384744057165289	0.501556339701474	0.154407966064911	0.389597796662383	0.16446115092893	0.18127763327997	0.682573114045292	0.401599288002405	0.517866908188167	0.203066752660276	0.447825652596791	0.516454321468752	0.434170757916351	0.434612085013542	0.171565817207562	0.365614169360586	0.433180181381146	0.312446737991228	0.412386661491301	0.344410145906894	0.46263182548484	0.124321218368725	0.212399056877164	0.195795516961822	0.331102620448191	0.372485077594158	0.537966511311078	0.692879566284783	0.22725579679242	0.167458339139767	0.34724256405643	0.367738242809869	0.48412745809001	0.55351701038997	0.461892168916639	0.213033147219813	0.251269407435667	0.306563160187573	0.206957909240085	0.246639075893885	0.597802991073901	0.276131639783182	0.45907855509128	0.321234962137321	0.227871150947386	0.274009644801269	0.258339580083802	0.518989147157661	0.547201181931744	0.318052925209158	0.643796891666427	0.325737446006538	0.379922207900356	0.448614071990611	0.24148036660235	0.572578039973338	0.326440886993411	0.210721444963759	0.324002348285313	0.548722893888137	0.259786076756739	0.177956129768486	0.301829304159014	0.454154717627177	0.342446843714129	0.286861102183312	0.277442666144164	0.388627572134908	0.220725801492556	0.290011743718577	0.210744244962064	0.247747517982256	0.334923590813742	0.270563385494599	0.470845550731495	0.419607042625849	0.48668191220275	0.444781234302572	0.297208519609374	0.197013210225488	0.319734409628805	0.781385465795318	0.351978760297424	0.339159494254076	0.397503475360261	0.303333869533312	0.512354209977058	0.385360740012242	0.473510250054602	0.249740230442436	0.422258564995662	0.152787483596575	0.430496224142663	0.597808211556723	0.409137964790223	0.730471050206495	0.480793415896784	0.421501299780406	0.190931010253899	0.410197114041708	0.292653043493289	0.441042742305863	0.416543576615908	0.483503114092404	0.243335991563552	0.435574215411598	0.409162368975081	0.331348249749939	0.417501892682277	0.365606602703228	0.360758791441408	0.379432918614175	0.492053639871711	0.289249440824923	0.517073872194379	0.223398979432135	0.202914388611979	0.517481669884468	0.526828724666749	0.312897358761288	0.393974457129744	0.399117264536642	0.230037719868699	0.484494047589571	0.305637737513743	0.311884011791355	0.691459634071889	0.210378177464892	0.398176942514246	0.213561320959599	0.321035253187393	0.365752212944905	0.241567797323596	0.236707641841895	0.452802797077249	0.651401698248793	0.450972636341798	0.437499648043223	0.373726841398687	0.583497098242518	0.549400423011504	0.781349057684652	0.233100587590143	0.476964450793251	0.462390915591727	0.162491157588028	0.437640283660624	0.423782519016481	0.467319695794872	0.417018980896566	0.17216022213861	0.224222892953009	0.441545166315747	0.405897964622218	0.611355068231676	0.32214371011838	0.465220118814146	0.366207958049834	0.279821117342787	0.305348751224759	0.507056767598633	0.374777937265975	0.262878118843055	0.70682148228824	0.387750166325132	0.395647176194137	0.245255491874899	0.708415152773052	0.46248489919679	0.190730867916386	0.22032415855779	0.488593113761766	0.286004902015161	0.489817295209052	0.501893952508364	0.271056687725808	0.259987486039482	0.291453590636167	0.319193279549338	0.485963478442657	0.713832299047365	0.343455090434873	0.578091892788553	0.527636399422524	0.384345765283134	0.406261986971511	0.466044431534974	0.299201920856911	0.586739790527085	0.283577746917288	0.680768833697344	0.502249201946908	0.20422568316701	0.226300557968072	0.303679725668648	0.438674211671154	0.270890406214851	0.278995139734856	0.416435083638243	0.236293482509468	0.407684727568802	0.286065529602403	0.223752816175832	0.271876105591985	0.553456917732059	0.655832800884204	0.398766312668446	0.198023798615536	0.228875428104403	0.196165336703097	0.577330542274032	0.3220238878758	0.205812172702076	0.265892666554958
Monocytena	0.659828473504492	0.655512652110814	0.510325674067043	0.618931583676846	0.609461405555837	0.634951776718507	0.639062740057193	0.652687718754557	0.667028701401929	0.574607101752387	0.65245296760598	0.667144000427323	0.688041239334169	0.677285026900682	0.603652740779518	0.646744367005482	0.634056373043195	0.62910490999915	0.651347591169051	0.641778879265716	0.600527860229502	0.626085274221444	0.63275372251706	0.627312796626799	0.621025651145986	0.65194863281093	0.632030789953956	0.648348202470047	0.601495784120882	0.600681867959224	0.644729443977955	0.655454617717678	0.599497520833632	0.662255634706353	0.608943123252712	0.666839168239929	0.631650476770313	0.62017396448304	0.62657425477351	0.563331728157566	0.640414176959052	0.608262941571663	0.616506884114832	0.651574473045385	0.63712944771486	0.570575172257821	0.626751703858474	0.672254770076528	0.667725502058927	0.680715411309858	0.589386278312606	0.591793871086196	0.598489949232898	0.624450981252848	0.678102968959871	0.575858208750286	0.641916789565792	0.56084392108491	0.624095205033066	0.631118428945375	0.655388797159331	0.626844508476241	0.678754392528033	0.609444114633814	0.579457043328984	0.6447725918053	0.617414190881414	0.578624408910848	0.637227764536209	0.70037759609882	0.57623325367783	0.631051411575663	0.662034443266819	0.599405052905045	0.576513616728096	0.651843248641743	0.631868805172092	0.647940298777268	0.658658104994663	0.573211440007386	0.662883043305391	0.638572592481677	0.633959186071222	0.649699986239699	0.66888238973635	0.673190332526569	0.647869067257832	0.585270311654299	0.635055987945828	0.645554635792431	0.650100149914466	0.648384040227324	0.652383100086829	0.626836715766969	0.623689678995527	0.635908504893781	0.684768700200878	0.630273215729456	0.607766159376182	0.63819689956019	0.593472169780602	0.652385473567385	0.636247879553174	0.595019440909111	0.604670870245357	0.68260361034648	0.641741767174343	0.639901721811197	0.669479221124072	0.602199202487572	0.695597109131609	0.633461292340274	0.62285760442922	0.758453312800492	0.596919148734719	0.61184165080402	0.661709432933979	0.581641632956519	0.567714854938381	0.620977956671276	0.635316702320212	0.638982698247192	0.652088101316078	0.688940004358253	0.579584288719405	0.683618292011452	0.663506806943908	0.669620503558213	0.617584603295281	0.678074722810435	0.638961526492907	0.631424426075472	0.730784061595996	0.596282472265825	0.599005107634081	0.663803804188132	0.618851626984688	0.566838857829096	0.569970827435167	0.646803995754289	0.651806165714283	0.646200659652522	0.614866235526642	0.591180963580415	0.609042299522998	0.642415205984112	0.648602773507749	0.545227017284013	0.62339684695746	0.671218097681308	0.625936323570455	0.612503382064521	0.648947052686574	0.632595275186567	0.667975621151786	0.53321536259304	0.553380330228749	0.63110365521538	0.675425940984161	0.609706221980859	0.573774442268243	0.694499508030336	0.678035523850846	0.618607681015726	0.59043649922364	0.57815002573077	0.610878364303891	0.598772962782077	0.66059420302229	0.656595016141746	0.56905243744811	0.620423535073203	0.653446637681048	0.64212072711064	0.614231302874879	0.62479229657322	0.671263603393871	0.720557093938951	0.604117679293975	0.626523338791365	0.622175036579855	0.638505087758071	0.623637332655673	0.631355759663649	0.62701240063664	0.61317197055804	0.630377687095425	0.644611711311898	0.586135982551404	0.628736437083545	0.632835628769117	0.628814589546691	0.623454728635644	0.631162776847678	0.628154825817697	0.615660441195365	0.658593456951272	0.684259052050532	0.612357342486891	0.595136150358294	0.651780570967944	0.608762634480767	0.629829301202392	0.631751481295848	0.590483097925623	0.640576148996745	0.641238059017575	0.619799555783366	0.54309527126757	0.627963763098793	0.560585559574131	0.64229640286304	0.561750122860401	0.669040737641889	0.649474412804971	0.725819161945061	0.649819180607215	0.634405718916343	0.578904544845805	0.606420830340844	0.621391529960367	0.666870365121016	0.626463706337347	0.660178302723291	0.654546900429701	0.68896985969303	0.536998101961194	0.662670080001579	0.576438851032053	0.623023929293686	0.708413344126351	0.589554386204591	0.674254797735988	0.617194146898639	0.744676427151711	0.648929789385369	0.753847333685423	0.642111993690268	0.627613213882318	0.59028325038307	0.639989909751434	0.652149152661371	0.654206336787562	0.663548172500408	0.611366303124685	0.678090443569691	0.629217005154338	0.584561808487199	0.66972498330538	0.66783330313688	0.642513608925877	0.634098849655912	0.671047699047148	0.649420432186457	0.623593971147831	0.564002329850369	0.590958138142483	0.665251528118402	0.615146102391683	0.569047918043957	0.639497198046893	0.608355446514007	0.656987515524786	0.60979603315956	0.657162763700603	0.648804244514897	0.640503612322249	0.648152552005912	0.636379424973605	0.639948292050834	0.653087579582187	0.60555796986599	0.561531161246636	0.592197340770222	0.587182326914674	0.610393048848234	0.710309529608853	0.707528405242525	0.620674915833884	0.692845646870408	0.64681969348532	0.624961312493198	0.654038201688261	0.661236676014521	0.65139543097952	0.665821188486583	0.634093788880004	0.729673054758523	0.604664209501347	0.673535378815574	0.605381841979812	0.593419746035576	0.643956621679046	0.709785937441354	0.586546440094113	0.652346972820028	0.67218543975951	0.663755744454312	0.585514552191623	0.58342759272582	0.624876929282976	0.622563757001161	0.608550330098017	0.655966498153448	0.574760824535129	0.665626798573967	0.654180923701781	0.606078802218204	0.584379071016974	0.703415651149923	0.671510848409036	0.682550492022987	0.613075994222556	0.593744831045753	0.680137504196215	0.536499207455663	0.588787393458898	0.601686438365972	0.623950979849945	0.674072904623758	0.666088679868296	0.616353954507942	0.647248434436407	0.648850409709759	0.620493231709754	0.660876120381693	0.610236309175515	0.635821290055671	0.659086215202992	0.626719120208923	0.637382633766841	0.628589153838951	0.586313925008068	0.652345141803217	0.624786587836987	0.625654861917708	0.640075202487275	0.636317054844072	0.637096048947596	0.709326734106453	0.581795686375299	0.628992419135457	0.555425714815944	0.596145209880066	0.634793974613792	0.558977800326878	0.656672755552119	0.589008981177446	0.606801153154952	0.631644204716032	0.707443669978388	0.646528178887034	0.608842245110735	0.612365159026449	0.635667017795516	0.597354869137182	0.601793867554317	0.694792502454177	0.650324653556331	0.662821049401428	0.637252550272305	0.631172358557172	0.607613395048463	0.647073811234813	0.678459254596654	0.605916897048382	0.577222935809179	0.596831442896502	0.643985734970405	0.662060799203599	0.589256761018044	0.706432193398478	0.625416082528747	0.613894308278719	0.632706878091697	0.65684689421009	0.637770605024554	0.616028522742498	0.736031984827046	0.675227315895423	0.661929480241601	0.618028728159655	0.677772525932944	0.684964683699069	0.661998253774938	0.667230771530102	0.653916605760503	0.642943652004334	0.618492631735732	0.587847652961589	0.658781793383423	0.685352436511018	0.622511547508739	0.66416263768509	0.585945950346487	0.732211450989891	0.619622060249119	0.63999547610034	0.64213164406525	0.662280238856113	0.588050099869915	0.588145144437976	0.532034277601735	0.633662246292561	0.621528853024359	0.597153136669668	0.663347783873045	0.649892949695024	0.679845687133381	0.596394312324606	0.666480740718477	0.642469255848962	0.652996071551974	0.62185446139934	0.57898602064654	0.662656429356458	0.664364488829737	0.590292782285273	0.614933088643986	0.635129951651379	0.598765971575347	0.687420520406611	0.674909446209997	0.623106349623717	0.660783229563743	0.628968332367702	0.631530414421078	0.644945221144453	0.61983375988525	0.605266951387803	0.639620797105233	0.628235090703762	0.594347921475237	0.608910294328955	0.608337293424226	0.64684403058906	0.723118912468229	0.604644796314636	0.643734383172258	0.6016521912739	0.680900821599063	0.584793197596122	0.588690932697143	0.614801237359153	0.6251909413171	0.626580566444768	0.639471717177768	0.571967242319226	0.632661132500986	0.657224123137439	0.572083570275033	0.640450430964867	0.618255355244152	0.641116335416146	0.552042489314827	0.622025815582058	0.674421455242795	0.668840655655232	0.566225234235058	0.575614188545494	0.60489666835163	0.577690530958164	0.738994314660358	0.637256464335575	0.604481912401899	0.670583723366009	0.672345206089622	0.620736490189131	0.58413940046455	0.709670798645861	0.63823746934112	0.630050145180087	0.671196163954185	0.633481516194886	0.625498663366997	0.618860753174287	0.623939144609272	0.595893382958254	0.558510444534931	0.569232732235611	0.60567417712117	0.590392343376043	0.629395578328033	0.642312870299535	0.603403819405173	0.573219625342082	0.613089193618312	0.636245819707476	0.647564326310451	0.674264265340253	0.644288732671556	0.57876610699844	0.567436036338706	0.635386923164886	0.556126446400981	0.595194782872428	0.676983885546072	0.619998889363504	0.562586456214882	0.648999437604829	0.628553343869789	0.650584896558666	0.633614199372875	0.596706521458695	0.612393790957672	0.64651323830469	0.637329992988471	0.692059779521179	0.600475968229454	0.68539772682944	0.612722934926028	0.592658440413474	0.642162750874332	0.627075723171988	0.585881450222343	0.590299259404135	0.638900619652593	0.599514207181558	0.58641376324412	0.583470761607816	0.640704537347999	0.599114126003886	0.619092231760591	0.562661737930761	0.62499836705464	0.60357225423948	0.611175847014717	0.640773441139185	0.709217595394233	0.644577896111718	0.61969396930726	0.639728392188262	0.65657573876023	0.607789021635731	0.633491070001746	0.656452309814228	0.564676270305979	0.585149219191995	0.629068442891449	0.558216100481774	0.569143323752412	0.661267016647169	0.712668635800088	0.589574385994176	0.627308992903083	0.656919802924309	0.695826192769179	0.609424867533489	0.618099802184508	0.643805853461412	0.785631455993266	0.649896676265054	0.615364463363662	0.634277871303186	0.593923644833704	0.590737513900917	0.605457185652256	0.625760514472846	0.596603945222281	0.617702565231359	0.641344372665304	0.661683755012971	0.610448066839994	0.619897363575458	0.605972314545387	0.619987642802242	0.609846529752802	0.685809457097707	0.683986984347436	0.612763930002558	0.641911473015986	0.589470895760273	0.67072931344896	0.654341462583318	0.660900942409291	0.639694023418791	0.622912530521788	0.673671146338388	0.598367577751765	0.660367990602242	0.626772496488733	0.649740948777131	0.64126561387131	0.621362230263118	0.609531156311938	0.740882474767074	0.683421111074444	0.663456042424293	0.659162265634684	0.633489220863272	0.695925826270094	0.648224673609869	0.538723651428366	0.639743507393948	0.698362526246773	0.585965822651117	0.592129330286118	0.639668373038644	0.634889695715443	0.649743716752057	0.620510675547771	0.581912974176544	0.65575675984538	0.610487331108937	0.675267389752714	0.644194197035254	0.617503940728755	0.59781235993362	0.598543963771243	0.611400611369841	0.633693607080699	0.604553533409521	0.563734035391132	0.642781358434848	0.585902015651097	0.642715609291424	0.650817037789612	0.681835067252351	0.629232661922848	0.635554526351053	0.594863311385693	0.595908512268495	0.553385689404682	0.574691844297963	0.655668882212008	0.65808257683064	0.619159378801732	0.628956385958545	0.632129095895212	0.616364234625997	0.640521419552467	0.589950800957667	0.641319422421024	0.623353394724825	0.672665745029042	0.622841072099685	0.650140241236847	0.574658347934379	0.703971195763924	0.636383782070267	0.635605733463738	0.600353632512264	0.635730490709532	0.681686674969867	0.576811247300416	0.656460247527626	0.622128370841837	0.589483297210337	0.648134076922521	0.645687169681665	0.59694450170313	0.703372415644324	0.544221473823245	0.615051506640232	0.625406408370053	0.611242681917087	0.601630478173661	0.607996870483204	0.629443118225708	0.634464888446795	0.625759797291112	0.693491057244907	0.576880715788648	0.6277764525306	0.639030079944391	0.651066492549635	0.672577334810437	0.64276788561694	0.685912947140795	0.634302273062327	0.6888452394699	0.672822821798217	0.638621707860716	0.58858112178155	0.612453706482544	0.578759994056045	0.630747076502282	0.610775337625026	0.590910823377631	0.683885739341049	0.672338205766586	0.564350426024998	0.638976863136796	0.641022491842128	0.645534396352669	0.594114717856731	0.620715750005292	0.617163468686393	0.578931267866034	0.635047755277979	0.607560761275298	0.640702952491458	0.640684098639177	0.678749783971191	0.586003293444983	0.609173258653705	0.636165463558079	0.611110523342682	0.63252636995	0.631525982779135	0.651962194019157	0.587772218644915	0.649178330711041	0.575582419551611	0.635109387982984	0.613532383084337	0.574266751109504	0.581120814227773	0.59283203216414	0.603564851595432	0.575743188807664	0.678097627485589	0.663096515849942	0.647198154683498	0.597012716833492	0.706846259152545	0.604842579117267	0.608716082814229	0.63659884782484	0.556261935242411	0.654416865578289	0.629816339482647	0.606493011650309	0.66320324943279	0.689142971157289	0.65740847381236	0.594819206344874	0.624960273463405	0.571938612526919	0.640697696898837	0.679303949065142	0.561808694300583	0.672515123955896	0.620015913332095	0.624227004229853	0.6022126479781	0.618410177206357	0.642212092916904	0.604261147772136	0.600496355663455	0.609283126226881	0.666420047613265	0.550012567508196	0.640371359956774	0.630229988634058	0.668996741279642	0.61647972873583	0.696834524621944	0.661016629396595	0.615287591561549	0.665736134637543	0.608019521639133	0.664943881177044	0.593133141163667	0.591119966900708	0.666678661341377	0.685127264683108	0.684663232773199	0.632475620590787	0.665005696266595	0.689119930694305	0.623159446665009	0.670256962910737	0.644019066312395	0.578219620504467	0.736957647853385	0.631927082247485	0.678257863996208	0.609002085520921	0.6917272212292	0.604790467401541	0.590860723366484	0.627089467568114	0.644061671586291	0.611652465573192	0.665996229480381	0.599963735590572	0.576479026719973	0.654473323549063	0.63367185565634	0.598736941736118	0.654890255760519	0.571872849051716	0.643661560536256	0.623140383054979	0.569287380671675	0.661933765805011	0.570970865782593	0.612982754800865	0.585753402121775	0.590349952439601	0.688096768177976	0.614648797609266	0.589374977800582	0.637542843017548	0.618521472657316	0.598618430209589	0.633549517196405	0.634310224459227	0.692085404550062	0.634709950114204	0.621955512261217	0.638108654340355	0.624579542885721	0.595078517665854	0.646059515490424	0.624163751632685	0.660546908746795	0.57182741546909	0.596108431368465	0.577824855907134	0.672234964271462	0.589445717416125	0.715680641457229	0.593846559525757	0.604778346326209	0.636120587594824	0.556745851098579	0.634690542594048	0.538677653376131	0.638788173308355	0.587405830128263	0.573826565366212	0.616007836097086	0.605976730065191	0.609046531150127	0.659085335975527	0.6518144293839	0.667592715454207	0.571886814329024	0.652880197386371	0.610183018892019	0.588787370587576	0.61840063676752	0.663065230651225	0.664951930309132	0.577792610481923	0.619513189997704	0.64735870554875	0.618744290544493	0.615446777431348	0.727632188282122	0.602042918975247	0.568280364021856	0.62201448742303	0.634121781700839	0.672054642315975	0.703675304093494	0.650243173357941	0.686307744208267	0.583303337845201	0.678241580627165	0.661965542752517	0.578634482281918	0.625301258766571	0.689781181545696	0.634731903939842	0.659211438160004	0.572311271870819	0.623649322982455	0.615037713808395	0.595350754629903	0.681181570813937	0.593800834482765	0.625762348560535	0.604499881998706	0.614815206776652	0.605056703413767	0.65856482462788	0.605260058354977	0.628871306050734	0.595391995698294	0.574974839794412	0.647913214266122	0.631804198915631	0.672139626839022	0.655152896953416	0.609510532656861	0.590999939398561	0.674852008212625	0.656547545904359	0.681666281979216	0.650079286165823	0.633174000887575	0.629208338683516	0.588821389868607	0.579217514266856	0.720271167693936	0.631041285753428	0.59920482780525	0.617474353528407	0.677263208868954	0.727770913515396	0.655145864656702	0.620735902080636	0.622625511871884	0.59819002479637	0.648997199266459	0.650094216950619	0.681402737347577	0.63384976083295
Natural.killer.T.cellna	0.368572544702065	0.572470427329428	0.285527596070497	0.41276875215229	0.527270064480039	0.314105713217846	0.497042571820931	0.404881894627916	0.411967883702525	0.523734535747085	0.581403845921887	0.704292734256362	0.489817655238073	0.370103909067422	0.536730766442588	0.523046743212621	0.392225967417788	0.523539407498395	0.465807069024383	0.423880044662266	0.621385144035526	0.618714357638607	0.642582700236181	0.448592503894747	0.581960648253326	0.487235705378568	0.322501133406857	0.538946749465834	0.398378892506643	0.502557049362165	0.508046172203509	0.508163597681896	0.448919322897862	0.43463701524097	0.532730471713515	0.461496047362631	0.347115222440609	0.490490016817485	0.558895760683831	0.460719997170712	0.568810725525663	0.487885100810355	0.415953253654068	0.559740457921914	0.594743156308956	0.479589172779239	0.471637709241299	0.706795764657698	0.303255267415061	0.226479504645663	0.69675950585476	0.483804895988135	0.470528039135304	0.438579688377133	0.689080168884149	0.663050874941918	0.507928890716412	0.540864984975532	0.233743777479259	0.356816539888159	0.34368929795081	0.482352049877217	0.47438794149807	0.642433653236785	0.48810697517664	0.536315446977982	0.568508883943265	0.598977278905516	0.691059226016046	0.362116765756948	0.321454255935816	0.4271472426877	0.561120661292781	0.445012350266684	0.346100507830823	0.32074740047994	0.422828993563806	0.400795167693782	0.642545511368648	0.415605503146411	0.277926630234708	0.559511363691839	0.454399586043514	0.34903882305049	0.367503216677847	0.360558587120187	0.501823984392237	0.629454248264602	0.495934831589283	0.505563163841984	0.319177963558563	0.571754030330739	0.405554492326332	0.309271480928586	0.361119812523625	0.481655005874949	0.372199624588424	0.419686049066143	0.560044662176932	0.439590627325777	0.53308710724548	0.399602317706024	0.450142481687557	0.413561028043813	0.232293318853374	0.549770679332346	0.330643333732253	0.51310223246623	0.580277762480897	0.30288029883848	0.424016073592165	0.616847816712078	0.4968309554604	0.634273468823799	0.530002677673828	0.552521075279556	0.473543891399461	0.572604466681772	0.506914915731179	0.425080419529633	0.516416164318485	0.532434272744846	0.376097574966764	0.461537476538791	0.514698685968518	0.365481943336159	0.648676675056996	0.316589578664821	0.331924894945604	0.513805324402188	0.353158947380158	0.631425191834526	0.403307765888541	0.414075454725062	0.395166620343018	0.460643627503484	0.610679948933081	0.560232595651131	0.514358470003994	0.383472734561876	0.601553208162151	0.319282873506905	0.599925101770142	0.571762655774081	0.287401741831933	0.306091041167013	0.384918854126505	0.455889398082496	0.397350971525084	0.519940432172748	0.538019398796161	0.400599648580609	0.63418643539027	0.57723974300911	0.436316334451445	0.301677189262472	0.498607425977868	0.54249951070795	0.449093647460233	0.581663619820319	0.363684535075012	0.415783307723652	0.59658681655694	0.46946688526943	0.541355492074846	0.449446866767942	0.491462254447404	0.408869905895436	0.548469239062496	0.295044987648614	0.526627332960831	0.382369950595774	0.553901665266672	0.503599969065661	0.296619439862603	0.564815933542762	0.284525146211186	0.527660368049754	0.515761190094169	0.585536240990122	0.641751935894249	0.485978176739587	0.459997834782297	0.50320302010623	0.619580203859846	0.644026123647408	0.517314562944741	0.521596731681744	0.312086355259176	0.41489371447357	0.363500120842105	0.535141166436396	0.417860165670859	0.224664778908076	0.618723858804533	0.393726954240932	0.376008928776924	0.369925391789199	0.462729821382342	0.543132764905424	0.456043943899446	0.547417915612392	0.616282669778887	0.451693706304491	0.471512481422297	0.362518175596358	0.577982882544863	0.273185239022498	0.549820022759814	0.250432205344647	0.561539298605245	0.307624520810852	0.516730265591706	0.534665318993639	0.389502723138023	0.60512380071301	0.609016621211099	0.400398993604459	0.420104453172076	0.533235173659114	0.255581491607547	0.727433271958722	0.459651767068345	0.428484622297146	0.534223053218179	0.531812682085576	0.516589492737405	0.573581397473663	0.517119759348623	0.525891868840272	0.547237655501085	0.296902780856746	0.311626300088058	0.477289993536584	0.628780704246668	0.362301615725663	0.663611495719742	0.364586346237137	0.353852464177764	0.480251816713178	0.236915909208723	0.601511006290258	0.38026215299752	0.625874465353694	0.301841832865466	0.656890714804578	0.284996720695034	0.363700412103681	0.58669946374972	0.650803563401304	0.479644669396559	0.435209890727454	0.504642282403425	0.448284947844929	0.425178687532362	0.54217419965012	0.404099948802067	0.330269360672651	0.436916109364665	0.419814662285257	0.453407232089744	0.444007136993761	0.512586805079352	0.533178090114001	0.320132824120025	0.393269683862295	0.633776376278966	0.59811152263049	0.56532974717338	0.536388814628151	0.52940333696831	0.572011731612881	0.482212636304222	0.563365188523657	0.400383239888958	0.532747819982945	0.624089636223792	0.350185154770265	0.574362429005851	0.487930869658977	0.591640596709054	0.53573359676729	0.364473236141427	0.610535569997374	0.601034112720868	0.402393339792674	0.671150179026028	0.58214300656757	0.508922081337967	0.346300152836577	0.349175401671306	0.416474222301783	0.522760619716781	0.629834665275477	0.576254926865165	0.60642885091616	0.604955817026813	0.59549992298841	0.584530565596939	0.587576836964222	0.552684022374684	0.367465631739156	0.612984681611199	0.503917804530309	0.466494699341278	0.632372549244058	0.633432742850256	0.567766437202649	0.492376501575363	0.626090750946411	0.578668144892921	0.343852781687576	0.559369302165184	0.639581254803954	0.570808032838513	0.479807483026073	0.54624686359191	0.512822711464736	0.63736739833763	0.456202950534489	0.464114131314879	0.604668563483833	0.265477963353597	0.591196525324895	0.616558630460897	0.445473430021392	0.553628529094732	0.458316675073	0.547325986065103	0.648565443568496	0.524330712782484	0.379019710539218	0.533498872154519	0.558470913450313	0.429812744550725	0.655703574132847	0.31276827202744	0.286886043721884	0.407354419287541	0.480958972461319	0.214218131647497	0.368217297018957	0.482472161642588	0.531990276445174	0.518951245610011	0.532731500074589	0.289123786687205	0.567871137198058	0.526921373408751	0.376099582286084	0.629572150851339	0.331338505324143	0.577487283791003	0.552509163927492	0.289088094261418	0.452432288096375	0.565722970702194	0.495731648145863	0.374874893306245	0.365714768035874	0.490773032689511	0.505669087743383	0.542837233544869	0.636914128815091	0.505206090962239	0.330027504974865	0.571884525051455	0.6295535630166	0.289831751088258	0.563348568308283	0.425271660808985	0.224475201354419	0.325620884477433	0.428229683902552	0.512982576783545	0.71486456343971	0.458195472922437	0.399028079850653	0.474296905915861	0.643740003925107	0.522542231829584	0.662221964752097	0.682641176052881	0.500238787368673	0.428578138500012	0.274514200684589	0.535396764929324	0.545694297096672	0.553754088271025	0.637368101949851	0.584759429670285	0.476256870379246	0.656837990314752	0.30965824433841	0.562142326160947	0.493530841136774	0.339063703573012	0.518618437866516	0.619054285160107	0.385210819463169	0.57233820310107	0.445970697677714	0.440590587844159	0.566972884772877	0.472030515256467	0.259078615527445	0.484092440160646	0.498075863321311	0.484314564144953	0.504339061397577	0.585348489157869	0.38376090364282	0.410791819232378	0.592950869850597	0.342904218606446	0.680522005576762	0.469941070194277	0.623852317791447	0.416422479217533	0.331817672553508	0.524923054781502	0.665564232518677	0.318912084539676	0.604653620216348	0.339008330543924	0.458843225266395	0.476127757125999	0.366630821751814	0.47428705457075	0.607053423088805	0.555969462628299	0.33956540981675	0.493484245898891	0.607719623142127	0.623990523781551	0.423497837522629	0.595876410098882	0.384884690267834	0.546134471882583	0.402127257183296	0.407652270539554	0.356149457816202	0.563487621118731	0.579733244890199	0.320449235659685	0.525978020525633	0.479104626200798	0.418430623134865	0.479484901979786	0.382958845248064	0.570652490120858	0.556437490566769	0.521188333526112	0.440560682394008	0.549091424395439	0.512737410675745	0.407227815959016	0.510048737911425	0.572388260848204	0.562938102069768	0.467325087624144	0.594922578466671	0.592552411741151	0.457537794878375	0.591279601427455	0.404982851146222	0.578669061459513	0.506449754562918	0.567021191488734	0.541720148335905	0.352591401100366	0.341851646065927	0.525441149365684	0.550278069822759	0.497540435431918	0.364792353969153	0.423841578069495	0.407060484868499	0.559285591176522	0.544534446627813	0.628966593068117	0.455150423298948	0.484509448804153	0.33468868060911	0.383126039188306	0.423550413621251	0.591446952162405	0.379503833531509	0.522326055118414	0.431932062434988	0.409824988294519	0.604612052534752	0.337646738903065	0.285092993354015	0.559674829393156	0.462559495912506	0.406040874526893	0.558164829229643	0.519463861556631	0.659951434804396	0.363264286293319	0.369736438195361	0.358682090129802	0.380105991600053	0.67077815661282	0.574252915051267	0.31232274344975	0.442045712122705	0.466340082950952	0.568921394795463	0.45760997907862	0.634726973437431	0.337137927780628	0.39137662704434	0.454791146880059	0.376078161919523	0.424664167600426	0.408708652494266	0.35661194071054	0.418467829339778	0.49908472735635	0.620832437764917	0.363289474312793	0.481609940126699	0.444125071436982	0.49047812426666	0.659996973514833	0.321603327371475	0.534337126847356	0.593758716870046	0.414525614212787	0.456649443648977	0.46083325491145	0.518937469999265	0.503724879801974	0.54856479465297	0.409663268245806	0.334301313802468	0.492405354294963	0.501619704843029	0.44052116505369	0.579855801926155	0.660878654954649	0.318400842713982	0.384262846544876	0.369426352663703	0.461667485178522	0.373959425418498	0.40429106446314	0.316274936615955	0.608251018480231	0.393572429471657	0.393464662515527	0.468089370703284	0.346155811234549	0.343728337599895	0.422639648961138	0.650692904204357	0.44129348573036	0.521148200887092	0.40425810823136	0.319073167673877	0.313957561314025	0.316557174701974	0.525230970691984	0.367961762313214	0.405856744005332	0.692018962323862	0.350560611399076	0.442675334278045	0.585904125976682	0.615618531207095	0.595570747764616	0.606662803908641	0.376769221172683	0.448498843026744	0.534889472732613	0.325597106563288	0.599543108168129	0.524103872070161	0.296716049697718	0.462751614530533	0.34896260101327	0.449957344610228	0.36205041157827	0.466886661787136	0.547638462930619	0.477687896366343	0.276651298323702	0.531207226743625	0.324898002692252	0.531147366499577	0.607316459311591	0.502364890561569	0.709745773704924	0.339397123369192	0.420933932598536	0.447062813089044	0.310168476800135	0.528738414299406	0.51338288579644	0.546894158268846	0.333323278425607	0.427869710736736	0.547930257012052	0.249114575377217	0.466849638675079	0.463738063051126	0.42252693172884	0.348648737647896	0.447306808765218	0.492822279426015	0.538320776786804	0.524479861040624	0.429411689758412	0.564517658419046	0.318659012933306	0.5977804304081	0.474714083043549	0.482362498692152	0.429711337416494	0.580241769201211	0.500818004377618	0.60984947850959	0.607876555677841	0.697376844302262	0.528011648154827	0.483730550781917	0.441841211924838	0.380922370012057	0.588117924507077	0.384336228834658	0.498495615655817	0.406744959369824	0.449032470481099	0.526614371973266	0.54571039493798	0.325305258179048	0.691020629171203	0.390391754314092	0.625182415832721	0.321646874852364	0.516404285616928	0.337306405202267	0.475809988496174	0.351141544611846	0.57788949087736	0.602067027686437	0.480733858591034	0.428163019419032	0.373855667658912	0.535694591222223	0.557912230978612	0.414651003202495	0.618344780263092	0.57811222432302	0.614851168274338	0.279100852800946	0.461499317773361	0.403532283205246	0.435216513739093	0.620443415141976	0.430082123262486	0.455804847412999	0.498973724645269	0.532893660851783	0.663045463049652	0.407666234660259	0.576161543994542	0.493193416411618	0.620841435494308	0.316997544502254	0.485107136127643	0.617898838987105	0.340891607183876	0.509733708934111	0.334149366870061	0.400458978879728	0.412249054077587	0.404697010037585	0.548045598765705	0.421227728660072	0.353061092896021	0.338302703966313	0.510956342691722	0.475388990389165	0.476248606107838	0.628249855554297	0.59031052423543	0.367757109690487	0.487097619452885	0.353682096329212	0.40825208679269	0.527027483481657	0.469325637010098	0.514256429456789	0.457078241085205	0.592001662009966	0.418208528466103	0.565287537876057	0.494238006804464	0.481968539713153	0.483383701048991	0.292485289681452	0.408347100148755	0.450550692971889	0.5913468987914	0.642961813772892	0.323539654629112	0.458908910564685	0.319057024739763	0.492392460747176	0.561908376848805	0.479984649246996	0.566998173259014	0.49081089299743	0.348633275208246	0.437732952996933	0.495327336133396	0.508000652934089	0.614660304604879	0.661292271924447	0.406424252190156	0.360309376091197	0.37275544698949	0.426435379985434	0.439996446341705	0.337890287566907	0.414911428383445	0.328092102011371	0.535962103133448	0.481703581642507	0.43841514071575	0.344330336426725	0.388125329377517	0.360780030871062	0.553755863758537	0.620052059204335	0.406204846433384	0.322384187825816	0.378376641938306	0.340529694564351	0.518203458466136	0.519583813579468	0.47842451698919	0.436252965981131	0.363997346951869	0.409444973584793	0.501477358200241	0.256117832820948	0.489828999320535	0.328331266012635	0.400570853840118	0.501986070766575	0.430200148171994	0.306071830317572	0.450325056570192	0.453872658215614	0.5462805530086	0.397681791669841	0.392140885640261	0.458313468650287	0.534400047185286	0.478026294827808	0.499469425758573	0.516055363902173	0.417349093183118	0.444423713443975	0.558890041378439	0.395255022304008	0.401126493985827	0.531726984173686	0.400432440322525	0.481717854374134	0.447999740543363	0.407554681404873	0.325282055496128	0.471859902396489	0.351422093113193	0.449694800013064	0.537157789468735	0.464752938855394	0.521136952099284	0.518780094144155	0.400083119667697	0.520469933563959	0.489255247573373	0.464612003316958	0.399533387108204	0.471834891371536	0.418078572748186	0.428845464528496	0.551320589105554	0.39712402203389	0.452556817131083	0.612812513925838	0.319379359528485	0.451786776188391	0.503807114875635	0.450977533316875	0.446607446655979	0.504571610369406	0.480388584661139	0.338752460608302	0.657537996072984	0.57140336530069	0.454113359077565	0.582409843309652	0.467891138564667	0.43424944683908	0.508984190265318	0.468415121003155	0.430186325668367	0.624758445273174	0.453206189758301	0.447190494929809	0.427465897190897	0.558774878374426	0.468140175277748	0.550580893973727	0.440727446551669	0.393238996385834	0.527215177726547	0.525320703489269	0.379948008369176	0.384434424239281	0.577660677610014	0.551081859940753	0.719901381430882	0.432345566589243	0.576055726078184	0.505995150482822	0.313341121191557	0.499406409879789	0.450622521943575	0.48552418731137	0.629374745164756	0.350714233395286	0.451110348391109	0.610934125120969	0.633248974887795	0.622671208336913	0.506614690989151	0.47943550238224	0.433052359157637	0.455008757039184	0.34810075861764	0.463597663066328	0.417214462392875	0.516086770350175	0.520479633645483	0.527936655160266	0.482193896148676	0.572684426818232	0.688282432208996	0.494035876957249	0.454095317988013	0.488184152025263	0.455968543534998	0.487946442715243	0.507855919216972	0.349543095862385	0.407274364947105	0.567192927016742	0.449341146693192	0.416944148874713	0.575344455762982	0.611488362728942	0.393442760512798	0.596963776135645	0.520446281563762	0.541761160704274	0.509333263732315	0.462489321980531	0.665135953544058	0.473520120762895	0.316023265013625	0.645320038978445	0.355564922931524	0.360244196370482	0.337505693937326	0.566089870853766	0.58237035372768	0.560959155297766	0.384733157920968	0.407468351043047	0.392392009116289	0.418311841359417	0.403896222022514	0.359814361522694	0.461831237515548	0.499013695349608	0.624841702525753	0.438843747066791	0.356302429879353	0.460454871661064	0.341424262240994	0.599028542980562	0.380066297827186	0.383107670755257	0.462198077219409
Natural.killer.cellna	0.494803669110249	0.619518880747175	0.531716032348665	0.573242907282911	0.601470816901774	0.529772463543402	0.509629741849071	0.582077611392783	0.565874082316065	0.546050544429435	0.641388392303025	0.620110462430899	0.619274050730569	0.515155519902878	0.630022134589413	0.515988375972388	0.507409784232672	0.519362511161283	0.56311762615306	0.596021994951501	0.576838263670626	0.58791036003713	0.601622647550915	0.481641393080029	0.57921317991021	0.603638907963401	0.469214304308538	0.431996147422337	0.509876900459634	0.502190851207366	0.530158235296753	0.518590798917023	0.595518806013115	0.530446434421907	0.612412041750303	0.533862010286853	0.598109734119651	0.541210884397377	0.620065900374015	0.542970303387042	0.516476292009861	0.498955487054833	0.569168512907287	0.583659964839848	0.598277912290043	0.494718146499215	0.636456563898606	0.621499749272808	0.580729192838271	0.588234929523505	0.543603726326807	0.588226610491198	0.56458049306828	0.519850557442231	0.602715724079519	0.583406272943651	0.572049629687459	0.593780912882045	0.497588749820551	0.487231204027685	0.535292034092058	0.502090687723456	0.544480094422238	0.662581905243384	0.540694786898366	0.563857139577698	0.624294531303594	0.621703916116763	0.588742435406046	0.532889578854121	0.467942747686437	0.509061893662836	0.559028038466522	0.576475749272128	0.547866802108732	0.553310078934779	0.566030369477596	0.553353651398163	0.58827446945075	0.503016605656931	0.498016503276928	0.558392313691911	0.558593010687221	0.463953612178952	0.470509571051838	0.568651969510202	0.582903529493043	0.621675393042614	0.537037559757481	0.539641638772927	0.551174967167747	0.511285870934594	0.569603330448882	0.557197784467765	0.526207198079082	0.531248877188756	0.545415176557115	0.524964630586158	0.509941989897625	0.505684095949326	0.569820113339243	0.60671106448875	0.530241248098661	0.523408589522364	0.408191920750797	0.632327332702539	0.546194577782704	0.539225548844642	0.58084620481825	0.500860216792757	0.537546135534706	0.67635881879551	0.556743736430172	0.632205121059815	0.627194696717013	0.535831592731612	0.50642721765934	0.581803838696257	0.525207735836956	0.442779637200392	0.573830347198104	0.553960527748983	0.569668351288974	0.531997428632954	0.562681323101904	0.538191341385593	0.55605890248791	0.448637710773661	0.438511697024731	0.598100827240393	0.598961023268771	0.593620264356298	0.508276279529192	0.553040167680988	0.537102074978614	0.486733975958231	0.625811177521845	0.616495146696934	0.543396438377035	0.528593217386338	0.601653489892808	0.643886252628977	0.610995050343042	0.560241497402164	0.534050966415254	0.606203766622272	0.600939246696679	0.569328749539271	0.466067648640648	0.542788105699446	0.535611075812189	0.580705799622314	0.682146316194027	0.626418595768697	0.488220392260556	0.451834968211865	0.599598505400993	0.592120622281299	0.577379520192991	0.596514695237659	0.470939437079244	0.557868374035362	0.521770173954761	0.52669146596091	0.517012628259785	0.57807014352143	0.521400255830098	0.588281954196341	0.541285830056424	0.441778007483984	0.563376849665611	0.49418483378886	0.620069352564074	0.475109885262619	0.561451106257324	0.565011523775144	0.582386696992025	0.607939458823819	0.509056541697885	0.593045792330209	0.573595520576373	0.512488288191862	0.605533170624404	0.549651691858854	0.614824628771698	0.649572729178159	0.44654902498241	0.559735395831249	0.55917279033907	0.490720518872992	0.595286251860764	0.607969507693645	0.564506078513177	0.488479479286564	0.542471729532859	0.570167990114191	0.4638773510959	0.546494204872033	0.669578108932546	0.696822115986023	0.583958959155719	0.613293291582869	0.651126033366544	0.486572885082735	0.597891255464265	0.511011949004814	0.572858744371649	0.505786513285141	0.585517633466955	0.50267829398922	0.640185601701647	0.544773187808828	0.609623397226313	0.627381428730508	0.532520866103206	0.580953112879576	0.677112499054073	0.620812003684256	0.540784328969948	0.570228978846461	0.449776919445019	0.608379468561642	0.583516935558582	0.541497692768824	0.510820381416723	0.602685520595069	0.636971980461804	0.569637156436371	0.493960048828059	0.600089749443326	0.570002663104305	0.535880737338986	0.500766686166926	0.540189800598185	0.588935442701794	0.459669994301557	0.576780579838589	0.537895478995601	0.473186836736994	0.484273068944729	0.513548938659548	0.539108388701868	0.552198458202635	0.545173333539194	0.457324578278564	0.608627997693354	0.522550530017015	0.526445175114901	0.656421691407777	0.651914495850469	0.543852764139344	0.589425851042976	0.565679854896407	0.551486196903618	0.529372661036376	0.583753628431178	0.566750310864831	0.474081948769712	0.499648878714857	0.587391843006335	0.49875185823061	0.595955157660373	0.650956019785972	0.586405366582924	0.466195931444851	0.465889432383961	0.617797122978093	0.616802808034623	0.638689329604266	0.568695801167874	0.549042959398766	0.629328292494169	0.528149181274323	0.626030809990779	0.510247142269088	0.513364336069497	0.575258620555617	0.45566984353354	0.63701627467	0.524569042931714	0.647934315665094	0.5471468927687	0.437925451908763	0.646636125279263	0.52169112412682	0.557681976539206	0.619955846225697	0.573053478427226	0.48900343154653	0.542105352217431	0.556432007331148	0.509852540202915	0.553151778666046	0.570657897119282	0.603262608507973	0.624449494192275	0.620568425523601	0.599518721161192	0.604193207139893	0.650335450333572	0.558735718778613	0.479591812200198	0.671143042837247	0.467037698037883	0.595870701135006	0.667261735929353	0.708715870880002	0.478294579009314	0.567884723453819	0.548708289155205	0.606140665558538	0.44708363647143	0.608464140376645	0.622831818760723	0.583621466100393	0.559318301028139	0.573313504292696	0.548125444679562	0.651115741414358	0.491596159166684	0.613852990389714	0.660689758959601	0.5468223743545	0.684562890594222	0.600415633904108	0.478129850242929	0.591838160850504	0.532390258661019	0.555796284366707	0.603015377920594	0.586135764354561	0.476565798203259	0.587989073611356	0.561243286879132	0.494999442566492	0.637125589708458	0.53559815644021	0.449890323252248	0.530243508646239	0.52303386716068	0.581386608397625	0.497951392428209	0.599930409331936	0.679225419180469	0.468155398763873	0.597646895031175	0.549702113763435	0.628120235452771	0.550637776506121	0.540805402756872	0.567926657050666	0.509461954856974	0.636944935923933	0.620035637131984	0.485155507782019	0.576228171666542	0.582397637914952	0.627080041522536	0.537238213181884	0.504748652944445	0.572728844677827	0.576840059026626	0.589598005375609	0.602348854169224	0.629693473879397	0.492496683458711	0.57945400854691	0.627414731270691	0.504448473012705	0.570123751874725	0.580783162983967	0.426402207293926	0.50992167598679	0.568175416398406	0.537959981211144	0.635635311457641	0.522536179200202	0.546891665555083	0.565452120894457	0.628327412533144	0.53824453353477	0.563891372579891	0.604745400434753	0.55637558410452	0.514040482826824	0.506006851097339	0.560901225183887	0.580434193256158	0.623896414970837	0.616172834906653	0.534090701282305	0.541036819308631	0.62930809502033	0.555639860056375	0.523168596666861	0.575817847915372	0.607480635632038	0.649972795415729	0.577251272709019	0.503036962850411	0.60935885052457	0.611400943505234	0.584834746453464	0.540958697261501	0.500424206443564	0.574011905056006	0.511562738422017	0.541473027799022	0.561567832454733	0.593335038070061	0.566740052714821	0.560413806565386	0.565840298621942	0.610531928630084	0.510697528112685	0.659289230244748	0.585017359627659	0.594042284313787	0.519524911110635	0.501856686184863	0.598407303277437	0.67139048911411	0.498110805352996	0.627001367401262	0.537369164883308	0.606773273284763	0.612549854184329	0.490270988263837	0.557082425729447	0.604232563190004	0.670315933279528	0.5745434816879	0.577262030169107	0.649688851599635	0.539127633647619	0.538756238593017	0.600748117738574	0.601281308616983	0.552054794412595	0.605820745610381	0.582464480932627	0.476082804222722	0.619350892589501	0.561149223070666	0.571406166121497	0.512876612651616	0.645180070499737	0.541923385663455	0.533898094232908	0.447602269207283	0.570949428049711	0.533902904846001	0.578485295239173	0.43289062887065	0.631707470870974	0.64308787007482	0.541222776713447	0.601943601887995	0.575479308923113	0.539707541902076	0.503507289656427	0.579176628162768	0.592164328388504	0.463259479034276	0.625681167323037	0.514581498215014	0.645256337771424	0.596728996391724	0.638409742459871	0.526170275701504	0.533107451996418	0.51034939399355	0.61484908552723	0.561208385568288	0.478345293749499	0.53764556353311	0.55500665816272	0.504928106083908	0.650339315899412	0.626500657959957	0.663485445622364	0.54619464346055	0.498589220397247	0.461782158654423	0.498265405040367	0.578007611805527	0.654016889731329	0.515833862679333	0.570124019710925	0.553741882624552	0.52456306775248	0.641343661604806	0.519335145383176	0.482896982222179	0.576356489961816	0.543465523344881	0.556619420477853	0.595632075158364	0.648444910015733	0.685186825567026	0.528191782104008	0.492626257052191	0.479725041559412	0.435998971228989	0.581609611660415	0.52847118305813	0.535710018872106	0.514101056720406	0.576844978626544	0.621518269608025	0.60570506395964	0.604656148789592	0.453319663110222	0.572721902824072	0.558794335412073	0.59792524810243	0.499508055877454	0.589247256212664	0.505964461531267	0.563934897713176	0.426909052680389	0.600982189675316	0.527167168531996	0.476000432311375	0.530190818840829	0.536059587054313	0.637028402892706	0.501674069901259	0.482942996205421	0.55840212958759	0.450734472227402	0.434827074909571	0.605050106331092	0.596047073452912	0.505686872416361	0.559680215727084	0.488418193344916	0.530733943207294	0.554798074341451	0.571325284536181	0.565298641521904	0.702565502591539	0.624093537180928	0.560055370929874	0.562873242327871	0.49141359589538	0.549866549152367	0.535642867701278	0.433783881697263	0.550991724819904	0.546730741039123	0.529274327023657	0.604698080858646	0.57977595156345	0.441345983021554	0.516590063418192	0.512482103049499	0.652811018014498	0.572076602486478	0.528258942282862	0.555607018703845	0.538915964817464	0.535622393779765	0.502476129784422	0.503422908992831	0.479487884713353	0.608986969385934	0.619014017523925	0.526536287699419	0.504006793328761	0.578648112117184	0.612346539726962	0.660243123970424	0.651330340477954	0.47334650794086	0.487298638656002	0.61239190228274	0.500625489815842	0.695145709879508	0.562843104106302	0.534686037857497	0.4943939453705	0.539251865136552	0.50412626215527	0.471817392224099	0.615537995799089	0.629978042242017	0.585821079966756	0.527271942096152	0.508354040438091	0.57315918912886	0.627985512603326	0.53708127996247	0.477417836722247	0.681515291841642	0.520424163061267	0.526855706188884	0.529088682363731	0.510176124733526	0.679775071223242	0.476406836265909	0.556053850505171	0.482401949649194	0.596965830232729	0.612681496401716	0.579216283427395	0.548754439748032	0.581932905202626	0.543053370203665	0.567299180630119	0.504641950926104	0.477474960265807	0.61249842096802	0.556227036361642	0.632862944230268	0.53273728817153	0.560003542474729	0.649118776469047	0.493035403863115	0.46371024912593	0.498034567231736	0.634496171610654	0.595041072668833	0.649114273370532	0.51177495677613	0.523147655386655	0.496302929625396	0.566573551253678	0.520813773180719	0.488838615189079	0.640768030086757	0.507037411774148	0.683226530452976	0.568450911442717	0.548253960177332	0.492808251613762	0.571278421408781	0.567122116733492	0.664515489162166	0.565251987146131	0.650925844642834	0.571776103993588	0.618614288114395	0.532778545903765	0.432741347988976	0.522115162576923	0.575428703540773	0.585983016324026	0.545281557177398	0.594310090846816	0.503261943997378	0.667669086259255	0.514394237889069	0.502179869039909	0.614325106626684	0.615294051500179	0.486884113175531	0.437744067671623	0.583755557039031	0.526648901348511	0.530844884377329	0.605696363210644	0.520937392951644	0.50642451908886	0.475780232173082	0.64115388660422	0.600838162236644	0.53653233701743	0.543224679124889	0.567339027563802	0.622277422031453	0.529137582898388	0.554688960473124	0.662910259838431	0.542196679648077	0.509403013929292	0.473397300300743	0.551835160456129	0.572365158972699	0.528424924093476	0.593199808601704	0.434355518567952	0.475537101799696	0.482921636363836	0.642433316649981	0.545761278537949	0.562819536699762	0.663456198792048	0.723568753207912	0.489717327239725	0.597358144457035	0.51328853291885	0.517075974091776	0.633948656578164	0.551770482103415	0.525143394586894	0.587997400094677	0.588906869495728	0.529176780347087	0.650244182451133	0.52032523280655	0.607222236331313	0.616729155665029	0.467512230825678	0.488156609384744	0.523826757902111	0.62105052298698	0.684273720490919	0.591849677716805	0.531846873081694	0.402164223591994	0.566691593958796	0.67289326899148	0.573127338025337	0.59151453119245	0.565372874217422	0.536819927256065	0.549302343214246	0.590025408324348	0.49477591036362	0.510317143556867	0.5698327277805	0.517831889376349	0.576473770156689	0.609782594039656	0.515987263829335	0.54718788609224	0.529747269966713	0.505876780952939	0.520871499617575	0.516597294747063	0.506321390413977	0.527776713631669	0.54301714841394	0.554498066146081	0.49260370110249	0.606187301087975	0.633176318026233	0.525007773747772	0.54410618343041	0.528559334187643	0.446293630274612	0.522305484817778	0.522426738396636	0.528100791995065	0.639001604207218	0.536493494673107	0.517592021938015	0.552307125481524	0.523508724562407	0.562037927176225	0.543217374934124	0.547235357315371	0.610698546765993	0.562063898305954	0.529675533078997	0.579354980087283	0.562897099584093	0.605256526135008	0.510449087199364	0.535161926401373	0.569526549175009	0.621175259758528	0.590129293217749	0.595177568047631	0.581975624634192	0.507497212004972	0.542071653055199	0.509832576811952	0.599128551699863	0.529228476541104	0.564455683485576	0.533509953365273	0.478525014123886	0.546602797945881	0.584908070970195	0.51228622500778	0.482452253477619	0.496758962698037	0.532779474841859	0.59343562444872	0.617474552216326	0.592286886405907	0.603998702127813	0.474415433868011	0.559712382629435	0.580725066876597	0.505472409172717	0.573740805097666	0.506979807733381	0.476487279885847	0.461508764407502	0.605030095986641	0.477655945337959	0.545673710063272	0.581920095931715	0.439049636271386	0.41317711706261	0.566454017472002	0.643208107283926	0.524814574418368	0.64936806862297	0.569681939096343	0.481219531736303	0.688073092256171	0.427366318583496	0.492921938855729	0.629166572216449	0.510387828853406	0.516765413933845	0.581535391002271	0.579861149519	0.613709454291562	0.62975101867847	0.549053164182603	0.530124458122262	0.532763929606096	0.557017472330289	0.502588706254482	0.5608784069542	0.546008011151707	0.507719774698534	0.545291220538015	0.595179371549969	0.619440363080681	0.564387956417712	0.534327542112379	0.534771610110262	0.633861581939049	0.429622712377514	0.530352445492007	0.532490985132609	0.596422295468233	0.580528108239563	0.559504259947918	0.610039701998716	0.616874209337262	0.481041161123684	0.513272919676973	0.630864730727131	0.693328162635216	0.658359099402551	0.592395943034318	0.533905034491794	0.430671268775361	0.557209253507441	0.494377615860149	0.549708540213043	0.461794303918641	0.585412552720896	0.664485843596859	0.639647389021007	0.586156165409565	0.542670574233318	0.643368295182087	0.47053910943645	0.596685740677178	0.574259721125951	0.606121031276722	0.563649133461481	0.528543034426312	0.536836607641863	0.501363969532725	0.558816920938493	0.439406000431295	0.494758964738238	0.508517001558525	0.630047032077803	0.53406092742884	0.586721050993357	0.572524157773501	0.526964205271266	0.551952371192161	0.597074840041029	0.703244903620533	0.605399305206452	0.490465634671453	0.631283464192795	0.556958277886209	0.520137702788605	0.503112232898127	0.514482459066649	0.599481400118609	0.573724907011499	0.491841605756568	0.476606352740236	0.438121240570449	0.540064201539392	0.552960789482035	0.505458289158393	0.557799381965624	0.623558548098716	0.658361981657896	0.587668638539572	0.493179375339549	0.496900681205759	0.485457135232766	0.65064699811294	0.579648042758456	0.498064214571189	0.586363280784304
Neutrophilna	0.169444322076772	0.155353659816087	0.31220368494214	0.252245284429364	0.396513007680396	0.183481977557172	0.244927248903017	0.172008734273124	0.210775347400183	0.416250173679696	0.16602482332594	0.3211916673661	0.391628458140743	0.156467003975411	0.186407347103694	0.127971712633076	0.141811480389051	0.30417805315158	0.244874198118929	0.263572831593703	0.298811024559963	0.323510109193949	0.294503453114969	0.15998816587708	0.196700201270706	0.143806779605757	0.147708054161289	0.148804457257995	0.200950395033168	0.123592413459893	0.191712376353524	0.0993105673006791	0.130040252209492	0.190187338642512	0.188630466387295	0.31095787562637	0.127313910426521	0.157011250767294	0.260246270847813	0.186589889768997	0.299611168705451	0.194560683868615	0.0622573649135577	0.151670213113307	0.105590230971823	0.376636589304878	0.447218913065864	0.27097005564565	0.157726433810639	0.238387775528421	0.233456362276781	0.148987716652241	0.252603853946107	0.190010561180251	0.182276224696002	0.18833366760826	0.193923527382312	0.25571625905584	0.13538223926475	0.140288232485945	0.134264527248304	0.173861809655717	0.245773313465345	0.131546440618471	0.255311922873659	0.152428301512912	0.390379312830092	0.15465449902656	0.460466570692804	0.357054862689733	0.152226915158056	0.130118537003752	0.156235982338362	0.167847981738275	0.20715261467664	0.26215108291593	0.153025976772014	0.0950800290228612	0.234611782517668	0.264391301067505	0.145380081892191	0.239581993832995	0.282269862025067	0.136057622830431	0.203197742512277	0.262506881738287	0.12936953429721	0.126325438964357	0.406822046661793	0.374095610848276	0.162377793931042	0.0921805645460622	0.140701923482684	0.161683515818058	0.13104495654729	0.170873271382601	0.126372334114289	0.148606385630784	0.364492890349916	0.125878046371118	0.23143028824951	0.165702515726381	0.215223049167504	0.199239807860202	0.179801043654604	0.232148772231896	0.130102465246985	0.14588496461416	0.109324505734514	0.214760850616595	0.12739950060148	0.183329833899345	0.144452013501853	0.215795926885646	0.443524704933035	0.149944099537726	0.191341973660618	0.425203533541879	0.376288737724585	0.0884115080178514	0.191073591324426	0.0853516765553858	0.335357810005195	0.150926365417212	0.226501000281391	0.327827526663008	0.229783572916923	0.320584428677424	0.148593360780768	0.19363659478095	0.111817582604732	0.455790183793368	0.195768384687669	0.168354237689217	0.238206782331129	0.154001494183675	0.288848584228912	0.165659915432668	0.334645275428548	0.175472511716358	0.210790768001082	0.172975281610979	0.167581094520911	0.185468931579664	0.225619015336779	0.157660814579653	0.120477512409169	0.252198940033081	0.170708099343778	0.222396653408462	0.149963510113926	0.15467354041083	0.24907355756452	0.12265531352757	0.161608258107852	0.127356220462655	0.326978047449612	0.118441481053372	0.160560479709355	0.325691046768429	0.243222720057919	0.12345495432776	0.32277225548965	0.22732556181564	0.257931539205148	0.143281614443752	0.216503693340922	0.110112442266842	0.151722904447757	0.195393621000603	0.358349273548338	0.193502321311671	0.208958587150674	0.129782115785001	0.138909210577519	0.153325110949275	0.185421273586213	0.155821948491338	0.157612813884467	0.462744933337045	0.263019141507156	0.20122736111948	0.355052165412239	0.186867621869098	0.399012456687232	0.218161650250717	0.0828972779910728	0.185469604329814	0.375154407997535	0.136631988718855	0.213372903614425	0.221581505415835	0.291319464422414	0.152049061045859	0.350687629024429	0.240619400878577	0.310744753203567	0.173457549927001	0.144478697614757	0.245244965566604	0.232854098077407	0.440737269746043	0.165493242559205	0.165756817634149	0.28863592428882	0.355956948678975	0.226276500869753	0.244588994277554	0.078911371456219	0.115811116937645	0.226043770896105	0.153872445701721	0.123925266141132	0.118735057893076	0.130636507229379	0.186786711514303	0.154121450219766	0.245667672389047	0.13960622107819	0.177111559766546	0.135845847539628	0.518006655590107	0.277988804124904	0.300238954541066	0.255468854853102	0.129744785940999	0.146400888074074	0.258249424396498	0.072936242313611	0.432363192808513	0.0973618874698024	0.113736886876274	0.150335670688789	0.0893410864051693	0.203861816335061	0.161684919608954	0.150076868346372	0.262722071627811	0.275206367471303	0.18801000338508	0.153376407589525	0.118058558081176	0.168139010467795	0.210580970361889	0.173724306516016	0.333303430175983	0.282582171383097	0.138227667625887	0.349515179135177	0.256955136590712	0.149287226660667	0.210578698076304	0.122547631152818	0.161287175929223	0.164567529780325	0.160360639445054	0.0946629630070773	0.228520147124506	0.145505085329894	0.183457230209256	0.197061414364029	0.227736298635173	0.290768695913109	0.108770885985782	0.0977365961295465	0.193353471581689	0.234640463236794	0.152826503999946	0.132009640278758	0.330073580641537	0.177042880670454	0.466178112658069	0.159727426693171	0.0817042520205893	0.157282602518816	0.270416415529566	0.169497181172287	0.178522684332314	0.234552953433746	0.312638397749806	0.301469318854227	0.307785345829442	0.135523417636992	0.183957127938446	0.570618663601969	0.130987197702625	0.264785834381618	0.194353326707646	0.325133151142954	0.284249732604107	0.177539031358604	0.214678786407497	0.148471686786604	0.341527158968707	0.328880048805099	0.151538931166336	0.200245985404377	0.279357716661944	0.145607056275536	0.229477833762688	0.236212906191635	0.178041856758614	0.139740091406534	0.308031857638074	0.225915781415202	0.133467659044013	0.129264005610658	0.247115169927629	0.218686215023276	0.250401811877883	0.29750913616288	0.221209810580344	0.246089805836341	0.346249930328833	0.319553711532324	0.252235356493744	0.439828396235995	0.345098406165971	0.262153063420751	0.176246686736378	0.190044920889486	0.218073450560974	0.181902483577431	0.247486834596015	0.103586497074329	0.377628877547632	0.316716446206404	0.177938060259479	0.1559699877652	0.175274736124697	0.120271607051409	0.117173467729549	0.284183749391389	0.170500417357217	0.212233259202888	0.180002697271337	0.152165902966109	0.100994880267147	0.190209626822906	0.212924343803263	0.155975610534026	0.108794411557245	0.147280603983825	0.206664896768711	0.143725486520236	0.265513149873022	0.198817052187013	0.484855695245607	0.100363897273594	0.0827584668231676	0.278095419210119	0.166557216404671	0.161916765105958	0.126554795870598	0.340038526535126	0.295261994064239	0.243367557413677	0.183345533153815	0.19115064750321	0.170375781675099	0.0970333946756101	0.213191171699518	0.351237324300184	0.319724539863914	0.174315444426522	0.287572237581057	0.394171401454169	0.312539664173145	0.152666847290176	0.320646222716705	0.156201676675232	0.170589143787119	0.178884050953639	0.116683924161744	0.274762996551884	0.259714603528313	0.0778182665139291	0.188502300077188	0.222922283844147	0.218947320158303	0.242219791262984	0.137283988588894	0.251237842889824	0.189872289798532	0.181533201430549	0.135378836214326	0.163444999884749	0.098661941940401	0.296487533215928	0.185851633317388	0.158078135262851	0.138673493993593	0.149654539547033	0.224909364380076	0.328667637928847	0.127291167530129	0.171901520948467	0.199258704236151	0.24661433642837	0.134910551270044	0.195618839129986	0.151197521486464	0.142085317961697	0.179885366181321	0.136310923486069	0.18423395615185	0.188518908861892	0.265486336834886	0.238038025129059	0.148739574740084	0.127060346313833	0.111616412360019	0.118026075614203	0.142551720034579	0.309609241281026	0.336888518918731	0.233017886779414	0.302086214774349	0.164348423471328	0.249006561457783	0.239836830062482	0.256421249046016	0.129922364313135	0.398724489303452	0.12165716163235	0.211553703831896	0.285439299765418	0.138139620127615	0.287412361479549	0.161658320700024	0.248798603911507	0.207966655224177	0.265669017537685	0.535226154028554	0.298008669979522	0.329578573582533	0.24838327418569	0.171325671329571	0.189310699192992	0.265376484025271	0.122639320102767	0.204840122715649	0.324137984509514	0.319415781074603	0.359397393087599	0.198390160141633	0.178529057273966	0.323145452214891	0.153542853873675	0.164491022284428	0.0983020240414253	0.0538817158147979	0.221272207655535	0.195779030716116	0.510808076071347	0.259887436987219	0.169082275114465	0.208793594592868	0.229247596643021	0.0862190909469628	0.222478775262295	0.418944799299158	0.232827893841368	0.17125852647093	0.46443393312478	0.178592150191338	0.19546774567795	0.147280186264403	0.412130862503168	0.301784733593789	0.225876699133991	0.126965547683545	0.343011946062523	0.252086847392754	0.205448167652406	0.239565338724961	0.206202419364472	0.226895247837696	0.415975837744625	0.440510655498131	0.190119114942882	0.173691054267736	0.129300376601875	0.402693889977885	0.135184903518763	0.229454754334071	0.206455427580186	0.139291561683917	0.143699976917786	0.164727025999899	0.181605535908773	0.174802983797272	0.124970608938779	0.189274468554868	0.126653245100053	0.183055132894147	0.217415954032966	0.248441523779111	0.213708870837425	0.195552256559564	0.126691238240238	0.195946758556381	0.194679805422473	0.18281975747482	0.206454435140926	0.16035928267323	0.110094658215472	0.190050365756157	0.331426243354021	0.147451923433292	0.196624613011847	0.125790333684416	0.17781059564652	0.080735643330262	0.131833783948709	0.12039784474239	0.22573730404739	0.105933031944316	0.202387378709124	0.285083311993545	0.139002424600461	0.165675106689446	0.228681530534277	0.18576405803272	0.163149915222755	0.202797486881276	0.246448616645649	0.0813430178828526	0.18642624693161	0.111262022367003	0.192443214061645	0.235693190106539	0.168744089171111	0.147094195724015	0.229556960866289	0.134336972188149	0.256374432473477	0.16647531890901	0.187798354865402	0.200133388319568	0.384067980168941	0.351374670782886	0.202035171257831	0.116144242317794	0.348099436623854	0.113390095360425	0.0992553602831341	0.155839885558071	0.122555415057968	0.0546548147886514	0.113761835700239	0.297721841974635	0.219385115920459	0.128395795077894	0.173288642600048	0.201920581019086	0.193372665963357	0.0912492513799127	0.175469270408193	0.184242880931764	0.196563101287979	0.144317053509663	0.231303203400087	0.0977679474257102	0.284922059775553	0.128755890299706	0.195803596693549	0.183344613566991	0.127511744285128	0.211765796925686	0.179042232942246	0.259790079253863	0.288585213978237	0.406436841733568	0.272505726255539	0.194807409198903	0.23518407465997	0.200421330693705	0.258872005234768	0.229859826927682	0.155870391949104	0.214454575961724	0.138928975527397	0.176755963855866	0.219424189565542	0.262696341347801	0.12065864184871	0.20501483330224	0.10881779032434	0.156478510516306	0.268841794966628	0.112146472275723	0.442706329078715	0.146770044333608	0.336768722059526	0.35641993972278	0.232206987977255	0.231129665729188	0.150085703322419	0.143897111190887	0.124300726887895	0.236884685801937	0.13609748365197	0.229353808926251	0.128206660853461	0.187484482526769	0.150573619610081	0.165535066737393	0.250489631227386	0.250126693018323	0.0606068998198898	0.245765032217957	0.201377928330713	0.18824125123637	0.143744514727261	0.269332625524271	0.195650756571275	0.138154359495825	0.226113178395872	0.074935073919486	0.138499546493349	0.4335606270701	0.447611952195017	0.12355938451475	0.159611661120117	0.138700938658901	0.114564809005568	0.132579559001097	0.218500703276571	0.0760726401427702	0.215233142920849	0.345141531303844	0.296363884048969	0.182735696350647	0.223884702894183	0.213723794328014	0.144995356386198	0.28692003499484	0.10169261511492	0.18181994599603	0.273188447915601	0.134543360498861	0.189511096255709	0.158880146958386	0.167221385378358	0.138338405275512	0.149474852074409	0.141684078652186	0.358118168365658	0.108201921065261	0.104718834786721	0.286317556613821	0.191854410059835	0.271403442210181	0.218714433367318	0.208736765211013	0.190851955488934	0.174651296963772	0.148312809863607	0.285314614168486	0.223992412336201	0.307060736512856	0.102761874944508	0.248569773144585	0.171711939120256	0.223165796863098	0.329445464468174	0.218286043717908	0.207403484934491	0.219483619133019	0.231912350793109	0.221991229897766	0.189480493040375	0.283244622405514	0.0655217773310787	0.307041316634149	0.183943823574815	0.142286260317556	0.149898333900803	0.203991679108163	0.141713390612116	0.20268879113546	0.125330001514655	0.157395671652745	0.129108582781678	0.221146883080994	0.163875743721242	0.204829950447327	0.177652149853934	0.0898656220739438	0.228939753587736	0.188357500854143	0.380085079758391	0.28969034859586	0.224545207416894	0.105677037014485	0.162789208986966	0.195158216394539	0.139229226318255	0.169855613180781	0.210165756311692	0.184800296973958	0.326009176768029	0.201294215247389	0.124592807024476	0.111805360732793	0.152483124835808	0.373990116068404	0.105253039932964	0.174080833526657	0.152809107879015	0.162454540866994	0.173905878455881	0.449374276114323	0.786441623020554	0.140925832036429	0.214947043371029	0.19958369980799	0.156034012782913	0.157221049590402	0.154350515826913	0.360953245703782	0.0884921786875273	0.154251799125132	0.156878096077007	0.136178742204604	0.131810078027973	0.264692469265486	0.180271408895093	0.134269392400767	0.151955424100889	0.200754182529112	0.140665925023141	0.155774504724905	0.187722428740298	0.247813075093999	0.172620418289931	0.178559646071116	0.263384298420326	0.228405141126849	0.163782679006822	0.195444173838225	0.160068677741459	0.136011247939299	0.189726467480007	0.105953157850264	0.262410468585405	0.183777747847863	0.134820255800476	0.188914909917431	0.148041325030593	0.143659842331362	0.134613331413994	0.131714026755916	0.231881903857697	0.175542975318098	0.137968297064919	0.0991713886912912	0.135350580058142	0.16662166042856	0.117720880381692	0.101736454140451	0.385717224480492	0.141510892712582	0.116678348953284	0.190441397377474	0.160603707236449	0.180518920435222	0.22651511823794	0.148006491875189	0.173723187267104	0.122113096487824	0.168488273771126	0.232107798552477	0.220677064323168	0.169586022601331	0.214170894888211	0.138943039710463	0.167022199806781	0.333637220736245	0.440515753730764	0.436370573258429	0.193306405112795	0.212092254669837	0.238175315284029	0.413640697873151	0.125979252768619	0.190869124253394	0.198773738197336	0.123704894586676	0.124368236579272	0.192365227412091	0.13161909908261	0.266010855438157	0.0916900940059346	0.290450762450536	0.199246419771585	0.261418294843077	0.209953519256383	0.259606329462148	0.183071764776787	0.129656041237677	0.14742106483495	0.169393511472824	0.285649788216467	0.221230918046502	0.157337644143617	0.322733796377505	0.160444272135902	0.217692210559477	0.143607562048233	0.142187388692594	0.286561249347488	0.210663133611216	0.245113680096424	0.155697818580236	0.119927096787028	0.140178844892766	0.107144582091204	0.158024348251553	0.127566466959237	0.14606945953379	0.156202031312661	0.109918073675018	0.249379986690783	0.180369079966093	0.177858681430227	0.193006278411743	0.349725240518479	0.178990282569636	0.190855976715595	0.19270194365176	0.145139726418298	0.0941657059164594	0.14205749781336	0.154745700903891	0.159589049273091	0.268129654632941	0.113245445425952	0.569807004031916	0.171432224826062	0.273511520478371	0.127531198743954	0.123943563165454	0.210935595328948	0.162139262002583	0.207997649461789	0.174142073447366	0.102362998689497	0.173106216523327	0.573982334237351	0.203764154490587	0.164408606424857	0.191747941122912	0.426408514320411	0.145118164013847	0.138016922523692	0.139263302215695	0.297092520339003	0.26128252931474	0.177249793599913	0.19399579361902	0.13904992987694	0.175528646186885	0.182136519492876	0.178513853963483	0.119029975218449	0.238651681513837	0.237188336328398	0.135950218722802	0.132592109429054	0.19954222202329	0.142145715823299	0.186100666662243	0.174883055279998	0.271270307188468	0.220346970305268	0.331300598563068	0.239582566672879	0.179374134373509	0.136176836322878	0.162993892942686	0.198829892217142	0.170177628805524	0.144904117997583	0.108066611206177	0.198168640252664	0.140549358193215	0.225572551497147	0.194081489305557	0.146271861022755	0.177608839080839	0.241067313558321	0.110377258175007	0.181807397401698	0.18511065332104	0.187310745236895	0.261850014679767	0.141699528290194	0.135106615830265	0.172326884155381
Plasmacytoid.dendritic.cellna	0.535931653263816	0.577555976236031	0.500227877057731	0.529539366798063	0.51087256407824	0.532461009426606	0.496454678388282	0.560186615936774	0.515372529189632	0.634571636481011	0.676565266065929	0.672910578387895	0.571680840646044	0.598990668658001	0.506009156707962	0.595747930433311	0.556595154114455	0.568192980825675	0.576870377464709	0.582233845135536	0.579057873386123	0.62287493695253	0.578194712355326	0.575558473328179	0.570170457530203	0.515722999323167	0.50859660037122	0.529597702349753	0.544697934070988	0.51313966796524	0.575900316838193	0.491126187418472	0.551794111217928	0.569684450683974	0.561121553476855	0.646324703624569	0.497908934844774	0.525845270712617	0.498062817537769	0.5553435637611	0.6370679154749	0.528341143022956	0.567750122065208	0.594637351505656	0.579725735512245	0.521144058995833	0.659205919587638	0.680536456448883	0.50248997636724	0.565203203823308	0.621932131614943	0.562729580739927	0.528050133695413	0.512806411421223	0.661023633266702	0.591508992999815	0.575581969817456	0.522948058028288	0.489702320342193	0.469504183770649	0.57508917411345	0.497342578294477	0.53377802154355	0.592058013162148	0.526575385059032	0.563687249265673	0.521337917826457	0.616642252393191	0.722594622214869	0.605535513616881	0.599246294269473	0.472505011254557	0.64684676525513	0.539952886797344	0.510218949781701	0.568703272756337	0.562462490700914	0.562707070885533	0.686075976449246	0.437768413729992	0.512010252037427	0.506643830714093	0.656603485776821	0.53749266342214	0.494841736378884	0.537732946397814	0.622305789461089	0.568638157905561	0.587038359445228	0.625446349586668	0.518390205690666	0.592784922618347	0.513288634664634	0.56466402459626	0.544731927702751	0.640968799511107	0.617667040082761	0.506181814093407	0.593783981769675	0.560094565709552	0.558712580196394	0.556732232040752	0.542329818922693	0.605384289742531	0.51242763755645	0.586928881660142	0.536642066794597	0.581231609208579	0.563939780850306	0.560642258312388	0.615794158703463	0.621797757958354	0.50757527872931	0.727526033949419	0.600566728616321	0.545681548520127	0.499431952224051	0.580987918712622	0.593160117817967	0.577701268990228	0.495355617923356	0.580152684080558	0.592742083020151	0.550347626141586	0.567395662100142	0.583497912146179	0.619347579833172	0.497826639575007	0.542731921605221	0.66240542773551	0.555427400413812	0.62590075523419	0.570553284154359	0.450339939659897	0.50640773887959	0.59417655273702	0.602664685826241	0.571161291622806	0.60145671613126	0.557572066393375	0.606314411378507	0.545805942680824	0.535432984439258	0.535703601816236	0.461053908917266	0.444320175502168	0.60629088266703	0.549969800661009	0.619367602793585	0.572027613917929	0.576250493425959	0.638616349981282	0.645706260052593	0.654758765353696	0.555902060691113	0.550025424915301	0.622595590753839	0.568835057981056	0.556212429131693	0.659040463686239	0.498103293813296	0.506523747255374	0.599826922010023	0.548301897631421	0.599774820820902	0.548175143544053	0.561560455704311	0.554949680013319	0.610029310713346	0.5484678340169	0.542704311690386	0.469426484176384	0.593755697031559	0.557480652362048	0.598803561698638	0.562932339127581	0.568066901626562	0.60257211377325	0.493629345378186	0.589170537870066	0.596181054185307	0.540039041096867	0.48562541402271	0.538393442683824	0.656813671517756	0.603352025755885	0.547079628278273	0.59063657724367	0.522994516031204	0.485514079591089	0.501729574259315	0.587509114814144	0.525014923343934	0.442601456321275	0.585573812298682	0.515664931264668	0.623129534914517	0.552869503187607	0.570271855573188	0.582167576960741	0.546330496007602	0.576918007890443	0.571307173296619	0.597156379423867	0.544075327201698	0.586099375473623	0.592280680555173	0.590655525212539	0.582318148554925	0.531392505411057	0.557911483321626	0.523144199459102	0.554754201812	0.527128849895393	0.543935091813741	0.692848749385167	0.598956767818838	0.518330603281745	0.499692994790374	0.541150231017115	0.562204429349198	0.792237935160557	0.566298645623502	0.597082229614207	0.581728289489634	0.59913916765817	0.557410327509427	0.649451667990082	0.518445709679962	0.532069705357034	0.609100808404094	0.441604974138493	0.51053758061276	0.430549467315268	0.6739929784793	0.505113489253557	0.632470705833734	0.542470862599869	0.513963787697352	0.500330141500265	0.445489955341656	0.586888601547585	0.587350849584652	0.555334996987934	0.465654570050164	0.653352298680037	0.586609191894336	0.594114049953105	0.577725330525811	0.661221304353896	0.591711636555989	0.584077746078635	0.571125275899295	0.522537706449402	0.615530604566141	0.572879973393709	0.539825533377358	0.506986956732208	0.546317072094152	0.517043706548849	0.572241254484434	0.554655083830974	0.555097896191275	0.538596406377326	0.516724897146126	0.559470618006941	0.617938985050342	0.606954678609413	0.548209611570768	0.611239337419621	0.637206993205442	0.601236195343034	0.677381091794857	0.527934260282545	0.475411282930881	0.505504310915466	0.614306910624694	0.484144900280501	0.601168269794871	0.566519129993699	0.6176535618507	0.591308615947053	0.581714889069374	0.539169128990155	0.579769999363249	0.594321871977079	0.655432981892788	0.659728319013432	0.583981868099694	0.523957076582386	0.502001483662943	0.551929152745538	0.528028764300289	0.657575809209343	0.586785512330605	0.611743870164066	0.652499875213738	0.575915460624985	0.540657345184067	0.53848766447734	0.586502581727716	0.527194294669318	0.59999834884442	0.592117152542352	0.506984526926498	0.660332965179058	0.662525006680015	0.514857286507119	0.564987084511985	0.682205496041714	0.592876378021778	0.558443754491446	0.612897315067571	0.619985157940027	0.663905056981528	0.470061758539901	0.63445636868506	0.517370142893336	0.608753795425161	0.546573729978759	0.56114380431918	0.591355885312165	0.465431153045365	0.613818839702209	0.596942008380545	0.628979337806688	0.552123239298169	0.470045454699221	0.587165242642614	0.682492057461296	0.592147067310234	0.507136105546303	0.568661400129153	0.586487437081674	0.563475173827485	0.63022896486473	0.550109408668159	0.503262377658908	0.573237079877176	0.537348446207678	0.607384574998429	0.513548308382565	0.5340674609944	0.536384879436698	0.514544618466275	0.553158887181507	0.538015208056011	0.51320164105447	0.597221971783377	0.532469386898278	0.666480083225327	0.548421453040453	0.637530074320107	0.516332100096514	0.585664761977118	0.514599045635927	0.62069034933361	0.56640338043125	0.496019805782482	0.486500529139541	0.578735771959485	0.588661294902151	0.518064876209961	0.662344596123534	0.574463742380721	0.505135014535512	0.584512354477683	0.613844229582615	0.428056356800889	0.542462621017415	0.473135399212183	0.509666452373016	0.59489693152104	0.578764067730778	0.620323458983402	0.66179818014729	0.494555033642179	0.566183325506526	0.631488940478395	0.642073172385053	0.570356700500656	0.680862847192943	0.659348584224535	0.621081733048226	0.559398199439316	0.474670090879587	0.5485310487845	0.516343871396469	0.566564107282018	0.585675859412273	0.580822737733813	0.563324978351538	0.610003020240542	0.468660009313517	0.605444171589153	0.648818847630986	0.5697738298533	0.587294238074654	0.639683847118794	0.586199110123468	0.563621384977876	0.583834802934253	0.535131673582382	0.580657283571154	0.519183394144274	0.535150673800453	0.558916585939879	0.591976760981055	0.533209824619045	0.571423050745135	0.635570897013762	0.586464287355938	0.556308289406175	0.62522157618938	0.546097797345724	0.711704279423559	0.537550876543121	0.622731858041593	0.571083897009251	0.537464483600384	0.569771058471673	0.749088036588398	0.557388609178818	0.607723051274746	0.575756448037265	0.570127906188682	0.576743636596771	0.543024464430021	0.575407795110639	0.624983544657562	0.605488341704826	0.481342163194994	0.598673988040484	0.72418062114621	0.580699316646428	0.570279236765628	0.721337870998392	0.534131532424316	0.586403759069155	0.608405212872779	0.514315426565662	0.57679978169014	0.609856893720615	0.631820650770718	0.591827230563682	0.5936823879497	0.577704183701493	0.61566763150337	0.555526298320108	0.540776786780262	0.568586117937482	0.558153284025622	0.518035420375155	0.509521687112869	0.566427651378214	0.58269033353208	0.547102626419586	0.653783825688563	0.569931883764961	0.616686009599177	0.62743088651513	0.6292169168301	0.698541746296219	0.548726926192878	0.571459489857384	0.515928898835287	0.623986802565217	0.514963390857084	0.594313116062114	0.593885685837768	0.548832575638023	0.519490084350389	0.582862500403111	0.624992157780713	0.560521910204546	0.539944304720398	0.510586656208004	0.547628859179966	0.562957486705016	0.59502587399009	0.673157959879125	0.463770917934026	0.533998930484002	0.556438307985775	0.540394992323876	0.605490124872006	0.541144665310001	0.506732750254428	0.603180840856399	0.585627271118888	0.567622901217881	0.5976815503266	0.526005026231949	0.596351899483482	0.523726858042783	0.515239229987262	0.471322490923893	0.598345828676906	0.537417127319362	0.623533652422535	0.564082269486692	0.547533873554942	0.540835313624813	0.523634356022717	0.618665661893608	0.61353467203984	0.559577509142829	0.573666135339911	0.540547848919307	0.655444651836807	0.584973505271544	0.51374774968133	0.526071721169865	0.538854745166004	0.556091709763781	0.539145707360333	0.515987512727334	0.520151833757381	0.514529109487218	0.520270543186121	0.488342033088593	0.619184276834548	0.548753751502769	0.550616079724137	0.528263576053606	0.525296706304714	0.672560160657832	0.530260314769347	0.49734268370274	0.596082161363705	0.539100755037468	0.512272545391476	0.607648178613684	0.550087383210581	0.462157353821129	0.583495310765193	0.481373021109392	0.521063091374636	0.561938141165045	0.531609952071395	0.537761472647976	0.652982859725569	0.629054279947289	0.572924550135467	0.485800350491469	0.517330798001212	0.571896492896054	0.537222998901522	0.54130557021121	0.530468034570381	0.644226691201741	0.495680376220448	0.635982934195221	0.510450956730465	0.583629191014212	0.530804336551076	0.584558016619348	0.640805868903105	0.54621233142089	0.474475437082639	0.51534296003655	0.514940265919433	0.64292681590611	0.533185034434011	0.525518768827916	0.589521657962032	0.565169992874776	0.728877120571395	0.570438431367598	0.51310999139385	0.657097085350873	0.553997538592561	0.697665529215775	0.62603636466809	0.642468376070369	0.57365066908138	0.551535789147237	0.545472507188872	0.563550857667457	0.592651124833679	0.547641685711074	0.551928796045557	0.564087741843817	0.541277184267649	0.5088543694929	0.555899155789315	0.608969861236551	0.513944040521496	0.664190918557647	0.573965774648131	0.529064424645235	0.627868592311083	0.583856970983705	0.562732620517779	0.719351707768449	0.576363885824251	0.509564121142303	0.507644640381883	0.560192941152593	0.603965654472919	0.590487146137972	0.592860392305774	0.528196511268841	0.566431060598859	0.62547528134111	0.564079914803427	0.608901511938478	0.587027570749685	0.474527247743799	0.542014360803434	0.528245128468819	0.627614702278872	0.598781947997027	0.5969651544155	0.56126608926093	0.600872534327716	0.549285299147752	0.633482231591774	0.512982345278938	0.542932277154288	0.530485102682685	0.64143225530465	0.617976232484526	0.548298210453645	0.57892193553244	0.501050064435083	0.514722926071399	0.483925262384586	0.513835393158679	0.549388400419059	0.650929679989214	0.552011045884002	0.652488198447821	0.609385915664563	0.503914201786744	0.57578241497285	0.588343682922042	0.568389815329275	0.715423801615893	0.503001785679456	0.677422316538628	0.549277866059878	0.566218615675326	0.530204504123512	0.529833883381451	0.527756403475616	0.540658799028955	0.535464764114088	0.626763177273035	0.55332051532337	0.557293408975188	0.665292405721599	0.592169728195562	0.60039526925678	0.68284338699326	0.524410408146204	0.577484553878331	0.502160724347648	0.60041341878809	0.524836601606541	0.554920889142762	0.661494902088561	0.514196385211602	0.516714383113271	0.566872447393859	0.648954689174932	0.674034851426034	0.531100654791261	0.636162424885953	0.573713049145506	0.625858515023513	0.616704518426393	0.530317207932728	0.657568420185222	0.582069289496726	0.546631044341482	0.600869486396188	0.55821358406879	0.590996028655292	0.567169027537618	0.584109938992945	0.536708852521514	0.520836682262809	0.5283181110257	0.62490672364874	0.605392552782899	0.570519190827543	0.647568816304725	0.616165360029471	0.530595452127077	0.560066533307382	0.590938733909599	0.534676967332966	0.635333035136887	0.556821200228929	0.574358630206187	0.555025344801807	0.513239877645361	0.588788530936465	0.546278475712882	0.581093276660154	0.574467831750358	0.57352297603474	0.576034718526889	0.540076215836835	0.54540305539029	0.554529278839846	0.5912460494351	0.474735783363197	0.5602420771993	0.499003703789536	0.521648832229777	0.662715117785386	0.627765365009718	0.711672723256388	0.56851127643125	0.523518146295144	0.542988489959176	0.534738080596001	0.506758946503711	0.580228356508161	0.640675931053924	0.533581994276612	0.592630155968149	0.598304369706303	0.558074211758858	0.460253374010458	0.618930405581442	0.551061436611729	0.552536876060683	0.514218592718935	0.593897273382249	0.586199312488872	0.572580645302711	0.5529113975806	0.608747746986464	0.564874201455286	0.579369647505245	0.552015776480514	0.533208810104423	0.521790274572712	0.50320133039964	0.533795532617157	0.644913148646363	0.572537914209702	0.537058434807572	0.555136226858205	0.546776980029961	0.579601291203643	0.541120560107215	0.516608056911642	0.57196598708023	0.534126982439306	0.490818939603352	0.566564440602095	0.563481658173228	0.556199454434954	0.60654716400984	0.627802756435165	0.55910327097111	0.553835061526111	0.503231016939365	0.626425865300423	0.538788822366759	0.531766718014629	0.584692019727196	0.607841445646585	0.572148629479223	0.617061878611114	0.5773929795353	0.539260571403844	0.528972481252729	0.546267627263059	0.583034218971557	0.539187763452189	0.529323214217903	0.532898704627158	0.551112237028117	0.518287299213214	0.566766483723305	0.618281775602791	0.598889258881319	0.615485865807773	0.577235467819311	0.550929386145613	0.554155073455823	0.558032557400216	0.539943156752581	0.547856241770652	0.537392078866175	0.556467048686414	0.568100214943104	0.527291199076013	0.548732905679159	0.617499982275924	0.527709680078417	0.539680264342133	0.508619806609836	0.588235136683454	0.67972860380625	0.581677261790098	0.584122326118032	0.592649325515443	0.52033260695175	0.570932072282327	0.510222128445411	0.5138995764512	0.588648549101518	0.541640112740386	0.52422611418102	0.517436492813862	0.581517737949704	0.524182828278492	0.723167861700758	0.512863018824182	0.541911991179036	0.513677696992367	0.572839626488847	0.551720230161318	0.533629198462494	0.522412010581281	0.570326900227567	0.552290318955949	0.580447320807285	0.557495501056538	0.566457849993821	0.592947751703395	0.584796761392366	0.743083101050473	0.521557392384418	0.538143795521446	0.519393817538471	0.572066746192507	0.563826477465799	0.576764237395824	0.534298857633238	0.55985953477193	0.578367488863718	0.555242817967967	0.61683455263736	0.603362286897399	0.665189079338159	0.552039216786499	0.57780968159609	0.491449969006528	0.543020610544192	0.586675646516339	0.567618427216905	0.519390486763374	0.630978827904877	0.810714376892502	0.56947089072034	0.565112778262174	0.509937539970043	0.658423829988066	0.596022490013342	0.560954807617775	0.585384225082859	0.581747920725614	0.641452326857529	0.561352825268201	0.553095132763474	0.544855991157103	0.546169289561628	0.537382939838689	0.562321123587908	0.55920859732136	0.667277378777612	0.623151763716379	0.592507325195896	0.547491976663507	0.517508558334774	0.568614601538524	0.491673996814879	0.643998270442105	0.582104320348461	0.584179300570994	0.620182972403225	0.532452856257833	0.544090330310602	0.541775649676554	0.574240849213309	0.606758764550442	0.534462410371612	0.548798702679258	0.538282952343726	0.548406477549996	0.536995261631246	0.590125168785975	0.545352430658917	0.525878263041639	0.569539150637327	0.682975571749315	0.537585450579886	0.528403147086493	0.500785325913826	0.500998207700952	0.740117179480062	0.571829443917585	0.589115250006002	0.574978235960201
Regulatory.T.cellna	0.251831314000822	0.489080294840864	0.363494908862041	0.21629900460277	0.321169337468653	0.205760490474005	0.362541114170974	0.45548483187423	0.395567737808883	0.48610722422183	0.72000076852227	0.684849049371918	0.471396235243665	0.153255585009111	0.515401359184591	0.455208112652602	0.16995340307791	0.450599758891081	0.408723705549659	0.538931430558746	0.446998023847793	0.468840691224364	0.647812301863971	0.383921280824838	0.500613927782024	0.48762232950979	0.238493600572006	0.224862368948516	0.52482398158683	0.416643030223752	0.360490862619729	0.532229210593475	0.450781275545049	0.304882253805092	0.42817474918723	0.396567461171115	0.329498431515717	0.345868609930588	0.472455241492905	0.366368214748864	0.373567592944944	0.319816819459738	0.502123577087948	0.677788166365013	0.553178058252464	0.429403703092974	0.531837488896242	0.654413795490755	0.193400965005017	0.297604393093259	0.59430334849601	0.383307306660408	0.38742032958104	0.259901705151543	0.670099430113048	0.436839312013316	0.470037742004848	0.481838357096675	0.196841580881789	0.149096173359476	0.225858604928363	0.23513217332508	0.367488078559132	0.565302073893234	0.347506846883297	0.591201657222105	0.540911493806785	0.678339464383714	0.547065480649372	0.263210466549836	0.339483673198562	0.435572712402364	0.431134302780636	0.258688864931762	0.266614195033305	0.196399656797171	0.164212880723364	0.362046951964121	0.612088499481707	0.3352830315159	0.128612517240335	0.428236645578159	0.249365206003958	0.122592351052267	0.207695441471055	0.168282377713788	0.53631127227021	0.741150435690591	0.419454781826187	0.554322851758534	0.291635440212241	0.424541107274019	0.360667917370712	0.183401889321459	0.282999893699846	0.484574930387188	0.331467707514905	0.415944821732873	0.460914294624863	0.409126732923703	0.368302431403016	0.310351769912528	0.403270132900911	0.380014994511457	0.133447167824019	0.372552069638958	0.329811217692579	0.439928715514292	0.456655195678502	0.286197198150324	0.359618539176919	0.659568440403258	0.343312101913252	0.813075545613767	0.54492016608221	0.42303946266119	0.180718443402634	0.546392060276982	0.384282418762586	0.145930503138193	0.297198356234844	0.583208311587486	0.381715266685727	0.307746969939013	0.421517937691419	0.236897412492555	0.711995764541488	0.0434761997159769	0.284152258730621	0.482076275053525	0.246189883699193	0.548863198917156	0.621848410036375	0.339707181489598	0.290860382803222	0.18293903885166	0.691289063274534	0.528912424593852	0.329757651478914	0.247377107349749	0.448028519046772	0.200079760741033	0.602283090930927	0.48058611692591	0.186823365902799	0.108425304170446	0.273601233291581	0.230722798102729	0.315613565910388	0.538733294805203	0.417167999628408	0.268837061271776	0.725944048652467	0.708268592493176	0.239962208209989	0.242272507725504	0.53470811136145	0.638336973447823	0.371008387396094	0.549541954728456	0.204013360086405	0.353559395906032	0.494852017406869	0.504061317682882	0.413919596459151	0.468401236505312	0.331836819738245	0.19444370511558	0.4180050318095	0.257191754599765	0.44091700458552	0.228151238121049	0.485795132807918	0.393846842191855	0.428946522580945	0.604378900507859	0.244274628230774	0.643274857998449	0.335044312143194	0.715545550262466	0.610867988443284	0.14963703981891	0.292442512271054	0.443981975894905	0.565063824698109	0.651335338353246	0.304187690925965	0.402703015455307	0.31427348644152	0.375351909551549	0.19216118007673	0.553707529911463	0.50559560090967	0.241461509373769	0.24324213412565	0.266173066295263	0.241696730011756	0.21266962589229	0.614865115239506	0.564586457304472	0.422507441607316	0.541783886335382	0.537565441406096	0.207683348660744	0.409943942303401	0.272240122234692	0.344908072506839	0.159352738496831	0.557352646135084	0.129867540141491	0.643515059999403	0.241295414653982	0.233588604254478	0.369505096612103	0.210361715225443	0.603629726644399	0.608438206498592	0.403887980873747	0.2853025233811	0.41228249710394	0.221769212606951	0.656771990958749	0.214715913049761	0.345492547184889	0.534824715015642	0.691022448553103	0.380138348265843	0.434065305249855	0.32480426377087	0.313429108923657	0.526715131303895	0.25390287719894	0.17781741938427	0.276256046840202	0.453772330597353	0.27304422652617	0.594693215744561	0.333923253186168	0.250073741976169	0.381878797434344	0.160121078885761	0.538023822821895	0.269428849684119	0.438043588666583	0.235358071760968	0.640251410671129	0.3153970883552	0.326339812333234	0.427291106147937	0.713851190942389	0.550001758619043	0.376857578236739	0.393185905725803	0.324385466616263	0.515945380060581	0.515398100506243	0.491814751147419	0.249045670271389	0.326021286046448	0.458482143870042	0.33021780256776	0.386438103512536	0.526622812508935	0.447921155419467	0.248505656040763	0.141247114751163	0.34292484802683	0.630918004534726	0.50764667872692	0.455272880276001	0.681692566618313	0.712345062462884	0.338494415104281	0.5539123702213	0.347422800581217	0.245928162242866	0.545335053625809	0.312257547755024	0.531461268203888	0.340336847235466	0.728480229415077	0.352178371796302	0.265126542452937	0.585032856242806	0.365124264529133	0.323818441959713	0.601290102862428	0.760106328841174	0.377378599270514	0.347424619059395	0.245430574716187	0.236375103016554	0.477037671487385	0.500531338725904	0.543154574734857	0.706985727458674	0.632545965948287	0.646760697410156	0.554013113811249	0.552477054403005	0.449693934439701	0.149499811838114	0.776454459793346	0.321579033901891	0.319234717650025	0.776244463888638	0.791530450868325	0.309263846867597	0.381167414925862	0.721430441063482	0.548016121902465	0.193603961473352	0.63922912324874	0.531276050903482	0.775719164138238	0.367461137286039	0.535951000853952	0.407817789556139	0.770721789062735	0.314928883074795	0.33572649234094	0.587827211315118	0.217270322585923	0.780519362818112	0.651081302119546	0.184753030270917	0.340716816535032	0.269615809959229	0.540042858559429	0.755221085467118	0.549546254645265	0.318445568733595	0.444110550999391	0.588063637050411	0.198006684388045	0.800436553880659	0.3087361740756	0.18869428014594	0.134243239900841	0.19402028148305	0.233587814630063	0.301136505381599	0.522579546103248	0.344360011952065	0.307012051331509	0.519918208572925	0.290597167608869	0.543017456920204	0.474315700654328	0.398601482303941	0.70170366187747	0.321097394749109	0.745128251208764	0.550756381282013	0.138706446768887	0.308102116844415	0.591039010084804	0.379737084023958	0.401118327964112	0.274891808648148	0.496182999427168	0.504165425050537	0.496053775878903	0.71274322051842	0.489830524979458	0.166637155087069	0.535347362862966	0.749251407454661	0.196910148564477	0.37732447242052	0.236425040101661	0.250286534755688	0.15114212875153	0.417178901876519	0.271052028787908	0.744333564153686	0.235228507061334	0.236101334891345	0.323264770726377	0.714232601640506	0.420780928017854	0.618287410268315	0.865506577169021	0.604271474910789	0.245993722259038	0.114458269881083	0.427441253650065	0.440860733239003	0.496883126361219	0.616199003180634	0.390493887085935	0.335185549493126	0.527241307571388	0.197919146722217	0.443847795168667	0.58648876804945	0.291027971421821	0.719069908352419	0.54684649606048	0.375960115426957	0.384856313704375	0.515254590669623	0.331506715347264	0.390386859764756	0.163052731550238	0.191214121634001	0.497544549904758	0.29474804009803	0.543848831857129	0.414467714837091	0.660013654309233	0.241285016868618	0.448402140498235	0.556385585856155	0.169733048228711	0.861643555884222	0.416679240706937	0.722918089326013	0.392528713842622	0.234155261405604	0.366839104629467	0.835367519096007	0.405909812944324	0.624670800801637	0.450556821453146	0.361054752220356	0.357174377302517	0.278020233174162	0.582082260020908	0.519712283308042	0.657489753359209	0.342058751449325	0.484854610141551	0.715820766274281	0.578788880701614	0.30848958155566	0.766573439627683	0.399224709158602	0.441371946837548	0.333154764454661	0.331214218730972	0.183031247980171	0.551119804154522	0.578655339303002	0.253814819030922	0.534489399243727	0.43685739334344	0.324744812513309	0.410988209292199	0.30504125507852	0.586237000956813	0.450776439287249	0.474959865180094	0.398600943037058	0.484301068606102	0.512870015716788	0.227013047251861	0.513620024551558	0.516071696581999	0.413249414489303	0.453115220455772	0.54483863476995	0.535570450746036	0.271171840872285	0.49748783224891	0.216070877217816	0.579307099059069	0.500622123357119	0.775236246063602	0.337066250896542	0.487316025126583	0.295223177130293	0.624689180861988	0.385989779317249	0.264561341460747	0.272159331439214	0.317158709214672	0.270587860303577	0.46303776683621	0.364367375305085	0.784774595461105	0.258269490828112	0.296742737105869	0.346105003654097	0.284911094252722	0.535650044897524	0.448957368702044	0.269183137545075	0.45463046184018	0.44647283025123	0.337748849772614	0.526826208509491	0.450306865045005	0.142014126185753	0.496087991695983	0.234691987215968	0.345628269643716	0.598068664975977	0.571492084760803	0.74203189621225	0.333414846050366	0.315948249705486	0.330514737871137	0.305056258685694	0.607223569827815	0.428039096305896	0.396505394303666	0.295501814715294	0.284243051055776	0.679580383003499	0.340814183291786	0.594013251373574	0.237871209232391	0.307087903095554	0.469084514480863	0.297808256582615	0.21581562366855	0.413576072920471	0.270152846585404	0.255628273720473	0.309651969521308	0.7241905900892	0.260921260406689	0.299893434429927	0.254793107853823	0.574114486823535	0.887284407588604	0.336593471894313	0.404633504304571	0.432332257057987	0.129384804371228	0.258791533510569	0.499917657388834	0.553028079333808	0.436517565079878	0.419667398290086	0.273548688015056	0.220693768672793	0.449885600182993	0.301618522875656	0.351210891273787	0.534903021463104	0.561705623101866	0.398188336509384	0.331312391231238	0.376745091444338	0.281484791084149	0.249324117457897	0.243587173575679	0.269415087957262	0.42503120154021	0.288599321150122	0.222327158117597	0.437433970853227	0.339293160390533	0.233088309144197	0.282213240315889	0.654858376373921	0.40280339200694	0.297943533442765	0.158677107017455	0.259199466777249	0.217304458965695	0.220560480269352	0.285999328898847	0.46853817257384	0.41714713080063	0.818519216630188	0.342703889507791	0.408619304387789	0.425903814381646	0.676524987227362	0.643287379593501	0.681437633291876	0.348023704324535	0.30228594700921	0.434743284535078	0.37722585356758	0.379351539312667	0.273144480378524	0.276012259259387	0.319921829934461	0.283182281987156	0.304974781299909	0.230689809912427	0.367287864121593	0.50716358865623	0.510822900537707	0.229461830606748	0.472416024974871	0.353663042540615	0.661268171939072	0.439746481223913	0.427506860819934	0.692036427179963	0.383347757358453	0.444495623693704	0.258363407167473	0.299472432033021	0.533804072352864	0.457095463611584	0.398209327884884	0.206952907412152	0.418309203226122	0.805490110129382	0.24811710176363	0.269572769440077	0.545546974056497	0.273694278095292	0.413069250438468	0.284799135826341	0.362000920473938	0.526189551480476	0.526705037492996	0.261367088689398	0.622243238488979	0.254668118754633	0.612309375040674	0.336394976425719	0.353256397442391	0.333783391878199	0.605612184527569	0.455047787874197	0.609106200062748	0.4244449306203	0.401658529666623	0.383580382107812	0.438447032463443	0.252172444449092	0.442302758899056	0.642558330775391	0.319987897648363	0.624637543571744	0.413344408551961	0.262815343819423	0.41747843373581	0.564517439033529	0.264158257651169	0.609608124943142	0.335519245314786	0.742244827643204	0.19122544638289	0.567112129677266	0.205208340378767	0.386761234919314	0.199999415884369	0.444881417557182	0.392697923838982	0.530885530785544	0.455972117853109	0.204965001447016	0.582732092440036	0.282884579294974	0.254829509625398	0.519602633290043	0.549711672579105	0.465846928709934	0.258540727543039	0.433707211917734	0.237765843555772	0.261659232937868	0.824790255833334	0.249524258706485	0.341586302994041	0.392702176224593	0.618837005074905	0.551850477610853	0.315325262996593	0.735845637571373	0.540975889295013	0.640385963007448	0.39157011272708	0.37776355343197	0.614270048121005	0.440210456812219	0.39197711767277	0.361689294557269	0.299908021169674	0.230201069264008	0.472256558875103	0.55089024451107	0.275051364688856	0.338528057244215	0.267898629894028	0.551456864816393	0.478381366477938	0.353131300217263	0.714998219097655	0.584978871046306	0.323818309882662	0.386932497513583	0.26536945897198	0.359193808714706	0.589024618266282	0.31206746205149	0.260981766856009	0.367987906417555	0.477965893097877	0.269215373510157	0.418888516492919	0.360326444448125	0.324448499234962	0.45599605233056	0.226471031660219	0.342845028237294	0.356808349689955	0.77016597449539	0.592907986779767	0.314548313172599	0.344170489336841	0.194026896309594	0.354596138726744	0.580817778187776	0.348952871956785	0.502443336021308	0.535915737094575	0.300877010044232	0.295859783919568	0.372309212676518	0.449469195302437	0.55868445652707	0.235488399082601	0.297764463187281	0.353114017923598	0.441023476211815	0.286935533127803	0.422247451047096	0.333053988704162	0.358406481325844	0.233022906575377	0.353099927613611	0.356863278934231	0.271835697549676	0.230191402619434	0.208411503527004	0.204877621187616	0.498775716838523	0.470321637200626	0.248393259554104	0.208938674633575	0.371876237233709	0.34347597488683	0.508220895979896	0.286353299042493	0.343770674217404	0.485389314111492	0.18399568042747	0.435876699158801	0.451948467898108	0.244601147401557	0.352826817006054	0.202430885552815	0.358359046149039	0.460576556874952	0.273641532169518	0.250211261470673	0.331184843323809	0.513449351450051	0.512586997980919	0.307842635336939	0.184318402347757	0.442402527779776	0.517429734513647	0.356888136900866	0.394085533161273	0.348809308806075	0.306043236953857	0.38927110821804	0.58679793960272	0.408803732930445	0.321409262569181	0.407564727007857	0.217074744838142	0.321991998810477	0.222564476587036	0.170794242024875	0.187972263102378	0.365575112443094	0.425478533901898	0.217719143352898	0.364790471462665	0.360460042492172	0.642007971312104	0.204654759741202	0.511314157448565	0.535583733175284	0.33362131128536	0.385788866224101	0.364170452460957	0.37921814958268	0.308739027375235	0.341981339071396	0.446446762294804	0.20639596508682	0.50828073328081	0.811611120666633	0.221116408806782	0.392826183449982	0.261238822746862	0.33110275616091	0.190027831725774	0.539122094893148	0.577480509143087	0.364557484622868	0.730239395580935	0.493437328056238	0.474095209337748	0.575765449811809	0.373944569840447	0.437468644772045	0.494545103908407	0.389003702701306	0.485350445250957	0.842194565971753	0.491011925904536	0.324088685843198	0.48546858577989	0.54089443185732	0.360863846049493	0.504492063929496	0.288714477164592	0.418313749160402	0.484008572897005	0.464391450810555	0.352479761282259	0.310832246419463	0.397402322267266	0.347157336955305	0.81928218908809	0.316335884344574	0.43209314376779	0.399262386639364	0.330120413650242	0.513838711562454	0.420290813801053	0.504235155280631	0.677384763616007	0.236761065707057	0.44690797066693	0.50985654739391	0.790628568390019	0.56740886446788	0.409301394135163	0.452603936364182	0.297435256523528	0.307109612638484	0.261258067676252	0.289924945688359	0.397020918613469	0.360437516053877	0.552826646529739	0.428628714619118	0.477038817027269	0.497910214985378	0.810419417541687	0.289027763093536	0.293214674429639	0.472760957497111	0.318128245023699	0.435352468451704	0.43006223747313	0.262088721437314	0.372291096891556	0.268200063501178	0.438699779575973	0.231172949715011	0.642626890132519	0.466046865728832	0.279597946730205	0.535157428938937	0.474553159665747	0.514853712390407	0.319089202685676	0.330965929734752	0.84558403961507	0.424980450243948	0.199300655523215	0.715407112845535	0.29190416192616	0.303366479133463	0.325560776670857	0.357759466964802	0.453357709517439	0.391785400007675	0.305695149813316	0.399241422513385	0.325062284019422	0.419045031021119	0.297066181701303	0.287281763529581	0.3060130706149	0.555316200783328	0.571179929797747	0.356603028818768	0.285427791431778	0.253226107109577	0.270248863072943	0.375967647799406	0.232220918829816	0.399003887423121	0.401018447711707
T.follicular.helper.cellna	0.582641498993028	0.690641742324675	0.682062378475427	0.621873642829216	0.613901678510537	0.566175034062456	0.626751756173203	0.632563511674168	0.59405116658233	0.69972852859369	0.658200419269463	0.736741237842243	0.579546180885446	0.586087424545054	0.622365652471274	0.728388024562726	0.603646029331358	0.658571283855366	0.641209811536448	0.623022969145474	0.593720593429027	0.603743133231748	0.593343859067374	0.650020783227385	0.771921855740857	0.601413251709372	0.558873928620378	0.46656149809989	0.604947724421297	0.520270538234897	0.652734940769063	0.610000815199995	0.665913554327432	0.657942607975554	0.66910674191746	0.518748988515794	0.572362960155311	0.592053154207767	0.570942806858394	0.66630879373179	0.691500581731954	0.557012215133825	0.680106887833333	0.695328433710784	0.682154623203479	0.436278587797918	0.684880528574747	0.684915778601578	0.661180521586138	0.601932973058728	0.647198535706969	0.614467660770199	0.542671401635274	0.502895407722029	0.701596986807593	0.468427213428354	0.671464074662141	0.624948982251118	0.597403925645097	0.697383241025705	0.561151246362446	0.646504946009828	0.682481670370515	0.643257316149651	0.602529891511861	0.558633592369133	0.667701777149912	0.587038772775768	0.627500799248381	0.620892826554637	0.441360595217247	0.62710472580371	0.707896732973137	0.559057088823435	0.539209897310062	0.585592651473138	0.526196257193228	0.632671054321864	0.706325972223372	0.639058047063781	0.554444210302672	0.54800421092215	0.700877818923799	0.586412540307924	0.642810225901348	0.622229799558365	0.693474844516854	0.648435790322252	0.555066146458637	0.667104784293207	0.655809987972859	0.696751009393701	0.653479441791452	0.494551273750536	0.601425596838212	0.649319322869283	0.499391682520685	0.594710418554066	0.662896457836512	0.624640781948494	0.558451633923476	0.636604541170133	0.571776734350545	0.534410367827678	0.502532772116587	0.630092322902863	0.635462636163952	0.676265564431597	0.696124548637545	0.619475110240881	0.671724279226813	0.710943492786374	0.704444221332942	0.759963535626764	0.664519395327807	0.712089009858866	0.558289248147174	0.474817647270174	0.536484129172985	0.612428308315675	0.547769605789177	0.63207953117266	0.658298627710378	0.638442814794942	0.612238000078835	0.68518666060582	0.667852138557945	0.617626771618106	0.599752599695418	0.797955093273917	0.585887757806842	0.623132569994959	0.66943779143764	0.572650287353077	0.642710145266913	0.686099109831205	0.555310821766413	0.66700871938955	0.561029427212012	0.570082747312234	0.671334895987924	0.621458412760596	0.592981868974765	0.623529409385994	0.588676605957922	0.574247231276289	0.577475263505757	0.560977469789292	0.670886091964714	0.718022291300126	0.632549299696836	0.443813455154191	0.750123174617488	0.653052417262199	0.684625071795566	0.614452891021929	0.64008377294557	0.63300787133854	0.61961691188394	0.594813694955878	0.68556712036866	0.610898460216884	0.700334921429432	0.700579720359047	0.582952078512486	0.690867502425059	0.609265916408558	0.60611685824583	0.628302483175415	0.616468262184418	0.517737548810257	0.585797017550825	0.673633568505889	0.647772609433941	0.48349774261543	0.674926938902673	0.732785028199119	0.68327402227416	0.400457283467109	0.748722136400387	0.546361294942401	0.50702922539914	0.628826324207701	0.63287869297075	0.707744223159932	0.676896903161568	0.673207445815883	0.643076791680863	0.650982938563567	0.625363592139179	0.563469560081305	0.65085913172286	0.617674200783986	0.612328521342276	0.649268092964762	0.54346183811541	0.554823914706573	0.600723483658856	0.546505273270985	0.547638667182039	0.622606032426944	0.715896544501246	0.610686257336631	0.642009858539489	0.525872775281317	0.60344573531267	0.683621210409732	0.559295723216437	0.565369040723862	0.614926171811629	0.655869316860458	0.602726010290711	0.690217586318228	0.699852550826387	0.67748469703413	0.686857921368681	0.676318107102542	0.536193897716104	0.449742272355386	0.575678474547325	0.514919818669104	0.76666846539502	0.573231438656812	0.665852037717298	0.683506313084678	0.776980339912128	0.663405377392091	0.654594775640091	0.659220719872549	0.548551206459046	0.656499282751011	0.548333089068166	0.561291503890115	0.624691619409852	0.691312329650968	0.612825159078861	0.761896731789177	0.704536786160054	0.59919988740589	0.522906502228842	0.557035355411596	0.712850203501724	0.60200109525202	0.63786792335956	0.617289262931797	0.757688093216145	0.574961236006193	0.496009001553293	0.658757974210184	0.719184108851411	0.666084758845358	0.56499587720992	0.605273904208874	0.694542218306327	0.604629008149591	0.581717923061903	0.612288883943164	0.606604858045467	0.641759671491316	0.608363165242977	0.534953837859071	0.613901076449061	0.59162220418162	0.538314667697154	0.531365912447473	0.515548268120016	0.696397736989505	0.66337131610436	0.576662698736819	0.70193162017577	0.641760823143004	0.690675335617644	0.57723793655318	0.684729367773881	0.439885482696756	0.52802729624752	0.781019657403398	0.577021377613156	0.571605184280764	0.678973007623	0.723923813594926	0.614346939315981	0.657307404490323	0.562185779609408	0.605253466673474	0.613113096109403	0.654883631674397	0.741376250844773	0.637639817622225	0.584834099764591	0.650417205431573	0.590244504532345	0.608238877239012	0.661958092146908	0.556895443650925	0.632028842434853	0.694774098832324	0.665365550564637	0.594507211205469	0.687941821724009	0.468513718287946	0.589483084198804	0.720639732201966	0.646034780540683	0.562731118906526	0.754558925091178	0.73183719216977	0.627460618027983	0.482314116697528	0.779131257369155	0.634349389642375	0.521556494211247	0.629660092395277	0.673088389129299	0.713231200356497	0.54637062756191	0.651025225332594	0.562451304028574	0.694205937693814	0.667834344891731	0.626865453502251	0.662634634766408	0.567755789625967	0.649210115728252	0.714396594252057	0.638198239152291	0.571040191259861	0.5058195710548	0.641657228084298	0.673952007896629	0.672361175125659	0.641151723512173	0.554358285820122	0.713724780822789	0.630521545813797	0.632249638825027	0.594049464789955	0.62185650745715	0.595365106874227	0.682387114624384	0.441052137830192	0.608424650949842	0.553547583451688	0.593398156165397	0.641298405523023	0.53138372084292	0.519078577480707	0.534555862177134	0.720835221572047	0.636235520520898	0.649006101301232	0.602473260898672	0.701061503435529	0.729370321367411	0.51176171627744	0.544005095919655	0.690748030262526	0.625284067551324	0.635202241152897	0.591609990552595	0.64258268619877	0.517389713857623	0.685902747618027	0.727001898221081	0.588889663380369	0.570058074000476	0.516102590849872	0.659004515878311	0.57005716015397	0.647588885262505	0.54110445330066	0.581798652795145	0.611766085147422	0.657057727707279	0.547533187023945	0.717418597813939	0.584220054394923	0.594943017430475	0.566695934719553	0.678665362099279	0.63198715761379	0.702439226965166	0.796356942338258	0.587796939046497	0.616052810818759	0.516266665919123	0.705953867739273	0.685168864235517	0.607833929092682	0.632824367828204	0.677570575442004	0.631278785519027	0.656818624453564	0.660027556552212	0.559353604921105	0.686786746581663	0.637217940044573	0.651677105553195	0.644314935514152	0.651963604332641	0.625322426087083	0.579738199329279	0.545782380902915	0.665667982774877	0.706423489865411	0.550561629600019	0.708899764893366	0.605438845827736	0.706760500730634	0.552829744858892	0.778404407115871	0.698251892418839	0.613392025570595	0.582046815260037	0.582211424607079	0.790420128393208	0.674911961774799	0.686521559913206	0.569933697799694	0.657289246380163	0.558418987501564	0.789696394259077	0.564572998571079	0.73144548812213	0.634556061215211	0.586462380866867	0.508352874324949	0.618077454779679	0.760745666616026	0.695348590592987	0.706449308572427	0.551613058503303	0.612615196094915	0.676412464985739	0.64417573618287	0.586628907514505	0.704245756684863	0.653779473124519	0.53962171162925	0.640708887602046	0.589101261860101	0.477356935912289	0.658647229361779	0.651930987373933	0.674146121239627	0.713646701780848	0.609037700579971	0.603579707040634	0.647300687845448	0.648213689663274	0.558462115558099	0.672856288931477	0.573168697918306	0.647493302072099	0.656653127291667	0.64805652903028	0.590334169727003	0.691152967484231	0.618521776873753	0.583639560922774	0.752910266855978	0.675240725295447	0.698741519363453	0.576552338227099	0.571885010464479	0.610651904313567	0.687070933751922	0.534602409153461	0.605347962651317	0.641875749217389	0.648315693223879	0.554835455039082	0.671800197334529	0.66576403265388	0.616351181251009	0.550962451918471	0.611869660536542	0.547068209556841	0.527032297005082	0.504080589750188	0.658203850742548	0.585248421489063	0.588798843079459	0.556214664317027	0.587341642469757	0.591390449648788	0.608602306331474	0.630328809783197	0.697666080634242	0.601293419486705	0.675026277900264	0.576823277310786	0.590244372203278	0.514484617192489	0.703326025405199	0.483142107062644	0.570822090548086	0.593904697691303	0.725446214607267	0.675270976246028	0.598451962182809	0.542492306578944	0.628136844069348	0.56214038747636	0.522628721814273	0.676586587174928	0.624910611509394	0.616609408801678	0.55132252871444	0.758786679911639	0.522013863112428	0.534633797105856	0.585108163114767	0.565769772921664	0.49976598065048	0.569993363060773	0.544463822543761	0.640289784735542	0.515003078834995	0.541176499424667	0.668729561906731	0.791054156905578	0.571633213461714	0.607588283873011	0.597645118531789	0.536618932788633	0.675413727338644	0.616867022491951	0.586119936469067	0.623265029874674	0.60372889646307	0.572135960825524	0.679574809560777	0.58236067400927	0.606704895189365	0.610223514788696	0.504662251846146	0.553661796708365	0.657206102472026	0.651672259720129	0.603512631220769	0.625943600152161	0.721058348794799	0.673359441316712	0.540925624398519	0.611981401704395	0.545546878651788	0.586713402682124	0.463640414207755	0.599158794522304	0.685209790605821	0.559588301701188	0.526036445965411	0.538251463944208	0.664886348020832	0.552798830967506	0.556418993222564	0.691476618826133	0.625990100170039	0.487650316862314	0.647143363725683	0.533800532772363	0.537815606205592	0.613706374960872	0.526028926411046	0.619493493303369	0.556704212982885	0.834850788467445	0.627806471532979	0.578380380725787	0.703762796630727	0.569603697469008	0.632822600377664	0.700470433786117	0.633058773054731	0.644303058587882	0.706903468169059	0.589471999503051	0.541773183810383	0.597983593947177	0.658976250030549	0.605853859479727	0.643541324145482	0.554537586592711	0.659441001733756	0.64437260368398	0.671392959013412	0.674218192403791	0.71204822685196	0.667587672671385	0.599111157524406	0.706803458038561	0.62096965075972	0.59853231990251	0.703007653001654	0.546503167476442	0.606159289599307	0.643068444498285	0.543624890525513	0.559864991950082	0.717003581304031	0.619158045654997	0.590951571298265	0.560884406933748	0.630822278775079	0.613021451671732	0.608685102988486	0.636122174136825	0.54689068919394	0.638435840708457	0.558918086594417	0.661065305309287	0.613711460357585	0.597452108346298	0.582839556966028	0.633884187083579	0.529140823349353	0.659713345365584	0.624490566540485	0.617002520786704	0.673510819112262	0.611279436651867	0.612344533077629	0.526621514668472	0.611914770453737	0.567968755051866	0.564775430226033	0.670918954027607	0.458796491200225	0.573740342069511	0.548090174606632	0.534496417903686	0.680562509123483	0.490067047242952	0.583207359884673	0.610527523733309	0.705195848085591	0.569376351072358	0.820362593251986	0.606896836299333	0.784649086411989	0.606536629907642	0.678119015482875	0.589429094715548	0.548527375119438	0.549100703633403	0.592894713169248	0.574216459350373	0.672386143868039	0.638183708075327	0.676997964456316	0.733386017166244	0.581738604903748	0.653556049768836	0.728686033766219	0.53773115798861	0.664883862970285	0.55739453829843	0.651840996030577	0.611436872424315	0.599401887103977	0.745936104333539	0.638867646854542	0.584324915017893	0.690833483474854	0.643810717841492	0.749600804170909	0.663813737805147	0.697416880655548	0.667631499992998	0.62670568344244	0.612083795584459	0.586238782415244	0.624824867257314	0.624785250690396	0.697890710127427	0.625595389455962	0.536401955806736	0.615961238732109	0.581238334772063	0.675125377131973	0.503308939629306	0.545981650245616	0.537103687038652	0.734422865869563	0.695835347004967	0.579398760470609	0.749461970261506	0.60250187896519	0.493508199395142	0.627005964522792	0.561516600733803	0.538119772419607	0.704353206344444	0.591343574774424	0.64591847675988	0.553461539715873	0.491757879181631	0.671167740047487	0.687581161404297	0.569397618597032	0.496519703028263	0.522859840126024	0.584173814903136	0.687516410313666	0.532842903001739	0.652814808984067	0.672152422424306	0.521580261200692	0.575625496929683	0.553480105650677	0.580685474644559	0.60504691515046	0.605908356172431	0.600841933860286	0.598260755364878	0.560529929616185	0.604410010491007	0.622833346164805	0.579911331992643	0.609780338468084	0.626230669153056	0.568286605461079	0.617430628125055	0.646243299464367	0.616729135913949	0.581665023286401	0.696129853985141	0.682737162850751	0.633380215805051	0.591012457303623	0.626579907939539	0.582020074338428	0.595457726346786	0.639368074543203	0.683912436478649	0.441530618593468	0.675207757512666	0.616216570731042	0.581663684170234	0.631841299178989	0.62196559277469	0.59064498253693	0.57968979061977	0.549480073810066	0.609772347378726	0.616075914503524	0.617931139670107	0.600129446477176	0.582794730384198	0.646756761302373	0.569243489510601	0.595253708556456	0.615477804208213	0.645958389408205	0.631063389172634	0.629741078510829	0.627158157189244	0.659286578861034	0.634691743634699	0.630261626970712	0.631858875815977	0.577628025978822	0.601560111957079	0.580255121451625	0.645395420168697	0.609451492569614	0.615880196507175	0.613005466980698	0.640494441621316	0.549944273210115	0.571042635353424	0.574944912582468	0.618236321055244	0.555834312767302	0.566748870814929	0.50603645089802	0.522109991895501	0.584604510302393	0.654499085844621	0.583346028214676	0.455865579508894	0.646045262689478	0.540887957152902	0.582774010314686	0.550032224137565	0.652276961704335	0.650211508403882	0.599998695985173	0.601191266540292	0.590602690627331	0.552813705478924	0.60221758476411	0.545079680733362	0.652966779309231	0.604345793967523	0.612464901360644	0.52652018920821	0.637242809863512	0.686176865822879	0.58569809680148	0.65200967546894	0.613111867109043	0.598450934284258	0.676485348667769	0.700712234890078	0.551408460201129	0.586605341169173	0.544950679756547	0.542657026270194	0.647076818955953	0.584887322273424	0.482272683723623	0.735375426755168	0.608836413269908	0.584364535111332	0.602354585493837	0.609526624526082	0.609179578869213	0.555755625932613	0.553255732692424	0.691903322645208	0.578391990821588	0.609945451169183	0.589569582190485	0.616135586080906	0.633204611247977	0.558260025582742	0.771827792047307	0.565921981504156	0.567965891179605	0.633800772635354	0.57386657789735	0.643206003032768	0.609148941957796	0.602224931115011	0.561265439315821	0.566638580576506	0.651793007129474	0.485327241792943	0.500857676242377	0.656267229464361	0.590168038175304	0.651596505821271	0.488398480243878	0.57576102504385	0.667388500091676	0.640400271109235	0.622957301012087	0.6569051286304	0.702259290527321	0.615132086795991	0.600518000103077	0.572882396893629	0.757875607667971	0.598222070773	0.616594363326549	0.672086717140843	0.543960782693428	0.635877531199392	0.673798423988455	0.602411346034508	0.623916196330833	0.585284141928225	0.53181533479202	0.558479694612831	0.7019382536279	0.645916878310901	0.598564703034458	0.642099464081245	0.640846438673802	0.653116298592412	0.635655984296209	0.656947459622348	0.630199447999943	0.635219763177929	0.65344416937758	0.662977550858523	0.578463178383929	0.597318450222183	0.578225279015925	0.607042497841006	0.714436479751366	0.618112552848469	0.62775164690214	0.622975969533762	0.567989277164176	0.637361476536871	0.625011099322972	0.52997978011178	0.553518835260644	0.724153807556391	0.689728058393464	0.627456302492867	0.670665533724148	0.622558606900265	0.654781484139456	0.611821019225579	0.573752021507869	0.640552966554199	0.590389897084862
Type.1.T.helper.cellna	0.519639904150271	0.58373284752594	0.537839327777096	0.557660217626599	0.533605900333791	0.480287934708568	0.545417459647293	0.603325965417109	0.60590719457805	0.493306564506806	0.64740343507377	0.644480925896409	0.558114028146212	0.54883857339813	0.54313235562008	0.592716513471885	0.572071436910438	0.590327608601469	0.553030117343544	0.519600672364335	0.611782008818388	0.550191008472134	0.645203655724926	0.555294148506234	0.607232591052464	0.557337206373994	0.477181284573535	0.475073169914566	0.631860940648942	0.521554215325989	0.533174947171661	0.476895362468572	0.521459916497041	0.514051282742532	0.59001137976972	0.480222841702146	0.49701953128324	0.547241516507834	0.590702010272146	0.548734455436068	0.562060217640951	0.485796605048605	0.569666585148556	0.542378990672915	0.645235120492397	0.544811805621256	0.587504467627526	0.623952035735382	0.520030165374078	0.514231851413997	0.598365745841825	0.583910898218712	0.524593436185586	0.500794261368307	0.656665626532187	0.485578268218228	0.532039733105939	0.613269042820153	0.51700349183218	0.504648215113737	0.58179445774164	0.510091086905464	0.500474476530347	0.598112094243424	0.526488174542553	0.592764920811156	0.569145416027584	0.615309927481157	0.586811476931423	0.544894517987586	0.436880215747033	0.499381252127701	0.576025101006803	0.523766978190685	0.507776334067017	0.55983942914133	0.550977404669451	0.533214087807449	0.570670122892713	0.543032356409398	0.457142645061071	0.541040406097018	0.610547717156285	0.524809314547581	0.480049955724414	0.547711868858618	0.597949781259032	0.648616755393082	0.587899520676986	0.609671608198885	0.573270794369421	0.55950224475206	0.539882899846294	0.491980740167785	0.5635742284941	0.562346706556009	0.513900728727881	0.514845271096826	0.591379408275162	0.527524274404414	0.51064978795379	0.544053256307261	0.525339143107791	0.524051160225766	0.500575237479809	0.559760365113634	0.497121125171492	0.590056334437122	0.535515428291597	0.556826060515584	0.545866997187096	0.673140550099172	0.526123339328372	0.677337348429635	0.587802096676932	0.560392126523274	0.49041459520951	0.555864669893566	0.526221877681923	0.554857918223485	0.526451167291645	0.598288644037431	0.552459346499815	0.565023177120478	0.576616520319393	0.49824297199028	0.546123955748415	0.445287847455914	0.487196663099415	0.600624607598302	0.522544952036596	0.631891037631939	0.503967023830635	0.538444365245816	0.51687551335955	0.521686174188651	0.609251806592985	0.608010635699806	0.511823009455932	0.512930972686111	0.545353747466063	0.539936874123014	0.608223828490956	0.547836314711494	0.524397909502431	0.538274178829649	0.571023091510588	0.568680165008213	0.600140853540574	0.592205858747006	0.546747575928149	0.469393991834109	0.683363085426984	0.660722322441231	0.576432811539534	0.503774455259323	0.567026922204668	0.602024336743517	0.612962146281408	0.619091796167325	0.485855180233139	0.59080932461378	0.595784446868915	0.540442457756929	0.572071660865631	0.546233654770556	0.542729150272957	0.553384640982112	0.537237807543703	0.487433358782578	0.564193023847087	0.522065168287114	0.559901727918392	0.540922028241049	0.456398862902299	0.547729898346104	0.550591103221275	0.630773299595385	0.536856905695353	0.602255605743	0.612804974666372	0.467702839146132	0.551404173320242	0.528893366790493	0.60176480259638	0.622133406338981	0.500657650912454	0.596844716365969	0.456693979331939	0.534531254302652	0.539774728589468	0.548383906995911	0.478087848017888	0.500837854032185	0.552643776925072	0.506510941210577	0.540162667828697	0.552668454386257	0.600336394507154	0.596312942581273	0.572050402951661	0.607303289773851	0.6582750594017	0.538714944877173	0.554656252170202	0.465509237095278	0.571685768914166	0.510123402352004	0.589755885584901	0.478787449866955	0.601654598056852	0.52982364316007	0.551013063998673	0.570707370521957	0.539637192054956	0.658066198718145	0.61728227545897	0.55696104197791	0.494397252801152	0.523911638664243	0.540818458707106	0.621062048128155	0.546113233939509	0.542169024202854	0.519858654182631	0.6122065089403	0.55893396066521	0.605643473774015	0.548912709218226	0.529013615476996	0.573294460795316	0.491028171156455	0.558730006849437	0.518462032870421	0.626672261992828	0.565863229108965	0.62882828192429	0.529982665570743	0.529578168338163	0.517072104400905	0.521021074960358	0.56555122119723	0.572274381505059	0.597620625399938	0.505616053404993	0.63521036160362	0.524169398502009	0.523761347552489	0.564060153700352	0.638397955930086	0.574736662541887	0.528604152967154	0.51936004990936	0.489572786913261	0.650015396208134	0.540714536914393	0.416546741763118	0.523264250056209	0.569662291903452	0.513959084174297	0.458818032809605	0.582889150840415	0.570082109670492	0.534252933511905	0.501295590755907	0.515469462308542	0.593536420952685	0.585143963743947	0.577051948893434	0.570761543792752	0.623307036749499	0.600478468037124	0.46059819193947	0.582119045794658	0.559444427205566	0.50104748121159	0.655066152410149	0.519430453576731	0.603540369204167	0.532944032386109	0.598472642764129	0.577507536459347	0.463438914759781	0.608755932499648	0.586275379987614	0.523923358016589	0.619905032130658	0.635427691544092	0.472411431922116	0.553973225982914	0.537275091675345	0.506557596224102	0.541184545217116	0.629610309866579	0.592949584275229	0.564381403308984	0.631488440146416	0.616148995669146	0.612281857072479	0.617371085977817	0.569414368571186	0.478198204311149	0.636911683047324	0.532287364178125	0.595749163305901	0.665609057116048	0.656482029105103	0.530718582448081	0.492923093568342	0.648471652151922	0.598063955303848	0.525739596584662	0.576887179002872	0.614989781983377	0.611428412862357	0.564054243725153	0.578495226983536	0.533136053882193	0.619410386662138	0.549873598765918	0.581508911634506	0.627118299215723	0.509821601180658	0.624805215128634	0.611702461648077	0.559082667682564	0.515705748450639	0.50041207389918	0.631026121160885	0.635763009293672	0.561315824452047	0.547099569900042	0.525055485665392	0.555476556986537	0.478386314074964	0.559439038069656	0.528498071486199	0.525726598575311	0.52321246249295	0.52804837663201	0.482494203605379	0.554188661368746	0.561124458115377	0.59254455407105	0.497966533890144	0.525152935212123	0.532808056185806	0.583143929848257	0.624074118225539	0.534338862699772	0.529296293038236	0.529947710278713	0.647980068890264	0.553977187624282	0.500949481624247	0.572690058259389	0.605451403688535	0.58020961759311	0.563016003050684	0.489474599969468	0.557531402393294	0.589426381637659	0.566787998111229	0.626510955485678	0.530610570008676	0.502865178158778	0.617828193780414	0.626068612268268	0.509353628836868	0.509425903131711	0.500618505892746	0.476871149021558	0.545498065754018	0.54340641603907	0.524189410589881	0.696769567943507	0.519758343176527	0.48210848084203	0.583084331452155	0.686143860753416	0.54717807938269	0.578902116037674	0.712481354676446	0.605003014913535	0.546185569406203	0.491777537667826	0.503665637499334	0.555175427218536	0.57442329304976	0.595011667337887	0.587201268285688	0.577330861624877	0.628370138962129	0.559602247515387	0.540253650735196	0.56373159053412	0.574647833658641	0.599775894501247	0.646253421691357	0.567399509620381	0.60310379381682	0.577504565096412	0.532655839833693	0.540048195694512	0.534350703422611	0.475042706212761	0.514853240223097	0.515711796193108	0.511444353884229	0.5124493758993	0.556968280978752	0.514745530506955	0.575982438939377	0.57143725192546	0.5213242937192	0.695103782628529	0.539224237617009	0.598970941828444	0.53727864808943	0.504699746488447	0.561522127453355	0.667736311917743	0.493975988768345	0.56511723005223	0.528452747389627	0.511645260779225	0.550128746631336	0.566376987608787	0.576477877860965	0.561619749751581	0.611165504425998	0.545403577054095	0.581901143908027	0.646970712748944	0.580854242912627	0.554701016585844	0.636173436701019	0.541738324759138	0.580547067226028	0.563380258607759	0.539209639974669	0.508195833840623	0.574679416401554	0.576154883336478	0.579906933678115	0.596686342887385	0.553233674232564	0.585584239450455	0.530291529101542	0.499754460089967	0.617359103268231	0.568319648115435	0.561466455882469	0.60006405134531	0.541613008598449	0.600871647656478	0.53301700041311	0.592495054588228	0.590402107012865	0.552062710044324	0.550934079536529	0.626216510418301	0.679318978117362	0.551138751170971	0.562363443737541	0.537581139258539	0.567917579081799	0.472959759253517	0.602445121365455	0.559412244531243	0.562919296304654	0.481899010597248	0.523404294903875	0.559722594286775	0.534413027925383	0.539074778926918	0.538579476369375	0.557143443691674	0.538465135100433	0.554873391935062	0.650276674328788	0.548192082072208	0.489635873303777	0.505473244174538	0.536498028221655	0.593612550365186	0.603794542844057	0.54731531010578	0.619924440307342	0.512484500763245	0.557465500047787	0.575756569661375	0.469605551604664	0.504778617219711	0.572590522603659	0.51958255324655	0.494553035579399	0.592136413389777	0.555309073699861	0.637019288675337	0.508369763034714	0.51064699890276	0.557372108593953	0.567368385386342	0.558527740683921	0.561519759709149	0.551987947718624	0.557468176877008	0.548769313005767	0.616106576104043	0.59318267207345	0.596767276925027	0.470462539293827	0.560629042151837	0.453324889478377	0.539953883402181	0.559956048161192	0.485313258628367	0.518176269897434	0.52153688849182	0.512047701968903	0.57892818493415	0.562684672336739	0.54146435081206	0.548395123462739	0.577024001382159	0.631759729834721	0.537355116883422	0.604659291368623	0.570737259180136	0.527822304731063	0.530503233824128	0.543316194349911	0.552932615238824	0.542394083930426	0.519327246104807	0.514191879881283	0.544275988448372	0.487494455442689	0.597554720506615	0.581020343521603	0.583067144398682	0.569439759379109	0.533218657042062	0.558138941658487	0.529118779541912	0.502784675191089	0.477748840464339	0.543222057644946	0.507913320758085	0.646151717658114	0.536070787168211	0.572360509464176	0.533930472406855	0.496833819232448	0.543546185285023	0.493848676222932	0.645388704564127	0.558618033774361	0.512369824268657	0.487100428486477	0.530508791772855	0.55282647333427	0.547378078610005	0.558679236096649	0.497199600562106	0.467402316774821	0.677994302214602	0.551259904023294	0.519558728574001	0.583982423194093	0.621256051447867	0.560785252930834	0.573393327132961	0.487678614583302	0.55343852220328	0.549347488247639	0.511075894899386	0.629245922881351	0.578177843639175	0.486895046474869	0.553434490837804	0.556212151818539	0.553474624713109	0.528126577582039	0.545927028373644	0.587585246588572	0.54403012288125	0.586084155357625	0.553269194013156	0.590172385584204	0.599707632163423	0.568456519308778	0.518203830927452	0.656903886133405	0.493355065672979	0.575420754094577	0.540704773492161	0.500356996545926	0.580081387060774	0.510220890953755	0.558729995276113	0.559855081755351	0.561337486561034	0.525643000227207	0.510301096740722	0.510834279946679	0.546482802175888	0.57418899304805	0.531416976621746	0.539004174203473	0.61538399496176	0.529340093126812	0.556873146103707	0.560083313970763	0.550455926707518	0.526975624835367	0.598197459493205	0.4795787314442	0.508588080755229	0.548070809312819	0.582755073015676	0.518559352547189	0.56986258167795	0.576470374194185	0.609073172530902	0.501245692620453	0.575419006159686	0.556272277189495	0.554520899005755	0.597474635611947	0.534979352032561	0.581575714647883	0.539353262936977	0.529830771894391	0.550687680759372	0.586387974968293	0.554476700560642	0.622658892169411	0.537147945530032	0.626858906675535	0.517411805784698	0.587114396988314	0.53693422509905	0.474664734539129	0.52394076252773	0.556405377777338	0.570899746003329	0.502135375558531	0.529328674259654	0.540453644173323	0.616825830705017	0.528796765093394	0.547920979054769	0.592951819097482	0.589090371397849	0.57737768548476	0.522273389585163	0.540471759850732	0.550171200315044	0.507083937589154	0.637556488699595	0.574299597237057	0.575019040417776	0.484523349069039	0.551723622622055	0.633938158082386	0.537485096244646	0.589163676340534	0.541622492462284	0.655265171680262	0.567214819421433	0.536201000988609	0.607212459382866	0.545382290734569	0.593479377893473	0.473998402427692	0.489782061120267	0.506121266640468	0.518020513823217	0.544339037617661	0.520817102365772	0.480221093544061	0.436016956437331	0.614356143565601	0.539215604684862	0.527445078022152	0.644505945016269	0.61633802611879	0.482086562936056	0.50663454870593	0.538765377151798	0.553481215518229	0.626759630746166	0.583124451237816	0.568142437590517	0.562028580305822	0.568569324642745	0.53481339677806	0.582540280287745	0.647849947537808	0.57339660209014	0.589133150815649	0.489880637291998	0.548325719977702	0.537985581571107	0.573278755776282	0.632188968070611	0.555175829444103	0.534901971332897	0.508344954536046	0.571491593150697	0.601183364841965	0.569760615602131	0.550588634319301	0.568817471109225	0.573109809391472	0.517629686264424	0.560889042166845	0.537105795594776	0.580705741966553	0.556709507164989	0.533860504600445	0.591095617300191	0.546572421205101	0.51549564072665	0.503050602622397	0.549780430346411	0.520796733400835	0.547682864501346	0.553327948482018	0.537558981588843	0.553618441723971	0.538082341098062	0.557045572939158	0.55739219126286	0.532531167519755	0.563022060552476	0.572584157327205	0.538439972450538	0.531547245612984	0.536174840510437	0.539629002504468	0.572215040426769	0.581980802968685	0.557134858799287	0.546235658701471	0.572534812862764	0.555911405769301	0.549519695400489	0.536388059108716	0.568759881478236	0.550784933177665	0.569308003426754	0.544809422613935	0.510960735609218	0.567353805103399	0.526979652512143	0.588269465732757	0.545172035189924	0.53996432838344	0.522004861255351	0.553599019332028	0.570141744631463	0.505292532329656	0.565512204544571	0.525390803787289	0.570121735398553	0.531036341667958	0.539647482668169	0.528598458793424	0.54565104463024	0.496689584962278	0.538195571263597	0.551862993640512	0.550178947931056	0.509523896373986	0.516823191342744	0.531900942853021	0.55181340097362	0.559765437243817	0.559299916693866	0.553658560117214	0.594781310017616	0.537958079533777	0.500644707796933	0.522096976480771	0.578588349435868	0.555979130033225	0.528778745613403	0.532982059889262	0.492883603425141	0.560080741004327	0.57347390776529	0.561801862869972	0.609383191519659	0.493001398510832	0.555735847613946	0.611206331284447	0.559602453217237	0.533492012874684	0.556818058183317	0.550811411957221	0.550105361516618	0.573540323341642	0.565189463512602	0.541943467463067	0.58300876825123	0.554784125290273	0.48006788229308	0.564138716698009	0.584162915396687	0.478602849275703	0.668139678856245	0.505052306764412	0.52372952093085	0.540946090854329	0.574864775830132	0.552509207234145	0.529079325412785	0.500802810709226	0.544847388158393	0.539587261614653	0.593198707517036	0.576306252666383	0.587178426466121	0.673312205108465	0.585207374766974	0.553515047465341	0.490135369948321	0.562380167908076	0.542651059793036	0.497934709257302	0.588822104390911	0.539234988473753	0.549408405513775	0.610317509911226	0.553343580554691	0.559044251396645	0.544778377091307	0.614919933492716	0.644244636759957	0.602489692690797	0.499641143382511	0.514843750287326	0.58750671057474	0.571071842593024	0.555132569767238	0.560945406381793	0.565777529465568	0.573864203928548	0.600159597947892	0.508724764672199	0.523012730615622	0.577732337961888	0.471869862495005	0.595702213187143	0.572645417956831	0.536038517958539	0.528878142977171	0.543037387562949	0.552503153621823	0.550510679057255	0.494068681093701	0.529498155552639	0.547106096812927	0.587752102751989	0.599797214208056	0.561636821010431	0.620228508912206	0.582675000416623	0.597896796434311	0.549902895715921	0.578214565141706	0.561319659827505	0.582803480462209	0.577305977925996	0.63260079348827	0.567753579031179	0.549720338643673	0.531786822604734	0.541036731996732	0.560333929477199	0.570279715903476	0.534942215549681	0.538128581919612	0.478182533542049	0.590040009970909	0.532597212438138	0.453617355006108	0.487735649097293	0.603893895893733	0.60209609868011	0.572998433571258	0.540243043445988	0.542928876630851	0.539687626134334	0.608199219786964	0.557864910372056	0.550103659226092	0.610961631261029
Type.17.T.helper.cellna	0.399669546004453	0.507678517821679	0.472900840624633	0.418555923143302	0.399206681829615	0.323605929645006	0.275343944039128	0.418720489686351	0.391096889281078	0.423014385892031	0.396511541846428	0.458157913275949	0.399798397101385	0.432383049527795	0.522978484715444	0.328780170410452	0.409116338703354	0.395153161931247	0.436662113125628	0.369151150574551	0.314653477104914	0.404779887060586	0.495350040267392	0.374331710718752	0.31307849822208	0.44049929972284	0.387939904849526	0.358171941993871	0.452803752558393	0.310842235173044	0.407352380707989	0.248778623782842	0.418879442354593	0.37541537730557	0.391071454313617	0.501266557234351	0.427774481168393	0.44713398016579	0.548270853540158	0.403995972131122	0.31668779682776	0.456146839603648	0.417472930988574	0.390124677463342	0.395008666736863	0.504947606374316	0.483535678784947	0.407547332670991	0.399481119899298	0.430055124661127	0.443369576213883	0.428189050786047	0.48524120751356	0.299614826931102	0.422606127770509	0.383596099371535	0.513718232571199	0.438731239738861	0.370689567271549	0.3467964169245	0.419843280038943	0.309565503142846	0.375135215379557	0.379427966764819	0.355048619809804	0.427059450823112	0.327075278794909	0.410941856025007	0.491103745245936	0.503531007042797	0.27290648752818	0.375402088800577	0.42127100817059	0.331666234756705	0.33364307208721	0.364046064010772	0.504112968020657	0.394681341673913	0.480367863479675	0.440009869467845	0.405000302198028	0.402736707965137	0.564688005069569	0.456561061450611	0.420749720446592	0.425208650011855	0.366320290022949	0.405275273249303	0.446132409645063	0.358007013336065	0.420669061901599	0.328066608969306	0.332698702562939	0.410381736653552	0.302200080340107	0.335133080583058	0.504708662491625	0.404787436497841	0.341350701843536	0.354624041800215	0.402417231621292	0.402337245740531	0.409643281275914	0.370392376168249	0.337738858375197	0.404527870864231	0.415584977454072	0.302598536377384	0.350078521381037	0.4185755298132	0.357126173252533	0.423361675830399	0.41168715400963	0.455509073331558	0.355635482982396	0.32052987689943	0.349783190954124	0.413398074244823	0.342014843020181	0.344337278121501	0.382825822336465	0.453645471275156	0.391549291831104	0.553351161303905	0.423822946389186	0.381986934471037	0.438012547728555	0.476926019893032	0.328169186789331	0.442210081160588	0.388332270224128	0.485891577300069	0.437821535196421	0.422225073659482	0.210888623813089	0.31581690809456	0.373793173503569	0.370485043736143	0.431306912779536	0.374465478289698	0.38043894092092	0.478262176657344	0.463051394500582	0.370888862750316	0.329643510448771	0.48497646637052	0.41308597284381	0.472191763432535	0.432470775276657	0.371134311621203	0.349095893387869	0.387881966219058	0.438155408460331	0.439642406202434	0.389529078614127	0.346459375301986	0.464178864416481	0.416490823460505	0.502142461575278	0.408057286114103	0.311218351878623	0.435680879088385	0.336716497568942	0.410342099907477	0.442426497051337	0.38230988036332	0.400661178151396	0.395203756165363	0.337480148461174	0.351003825647468	0.406002219590706	0.446724285289974	0.422932471187893	0.401128933371911	0.399582586480903	0.409435821414795	0.504879359750769	0.408738897244078	0.426619055746916	0.377772806808754	0.397503002709331	0.350845397507205	0.372924724208752	0.347077923497579	0.373699973932141	0.383706983030991	0.347728787594188	0.360057878670113	0.400651990850892	0.420138258099488	0.473860775894307	0.434476719973355	0.300459674511729	0.351607276157379	0.417374710552331	0.385962276021697	0.441807427892444	0.467308843322008	0.38900490319168	0.336992100261892	0.470651216292571	0.342685517992595	0.498329509982065	0.353261685668982	0.392346630062679	0.396672989116472	0.373424942884136	0.413775658999547	0.387780438965463	0.377230959945549	0.497542231606987	0.416628325519899	0.433322174453431	0.411758621656287	0.37624597901457	0.370089598712832	0.425540639786585	0.435867270805725	0.394975492077656	0.368185312263541	0.292598178416117	0.472735687669695	0.455895818325903	0.350673316700206	0.370777195759445	0.468446543361681	0.346902726431299	0.308692838157553	0.351555917292576	0.462134763588428	0.317152137305221	0.322760956936396	0.382644444806943	0.423793485722551	0.419344725688732	0.442014175122028	0.487815749411483	0.383512986099496	0.412452789397909	0.255166448791577	0.412632452149496	0.433918889532883	0.449222697266546	0.398901135321327	0.417845191016867	0.433834299692387	0.345753064085087	0.49043857820573	0.39207097320636	0.474515396705593	0.363401277898204	0.371477277096699	0.395217783953123	0.359872904841874	0.41940978620052	0.388237629265382	0.406208328133405	0.410172736635641	0.470568384494672	0.362198210927456	0.473160099566449	0.387683689466649	0.489551263812924	0.455737169677635	0.26741881090435	0.358669197429365	0.454596313367541	0.351150632187305	0.369734430150577	0.371877382265045	0.395899721003801	0.386176808316056	0.309890751510614	0.384421417515523	0.414988801097912	0.314833426861035	0.405498483232809	0.348476505972894	0.420417498252003	0.482468847428725	0.461286188335743	0.393420069571666	0.399705452722662	0.506556073763804	0.312563370675538	0.420924567468521	0.456204264326193	0.441202987583551	0.349704212831757	0.465691973126295	0.376149341947212	0.447043647782105	0.412920713044601	0.406886100377553	0.390148329831475	0.38328956118173	0.535592087042233	0.435686249295277	0.45863237851227	0.495539313619832	0.41289795486065	0.444822364146131	0.387873318091974	0.365842958753533	0.424565231444714	0.456480092581985	0.430775836884562	0.436430615658212	0.309298387954837	0.368861616351008	0.479286439792819	0.384533846724025	0.40098929119556	0.432495289986642	0.509560581121636	0.421426410697897	0.464383441860464	0.410791513357194	0.492089195121575	0.262468563488382	0.492901395773541	0.493556980503019	0.377961099126077	0.440288760244313	0.323420738258171	0.443865804768843	0.386471429318107	0.318231037064175	0.403076109314296	0.529447099310018	0.431464420951991	0.271142467539793	0.39924836701356	0.379179717135745	0.445851678369086	0.442664356108382	0.465272152137777	0.435193236419129	0.431434421917394	0.355842519220273	0.292262835827078	0.314609749678358	0.36644709818694	0.442993540627411	0.344566938904423	0.436137063130529	0.406399477000738	0.480362521976188	0.483808065286641	0.471444239522068	0.411551703715626	0.358725303501436	0.481669063338797	0.425697162518372	0.456920909395539	0.477039283164985	0.411177088363042	0.563150381831948	0.436187175884615	0.379770555737664	0.394464772606096	0.356293143246646	0.478990070592388	0.408893911380581	0.47897723823755	0.340749864629741	0.553396874956394	0.490004955890442	0.532738278406003	0.30257954098291	0.398273560216323	0.351745276478039	0.339324391089925	0.427693223900215	0.387901284432437	0.511243134329973	0.376004119629458	0.335498293085973	0.509682025863617	0.432352458920165	0.325456312488601	0.423802142122288	0.465214196954136	0.462421700633621	0.352850406952562	0.327219497784259	0.475124833413716	0.363289306545182	0.405515091626911	0.420996215705955	0.413667825944577	0.584778132949407	0.464137938264593	0.410298911510167	0.395954502366788	0.362967221391216	0.397100253253695	0.467326705397057	0.467608938683061	0.381326939534479	0.451942160878484	0.388361136343177	0.372585741294909	0.377816586003261	0.328447789345859	0.283232837069771	0.299398610494015	0.415934523384164	0.474173405978586	0.401156035528	0.498107268867272	0.371742689546433	0.412673409867722	0.335086530888318	0.376151317695519	0.471777391995877	0.356327925969477	0.438852654822186	0.41385463024743	0.375399934677456	0.415471218313128	0.47179432132889	0.456428305588756	0.391101569172797	0.404841562922948	0.324123930803825	0.315613936540899	0.330036253182518	0.389773808005018	0.43920526222863	0.438531259443203	0.424048571661944	0.397302045199031	0.400295296239241	0.416562807821988	0.415520760781931	0.582555951224216	0.472695939966864	0.435039009731102	0.395044921442363	0.50188253323829	0.383713396336852	0.373380659444542	0.342934883997992	0.361558275272534	0.387721701720362	0.458212257929292	0.396176347062897	0.480442007940849	0.370858580623256	0.340925177866399	0.372832354276847	0.463528052282721	0.49805139131007	0.368995896270826	0.382750856223561	0.450087000078726	0.410370404909197	0.347570693154594	0.396028051395884	0.382787645479272	0.331222443410756	0.413697083944788	0.462544888925202	0.410539084101393	0.470936332667627	0.469153703584999	0.475818838372277	0.558085820134842	0.393111022079066	0.502929536619938	0.364352729646576	0.375982586892271	0.471617059342246	0.545923893567452	0.302751018954196	0.43702894839698	0.454208606828905	0.331735526033055	0.455308498080492	0.493880026852574	0.452842982966812	0.439832570479308	0.352050084680259	0.408237157390123	0.340427215994864	0.465001040428747	0.379005332492613	0.415679132700583	0.516383224390262	0.532756021829804	0.418918978698177	0.499261911704796	0.398572935164439	0.372929547344716	0.305254886726067	0.350399065816715	0.383444090632752	0.384461896700469	0.466750821462799	0.343768262921348	0.466838766003934	0.317042072002508	0.356384821370733	0.378973602175157	0.358565105256243	0.483256239603728	0.48094872485441	0.39906363031657	0.37994021061981	0.379108389766842	0.498546132645389	0.424134773939559	0.365314720555251	0.396750706265452	0.327544490180076	0.355347177994247	0.564485463203934	0.370096949733066	0.375158646842625	0.466256981418515	0.454841153066791	0.34435743819088	0.387003947988153	0.515866017693257	0.338729144616138	0.439408146711274	0.418525544004813	0.382898682355275	0.428935671341116	0.380104578082915	0.302670542496318	0.364784987879091	0.422864518337735	0.461138501433661	0.426804490881737	0.348527841983272	0.403598090321901	0.434235972137094	0.298510903878014	0.32158743787803	0.36947311161068	0.383886748920879	0.50028861973895	0.328636932481969	0.427560218905345	0.403306818365672	0.437105763620813	0.482567790768577	0.472093577761817	0.376070306355904	0.368979928513954	0.317596620957141	0.434794268972282	0.469848598090595	0.367941512746991	0.360574617436351	0.434307737251199	0.453537552135825	0.377724879754544	0.278988399368632	0.352389712169055	0.360981894613258	0.39085652483414	0.372653038444208	0.423713829155647	0.250077081283983	0.442653250173014	0.425554975977658	0.472725086192071	0.411263371707471	0.508551214991895	0.500250943011445	0.442530882876385	0.382978776246112	0.341333688121778	0.413919717553732	0.546060895937183	0.431447023142525	0.526953104998354	0.42999491710494	0.384749056069379	0.37978425880398	0.371685772494952	0.432802827841598	0.456289235542975	0.438298339384467	0.325959923135037	0.53009281881527	0.362078960172261	0.317135238282112	0.485847550501823	0.464474485000481	0.420481757977549	0.497010587744274	0.313249777254453	0.379915756059189	0.382350688247946	0.448307263866594	0.360096683518478	0.425866831722804	0.424400326984443	0.373514505910861	0.384192959118138	0.441351393342151	0.462526067554964	0.431929189513882	0.375496152980346	0.357294585387845	0.455800748297313	0.416875219657125	0.363323055170282	0.478538686388463	0.355333814037685	0.433987934023001	0.398916649777576	0.485372817033098	0.381305834961582	0.381045307874576	0.360856579079097	0.508287542931188	0.436671111234663	0.401239596769754	0.469399228409955	0.398359142878041	0.426178327313109	0.328790724149112	0.502732157488397	0.378029152577651	0.47079950804834	0.493993159379324	0.423810572337354	0.342631160193543	0.344046849039542	0.456197271030113	0.42427031861275	0.382309059014494	0.415139233180248	0.431437075219068	0.31889187029209	0.408379581092821	0.335345917989388	0.343950912962248	0.427953113093751	0.338593800955017	0.305482591004334	0.437911766176531	0.428862550202691	0.392065562294326	0.418183714368855	0.362299345208269	0.398207279115077	0.464105826081545	0.409337296551515	0.396641548829121	0.4557145187623	0.406822855680093	0.339589902255661	0.406326822164999	0.447870987623221	0.434216275403525	0.449085445382783	0.543770205864394	0.452437132715523	0.434433738426095	0.409135506420815	0.323725785506311	0.372820556975087	0.441101223553166	0.34952907573541	0.327386214153207	0.413859466086773	0.342855461958273	0.472006484427784	0.444524884855246	0.278607099063228	0.399393627596756	0.504063456603547	0.382085939959014	0.404179850477155	0.408995044428131	0.342343401594155	0.416555055993389	0.479870309223099	0.348294288841615	0.4428552089608	0.369830746231764	0.416391583880649	0.488681984287055	0.466230161219297	0.389694970423342	0.392810525562113	0.37292565691383	0.451042824778552	0.448675763762605	0.393296841462075	0.409014545659132	0.464421803491526	0.50710108949473	0.413799638383709	0.432585406654653	0.398382499003335	0.446414995805605	0.363906510142308	0.475295754907945	0.559693665801122	0.517394888362199	0.484870341884174	0.353666516050644	0.486295879808171	0.301860155224482	0.41595096109734	0.461916735407876	0.36574955876258	0.502666552339028	0.546491110160394	0.355427194659583	0.424752332369284	0.431405384769969	0.430154623580029	0.337927112939589	0.42016122531265	0.472503225812393	0.444211408980201	0.429976100933889	0.374527600363919	0.338974233174524	0.296511031086407	0.360057737920427	0.417315175084161	0.523724577833921	0.403338654034079	0.445054625355713	0.340718157043445	0.481997958548543	0.29551033726916	0.387763443021634	0.362849885031914	0.424868480286345	0.46249205001601	0.46211863318545	0.374154312751041	0.400016672002705	0.371471166221595	0.488723068509656	0.378774881782598	0.397912284361818	0.548330920871691	0.551025230174076	0.359219293026734	0.45244666732272	0.343189483699804	0.357071748720914	0.368889997805962	0.430657752481183	0.372048429119266	0.465768849350243	0.434562201379282	0.342148256894864	0.545960208547958	0.345187758593421	0.373645414458708	0.257251808616904	0.375989652610705	0.424957775369224	0.481466704241246	0.356763897705385	0.342181868202211	0.35556697660004	0.471215323338473	0.444630959663666	0.430857617050981	0.358005709093693	0.33054671740234	0.323064138278849	0.449095412647842	0.418788127983019	0.39632451552747	0.425949588693433	0.306207276679548	0.386255627152541	0.416588883459196	0.340255327137238	0.364539880405335	0.413401318490499	0.485804070901946	0.387108829709372	0.460298317697989	0.409464905408968	0.478766813871911	0.380256423977677	0.452745901878324	0.417726392809634	0.428306011950229	0.506340204441962	0.378471611490685	0.377474488104048	0.32054168961975	0.388539830379317	0.427953628576392	0.434200461512665	0.461330350594736	0.481559215907644	0.397685398852935	0.418833797293044	0.428005193841255	0.432794546654747	0.378698896668099	0.502448162242076	0.344624443208603	0.462939113317298	0.444612858994291	0.386402468825492	0.45423966061247	0.449942889273283	0.468658048730307	0.44533838750758	0.381595003231123	0.452808739291767	0.329204202408511	0.427853137955709	0.372302189424701	0.385259169526548	0.439975128039766	0.300891466905613	0.436549908764724	0.413229315213001	0.494938514383213	0.334322589736585	0.415466282984435	0.418028593660654	0.353387564131242	0.349007999845594	0.332523855363128	0.394886134662658	0.380248050453961	0.362844276621625	0.373188857408403	0.543924409493617	0.417529474049118	0.474373965106462	0.485498955079668	0.484555320233566	0.39156568502794	0.477228756248412	0.432701321544069	0.431776875324674	0.385027372001699	0.372336887143105	0.47897735041014	0.300771706498967	0.488753112022996	0.406538223557981	0.321489144849414	0.308553828212613	0.391152823785444	0.420664010435312	0.372669615069196	0.300830341098415	0.426882402470591	0.467454802327164	0.378575498666734	0.482792808691349	0.469641490930575	0.385401795380582	0.420491132276024	0.472900278134495	0.317490579001179	0.346743610660181	0.491789709233485	0.46403672325766	0.476277725005943	0.40714607311007	0.455239157539769	0.561630153405552	0.414075573335741	0.45121858861141	0.363524686245048	0.360075863222491	0.556398410628656	0.540765982421085	0.325160470227316	0.403367397160751	0.403690189317088	0.387062378412992	0.418792926817464	0.347403967519644	0.484272050069819	0.37145306091509	0.330406729035709	0.376127297418192	0.423780698711385	0.347379025329613	0.409531423903149	0.299670792507034	0.362331725328817	0.290880990104278	0.418755543078542	0.362057553549034	0.392508068384385	0.384762220413881
Type.2.T.helper.cellna	0.377510137437135	0.429405397853269	0.551199850695992	0.464206195790277	0.456062004887058	0.472128120536193	0.468782647959755	0.490899105079116	0.486040730491745	0.548008953140742	0.478594762427241	0.465928978804376	0.502473777281857	0.43133825645564	0.507790378105049	0.464568374708752	0.399924506347503	0.529833359744672	0.447990542412504	0.45938238460919	0.443992254906015	0.381171221065387	0.546539013195045	0.430529072866086	0.447228676114492	0.460976848874562	0.422037712838266	0.452444687160365	0.496690055909665	0.501429647354111	0.422878955273327	0.384000603196853	0.542132346073757	0.424173909904411	0.533085330103321	0.439268364082084	0.4455568648451	0.449086146838334	0.478394891818445	0.410171218230648	0.449577373086539	0.44720524299934	0.453601277295921	0.422510907617401	0.482068249649998	0.497372655611775	0.501714166811363	0.445347007354306	0.424459517279526	0.383607090368099	0.496969782256946	0.497755916879184	0.395786313923997	0.439242117571881	0.514921966601582	0.443286200504242	0.382824291081545	0.523120710070451	0.464379664444475	0.421004498393742	0.419163308161425	0.423805223461682	0.389149148101585	0.500477339958567	0.589165974923043	0.468214827950157	0.526078286191683	0.476847436594149	0.415517977594449	0.38931303946248	0.507210934089243	0.499572107784691	0.431847788312833	0.425624119350999	0.41474117395982	0.457801338200618	0.464403510485821	0.450039408260644	0.506363804104941	0.523755000251434	0.402284711108259	0.450363192845227	0.484550485071715	0.438700934232692	0.464754592637579	0.415021673418556	0.442564769638103	0.522618825841261	0.449967188925322	0.407836752865912	0.498912309027869	0.42106016004036	0.469544042999313	0.50082623127027	0.436182575331538	0.471768553896905	0.367392906612212	0.415670497452675	0.525860833319235	0.38930517288642	0.448143116789944	0.499287566197323	0.369788475724471	0.522037542798636	0.438878679207036	0.468042993135216	0.4110773349487	0.457395555989441	0.396562962958627	0.404205933236303	0.424218946878765	0.472226625885078	0.475930237931605	0.430256612631218	0.495808462524071	0.435981108851394	0.396265346815419	0.440827674107212	0.442560040251181	0.3719013310337	0.401830874082756	0.444393753583206	0.504863529963745	0.459966913990398	0.473343743314882	0.47558862999181	0.520053292491397	0.322472700797896	0.449382358153708	0.473151109357948	0.469119894309035	0.438715287722825	0.407555182681541	0.491567259154702	0.414524826545459	0.441328160044513	0.454624282024507	0.497591467110621	0.462363507622382	0.37703028238463	0.506708792725647	0.480025220361194	0.569911211784214	0.46564370123699	0.466222594334532	0.468281574602929	0.441923188997687	0.455065251995323	0.421332189071468	0.462218242088332	0.416360198146746	0.429627142680124	0.491739610137284	0.487734583882499	0.439161663933549	0.51331266654904	0.466491756756902	0.5143370685504	0.484786397401111	0.451085979368619	0.435840281585828	0.443117659037716	0.493967403718633	0.399063036452681	0.455328653875997	0.455888215128533	0.403687462737832	0.443888400324412	0.438246952614687	0.375250691789796	0.434435927719775	0.422391808974437	0.457527589932132	0.412682904621061	0.453916394821062	0.438380937716414	0.430994672474696	0.455360271395657	0.472729164385797	0.462984524211278	0.470488931324296	0.402303838475748	0.504344257620811	0.501386873530208	0.512230103979378	0.509067876598142	0.371250399965258	0.446464500792959	0.425961148167869	0.407998569704882	0.424187404925512	0.465121831589836	0.437164769686723	0.450779128959475	0.379736353800731	0.432933643328602	0.415803607796745	0.401472581184137	0.537246137867144	0.433192809994814	0.422288583092851	0.474085505342401	0.533463525785241	0.438546423092427	0.544598327152408	0.44514641780941	0.439318391025144	0.429668854921734	0.453683329563216	0.475921626872637	0.542812478373303	0.416273588420182	0.466889919096312	0.45877361459186	0.413838699658397	0.416105724790643	0.549001028362338	0.486758254873559	0.405492768267791	0.436590164439862	0.415636330177866	0.467086784606551	0.476775020235049	0.384987463381329	0.359657929680664	0.486042327506108	0.468641857601953	0.411559978900133	0.45695344346463	0.469708495065542	0.398117272356609	0.45477883358731	0.322926128923837	0.361709518503138	0.419791697573967	0.377848035440961	0.420834835808387	0.443004679019585	0.3671958440265	0.486593099861829	0.443233654583591	0.429733300022806	0.420762318147755	0.413226594876431	0.463421329244862	0.521322736022962	0.437630674492226	0.390643470657708	0.417674331848111	0.466935650774396	0.506013159559244	0.443896931111538	0.497266107043112	0.408543074456589	0.403588345048113	0.459319361141338	0.417070562266371	0.430622552377024	0.456067670070591	0.456426628262348	0.458985897498494	0.477868409275468	0.482085753619698	0.504331628854027	0.41643016247141	0.455540361646327	0.517653384847413	0.445925777752728	0.481142337016339	0.491457960269492	0.478176593020517	0.477126870375214	0.498968964803846	0.432809226472151	0.459924321894615	0.500272398562838	0.476630996932768	0.446887828603375	0.479088627442083	0.469237070372408	0.465294392507385	0.476295890091977	0.386878034225317	0.507299120974699	0.497120419038347	0.377588468154321	0.467845435807205	0.386769127651011	0.492563424534372	0.473027424735951	0.449187288402135	0.39213074542514	0.465780712535301	0.417951857589976	0.49333331722251	0.501793917453401	0.480261905595989	0.462175380629135	0.485174667601903	0.503059304981937	0.489554837086053	0.444022262801479	0.461591697260081	0.43628991013455	0.463367194402284	0.522959395831018	0.477051489950524	0.359665737319455	0.435495761351892	0.488904288286044	0.463688788962118	0.393421781561671	0.468395540521187	0.422496943930204	0.548447719244358	0.516467751344133	0.447204798401304	0.490707987391537	0.450014587059604	0.456888758747272	0.433679416677449	0.480649119335822	0.461476379796991	0.516376879544859	0.432308800750258	0.385983719496267	0.458350315800802	0.480880439153554	0.390236218553234	0.460081218271358	0.40147673077123	0.504700097091398	0.442954462664485	0.441866411417251	0.474985357090227	0.441117932057991	0.46666807768567	0.410096289291255	0.408543189706384	0.386946460067511	0.463864028241111	0.443484182979038	0.43622909133318	0.518547237772662	0.414363798375169	0.447435072987932	0.449684778916641	0.513931351607177	0.450994232712709	0.426801855307857	0.325097554358126	0.437237247033808	0.488442909118357	0.45303563074084	0.417627736481266	0.43718693833037	0.540740354332541	0.427265107555569	0.400941056146795	0.417175758444407	0.541375012963558	0.47048470294607	0.50794730642941	0.556600069114775	0.418244997631952	0.479592891274549	0.469513053863909	0.486425878545078	0.462211323256183	0.404271150594518	0.418013275103799	0.393766735697858	0.411817623152508	0.368767944834384	0.474165733600032	0.526179592538782	0.384546287192363	0.454662772732149	0.372950102121789	0.498845592934251	0.431962559017163	0.481288343184656	0.50697401539093	0.511495609518157	0.50590088875583	0.414674462411871	0.426127588436318	0.44382190503787	0.484565936024764	0.452050461427021	0.399413909075497	0.390019088404584	0.449390396591022	0.449539364151385	0.407833063752691	0.362123359226587	0.437771772732206	0.449604225676288	0.428675357973407	0.417839728426186	0.505333691767206	0.491814336540014	0.495793540927987	0.36564112557622	0.308839547202473	0.492684616413127	0.420876479886684	0.464317733676409	0.426621468750624	0.502662192151174	0.470191255994824	0.448219228930422	0.525182696750431	0.464952756510639	0.423117567808823	0.45481595053663	0.443084554672208	0.389260150885964	0.42617575210873	0.418922848448107	0.486505156031045	0.443685321531398	0.385069849433829	0.47226023965028	0.423337929564508	0.454720714471124	0.406156732046143	0.482175023367911	0.517856088642847	0.48590221335898	0.553724248190122	0.516354264453156	0.484459814232886	0.475038487426827	0.437628505280391	0.442765396422049	0.468466180926312	0.417880148277719	0.430692103753743	0.401059178521991	0.494287395747219	0.451513460677587	0.395241197612033	0.419387886394494	0.466698500676312	0.506676258781915	0.457117148374612	0.491090728038361	0.358352900070541	0.406917636713181	0.483095303879153	0.468314180800564	0.481933238116745	0.462344162278943	0.514145823412811	0.467366956217343	0.426065021358715	0.536801691765105	0.498660513796357	0.439357477297789	0.50660784579099	0.521584886722037	0.451562227523417	0.414385725112227	0.515650473409099	0.405895625810243	0.451786895417067	0.451581413765656	0.487144038116736	0.476535919053982	0.369858297295811	0.467099113737634	0.484480309069843	0.47002027056825	0.468702414369515	0.496299864501101	0.410136172952611	0.424706041202612	0.478355726726409	0.462346531423232	0.462557011031311	0.485216610648956	0.400108839442577	0.490328915603562	0.410923186610227	0.509171455383465	0.448136298515945	0.377741611242276	0.508883309141326	0.406305411072829	0.416694880215357	0.490951879198378	0.455085105764412	0.38862839322957	0.489220359430805	0.490199565681547	0.456091108429247	0.48809339614052	0.485841233865596	0.450018141459694	0.40837306974235	0.466456607137905	0.47952394637276	0.431672324282126	0.421291151317919	0.401487962113609	0.416642464982963	0.361198000393959	0.491512083016389	0.504578238074189	0.432480042929521	0.528081505260426	0.439634724246414	0.435375688347037	0.458927945188764	0.469075021747255	0.464048143331608	0.447612421747186	0.479295258457775	0.464843212382927	0.376887137793828	0.517567359086705	0.444212126397526	0.477241611757992	0.405150116086806	0.486593241294186	0.504090917946036	0.37570962208434	0.406581555281987	0.516957750859009	0.419525497974817	0.431920804661699	0.465758008204634	0.496030370343648	0.471132388772499	0.457850347571687	0.472894120409844	0.408577167156171	0.485941059680834	0.558157709266456	0.51002337550498	0.465634410287379	0.42652848990253	0.47963503053401	0.421115534488292	0.388766540159796	0.446281592568466	0.369257384580812	0.410492787073448	0.401137268682602	0.425465132546359	0.491175329830752	0.418786981477098	0.445355918141508	0.484653634182401	0.449674303311804	0.431570329576251	0.504481698972171	0.481016579370104	0.453506690406418	0.396707878299787	0.468745043193978	0.459809001759037	0.36348627878289	0.377491596272113	0.382544671297928	0.382170301218385	0.509517635241232	0.419666385506978	0.426510381116128	0.395610730306499	0.455294670569327	0.491680169208816	0.47836643258977	0.483112503713071	0.49128891780392	0.46798105906121	0.393687233704106	0.473983093166622	0.449163244210749	0.458103701387508	0.434058102753426	0.400234556097134	0.425903007108867	0.476416594962731	0.472669525788866	0.512491878789147	0.454048620017139	0.414159455454011	0.474764151106243	0.413574551158976	0.503221091211406	0.542357607151241	0.482104476023157	0.435882862638524	0.557454458236987	0.564859603457112	0.465806360547631	0.381981076397166	0.53084504323775	0.438649140032604	0.495147307971299	0.423508125348436	0.469344143990098	0.406554171828875	0.463152560907492	0.432655857788924	0.42524982536901	0.455969184877158	0.382213963856233	0.423920513164352	0.430140255813845	0.5124636317045	0.505806454341682	0.476649717291285	0.398063725013991	0.390499669560346	0.485251793359055	0.475055507988729	0.41257198315933	0.491266637629473	0.458966049920284	0.367596751403684	0.487737080773919	0.495765164807237	0.492875939752547	0.480420487397687	0.484791201324431	0.486089524120433	0.379011839830451	0.490213698201512	0.533968422425849	0.509137507719143	0.446241268508391	0.418090368316047	0.365082553363765	0.521801438887229	0.519431450127323	0.51599796346927	0.432478302516191	0.513572083779112	0.440053766384177	0.435053572153291	0.422171090119996	0.43749490861598	0.466519098252738	0.53289754210349	0.554288806126448	0.460548470144875	0.486970123581181	0.432929039965206	0.422591583173489	0.482026248632365	0.452711311309756	0.410515060646792	0.476681739706705	0.475942802806393	0.400223656140324	0.410496297841107	0.373284803689212	0.457880650206017	0.521310936241216	0.450773877992377	0.49441123795428	0.507842682696566	0.488841213834729	0.517071046226448	0.382436940299257	0.514435877996222	0.50279260882351	0.487354811104073	0.403546007499228	0.472843484951006	0.533814524536567	0.396061364689782	0.464839397776857	0.410692799817338	0.430477300174143	0.413360760465414	0.413013445453792	0.458886522685112	0.416676602252085	0.427098390505721	0.467450945585858	0.497567229499035	0.410171946708139	0.516186507233069	0.574853599219948	0.545940760971569	0.383646118390747	0.466189270453462	0.461451827461537	0.406775233699382	0.48148216042479	0.523972025678873	0.3977509225336	0.46033260129217	0.482046400892463	0.370501543769749	0.503945673902251	0.459306678608994	0.440536395512047	0.4428482116117	0.47241152486573	0.356930364486652	0.432333708560921	0.462660015691142	0.534567298561847	0.436801858533953	0.513355687220322	0.474729427032925	0.439627323011136	0.458140390143979	0.417303437453319	0.545004644392382	0.482231908010136	0.429597551172528	0.525284986359497	0.421301599812145	0.514810618706851	0.504452200311475	0.43031054576788	0.425649977180282	0.398308132297416	0.369246765806971	0.433785596293484	0.515776732696483	0.374698385062808	0.364791728557504	0.444660538792888	0.44272815564553	0.443870044839202	0.390028420069029	0.399635904056725	0.337605009698254	0.409599692187682	0.524007680671178	0.408062981956539	0.389289665926304	0.404700643926661	0.409463389197492	0.428468975557574	0.536069396139067	0.397514263689032	0.476862017136175	0.516396851932209	0.392511834923257	0.408063505817784	0.445515039864733	0.432538896676919	0.490804067590831	0.433029839432139	0.469267293012618	0.495960809472236	0.531098945133061	0.443553473097536	0.464733142721499	0.394350178293557	0.463618386366349	0.413783063615805	0.423451000445137	0.507600290411975	0.439144651677642	0.487917907170749	0.459973654832608	0.436732670216279	0.399949999496445	0.394275779177598	0.422244206292613	0.427220534293456	0.508281892088231	0.509824926763297	0.472754866276937	0.378853390912997	0.421152238300826	0.415559735850527	0.412569766435229	0.452085456629638	0.439005657903955	0.433925330044256	0.401288882478372	0.576724511475039	0.526011463886071	0.417089220896785	0.505086755020375	0.502714832217947	0.429591984282935	0.512902342014845	0.488127845986448	0.523611670616248	0.409926917662162	0.420043789467283	0.449048251667907	0.381023178369835	0.435035936262144	0.560657405217732	0.411010870729688	0.41938390981385	0.437179643345065	0.404421336352424	0.444488991846728	0.45396607237475	0.517059379325847	0.40911825813902	0.485529335441161	0.490510429336735	0.475776647699481	0.413831466661383	0.451350191989044	0.560042084950534	0.495059553425453	0.466851258724885	0.527436635299295	0.46839479915653	0.439458886889318	0.446938422790453	0.417410933475932	0.489949191121271	0.446573487989119	0.52466261908198	0.441817119858841	0.423035148665808	0.439736956252618	0.459668620243972	0.46586600878912	0.403029573813011	0.374812422727827	0.405867198877583	0.416925854348625	0.427751817124762	0.400341015616539	0.414622907027807	0.371467810094395	0.433251640493533	0.425369073905183	0.434112510415036	0.52944500922232	0.537905978394274	0.412108739286812	0.423954998581378	0.561176179585479	0.435033460742905	0.48871984607408	0.453624447178436	0.389718083911988	0.469053112824575	0.420460000112445	0.409080289771002	0.433080840235431	0.39562242980764	0.460932315452053	0.447894566546667	0.460239999126988	0.530867700407056	0.500812371646225	0.397798245740698	0.491159355135588	0.440696642480659	0.383964324851866	0.476663670827822	0.385250613919849	0.455532655500873	0.407674915314077	0.435353244067086	0.394949375286867	0.482647155762881	0.476478467918847	0.482710343820974	0.378505165286088	0.43162634478011	0.457855836058909	0.525176651186833	0.415259598722618	0.426809415891902	0.553097472127491	0.459706534600906	0.422646109490878	0.476923346668095	0.503118128467686	0.359896055619968	0.401926086026602	0.422784237349226	0.474966291914484	0.470926982708744	0.481513244335792	0.491029785292269	0.479393915658947	0.432930823237053	0.452135865019569	0.461134578600597	0.44024575540718	0.477914820343022	0.401145626249539	0.462253763933526	0.452449565300252	0.422053835717753	0.445305952686315	0.407409735514842	0.429541279159882	0.464501201832009	0.461986528775015
