# Supplementary material for: Comprehensive Analysis of N6-methyladenosine Modification Patterns Associated With Multiomic Characteristics of Bladder Cancer
Source: Front Med (Lausanne). 2021 Dec 23;8:757432. doi: 10.3389/fmed.2021.757432 (PMC8733309; doi:10.3389/fmed.2021.757432)
Supplement: Supplementary Table 13 — Detailed m6A gene cluster results of the 901 samples from the merged cohort. [file Data_Sheet_13.ZIP › s-table13-19/s-table17.txt]

Supplementary table 17: Detailed gene mutation status of classical oncogenes for bladder tumors.
id	mutation in TP53	mutation in RBMutation	mutation in ERCC2	mutation in FGFR3	mutation in ATM	mutation in ERBB2	mutation in ELF3	mutation in EP300
TCGA-2F-A9KO	Wild	Wild	Wild	Wild	Mutation	Wild	Wild	Wild
TCGA-2F-A9KP	Mutation	Wild	Wild	Wild	Wild	Mutation	Wild	Wild
TCGA-2F-A9KQ	Wild	Wild	Wild	Mutation	Wild	Wild	Wild	Wild
TCGA-2F-A9KR	Wild	Wild	Wild	Mutation	Wild	Wild	Wild	Mutation
TCGA-2F-A9KT	Wild	Wild	Wild	Mutation	Wild	Mutation	Mutation	Wild
TCGA-2F-A9KW	Wild	Wild	Wild	Wild	Wild	Wild	Wild	Mutation
TCGA-4Z-AA7M	Mutation	Wild	Wild	Wild	Wild	Wild	Wild	Wild
TCGA-4Z-AA7N	Wild	Wild	Wild	Wild	Wild	Wild	Wild	Wild
TCGA-4Z-AA7O	Wild	Wild	Wild	Wild	Wild	Wild	Wild	Wild
TCGA-4Z-AA7Q	Mutation	Wild	Wild	Wild	Wild	Wild	Wild	Wild
TCGA-4Z-AA7R	Mutation	Wild	Wild	Wild	Wild	Wild	Wild	Wild
TCGA-4Z-AA7S	Wild	Wild	Wild	Wild	Wild	Mutation	Wild	Wild
TCGA-4Z-AA7W	Mutation	Wild	Wild	Wild	Wild	Wild	Wild	Wild
TCGA-4Z-AA7Y	Wild	Wild	Wild	Mutation	Wild	Wild	Wild	Mutation
TCGA-4Z-AA80	Mutation	Wild	Wild	Wild	Wild	Wild	Wild	Wild
TCGA-4Z-AA81	Wild	Mutation	Wild	Mutation	Wild	Wild	Wild	Mutation
TCGA-4Z-AA82	Wild	Wild	Wild	Wild	Wild	Wild	Wild	Wild
TCGA-4Z-AA83	Wild	Wild	Wild	Mutation	Wild	Wild	Wild	Wild
TCGA-4Z-AA84	Mutation	Wild	Mutation	Wild	Mutation	Wild	Wild	Wild
TCGA-4Z-AA86	Mutation	Mutation	Wild	Wild	Wild	Wild	Wild	Wild
TCGA-4Z-AA87	Mutation	Wild	Mutation	Wild	Wild	Wild	Wild	Wild
TCGA-4Z-AA89	Wild	Wild	Wild	Mutation	Wild	Wild	Wild	Wild
TCGA-5N-A9KI	Mutation	Mutation	Wild	Wild	Wild	Wild	Wild	Wild
TCGA-5N-A9KM	Wild	Wild	Wild	Wild	Mutation	Wild	Mutation	Wild
TCGA-BL-A0C8	Wild	Wild	Wild	Wild	Wild	Wild	Wild	Wild
TCGA-BL-A13I	Wild	Wild	Wild	Wild	Wild	Wild	Wild	Wild
TCGA-BL-A13J	Mutation	Wild	Wild	Wild	Wild	Wild	Wild	Wild
TCGA-BL-A3JM	Mutation	Mutation	Wild	Wild	Wild	Wild	Wild	Wild
TCGA-BL-A5ZZ	Wild	Wild	Wild	Wild	Wild	Wild	Wild	Wild
TCGA-BT-A0S7	Wild	Wild	Wild	Mutation	Wild	Wild	Wild	Wild
TCGA-BT-A0YX	Wild	Wild	Wild	Wild	Mutation	Mutation	Wild	Wild
TCGA-BT-A20J	Mutation	Wild	Wild	Wild	Wild	Wild	Wild	Wild
TCGA-BT-A20N	Mutation	Wild	Wild	Wild	Wild	Wild	Wild	Wild
TCGA-BT-A20O	Mutation	Wild	Mutation	Wild	Wild	Wild	Wild	Wild
TCGA-BT-A20P	Wild	Wild	Wild	Wild	Wild	Wild	Wild	Wild
TCGA-BT-A20Q	Wild	Wild	Wild	Wild	Wild	Wild	Mutation	Wild
TCGA-BT-A20R	Mutation	Mutation	Wild	Wild	Wild	Wild	Wild	Wild
TCGA-BT-A20T	Wild	Wild	Wild	Mutation	Wild	Mutation	Wild	Wild
TCGA-BT-A20U	Mutation	Wild	Wild	Wild	Mutation	Wild	Wild	Wild
TCGA-BT-A20V	Wild	Wild	Wild	Wild	Wild	Wild	Wild	Wild
TCGA-BT-A20W	Wild	Wild	Wild	Wild	Wild	Wild	Wild	Wild
TCGA-BT-A20X	Mutation	Wild	Wild	Wild	Wild	Wild	Wild	Mutation
TCGA-BT-A2LA	Mutation	Mutation	Wild	Wild	Wild	Wild	Wild	Wild
TCGA-BT-A2LB	Mutation	Wild	Wild	Wild	Wild	Wild	Wild	Mutation
TCGA-BT-A2LD	Mutation	Wild	Wild	Wild	Wild	Wild	Wild	Wild
TCGA-BT-A3PH	Mutation	Mutation	Wild	Wild	Mutation	Wild	Wild	Mutation
TCGA-BT-A3PJ	Mutation	Mutation	Mutation	Wild	Wild	Wild	Wild	Wild
TCGA-BT-A3PK	Wild	Wild	Mutation	Wild	Mutation	Wild	Wild	Mutation
TCGA-BT-A42C	Wild	Wild	Wild	Mutation	Wild	Wild	Wild	Wild
TCGA-BT-A42E	Wild	Wild	Wild	Wild	Mutation	Wild	Wild	Wild
TCGA-BT-A42F	Mutation	Wild	Wild	Wild	Wild	Wild	Wild	Wild
TCGA-C4-A0EZ	Mutation	Wild	Wild	Wild	Wild	Wild	Wild	Wild
TCGA-C4-A0F0	Wild	Mutation	Wild	Wild	Wild	Wild	Wild	Wild
TCGA-C4-A0F1	Wild	Wild	Wild	Wild	Wild	Wild	Wild	Wild
TCGA-C4-A0F6	Wild	Wild	Wild	Wild	Wild	Wild	Wild	Wild
TCGA-C4-A0F7	Mutation	Wild	Wild	Wild	Wild	Wild	Wild	Wild
TCGA-CF-A1HR	Wild	Wild	Wild	Wild	Wild	Wild	Wild	Wild
TCGA-CF-A27C	Wild	Wild	Wild	Mutation	Wild	Wild	Wild	Wild
TCGA-CF-A3MF	Wild	Wild	Wild	Wild	Wild	Wild	Wild	Wild
TCGA-CF-A3MG	Wild	Wild	Wild	Wild	Wild	Wild	Wild	Wild
TCGA-CF-A3MH	Wild	Wild	Wild	Wild	Wild	Wild	Wild	Wild
TCGA-CF-A3MI	Wild	Wild	Wild	Wild	Wild	Wild	Wild	Wild
TCGA-CF-A47S	Wild	Wild	Wild	Wild	Wild	Wild	Wild	Wild
TCGA-CF-A47T	Wild	Wild	Wild	Wild	Wild	Wild	Wild	Wild
TCGA-CF-A47V	Wild	Wild	Wild	Mutation	Wild	Wild	Wild	Wild
TCGA-CF-A47W	Wild	Wild	Wild	Mutation	Wild	Wild	Wild	Wild
TCGA-CF-A47X	Wild	Wild	Wild	Wild	Wild	Wild	Mutation	Wild
TCGA-CF-A47Y	Mutation	Wild	Wild	Mutation	Wild	Wild	Wild	Mutation
TCGA-CF-A5U8	Mutation	Wild	Wild	Mutation	Wild	Wild	Wild	Wild
TCGA-CF-A5UA	Wild	Wild	Wild	Wild	Wild	Mutation	Wild	Wild
TCGA-CF-A7I0	Wild	Wild	Wild	Mutation	Wild	Wild	Wild	Wild
TCGA-CF-A8HX	Wild	Wild	Wild	Wild	Wild	Wild	Wild	Wild
TCGA-CF-A8HY	Wild	Wild	Wild	Wild	Wild	Wild	Wild	Wild
TCGA-CF-A9FF	Wild	Wild	Wild	Mutation	Wild	Wild	Wild	Wild
TCGA-CF-A9FL	Wild	Wild	Wild	Wild	Wild	Wild	Mutation	Wild
TCGA-CF-A9FM	Wild	Wild	Wild	Mutation	Wild	Wild	Wild	Wild
TCGA-CU-A0YN	Wild	Mutation	Wild	Wild	Wild	Wild	Wild	Wild
TCGA-CU-A0YO	Wild	Wild	Wild	Wild	Wild	Wild	Wild	Wild
TCGA-CU-A0YR	Wild	Wild	Mutation	Wild	Mutation	Wild	Mutation	Mutation
TCGA-CU-A3KJ	Mutation	Wild	Wild	Wild	Wild	Wild	Wild	Mutation
TCGA-CU-A3QU	Wild	Wild	Wild	Wild	Wild	Wild	Wild	Wild
TCGA-CU-A3YL	Wild	Wild	Wild	Wild	Wild	Mutation	Mutation	Wild
TCGA-CU-A5W6	Wild	Wild	Wild	Wild	Wild	Wild	Wild	Wild
TCGA-CU-A72E	Wild	Wild	Wild	Mutation	Wild	Wild	Mutation	Wild
TCGA-DK-A1A3	Mutation	Wild	Mutation	Wild	Wild	Mutation	Wild	Wild
TCGA-DK-A1A5	Mutation	Wild	Wild	Wild	Wild	Wild	Wild	Mutation
TCGA-DK-A1A6	Mutation	Wild	Wild	Wild	Wild	Wild	Wild	Wild
TCGA-DK-A1A7	Wild	Wild	Mutation	Wild	Wild	Wild	Wild	Mutation
TCGA-DK-A1AA	Wild	Wild	Wild	Wild	Wild	Wild	Wild	Wild
TCGA-DK-A1AB	Mutation	Wild	Wild	Wild	Wild	Wild	Wild	Wild
TCGA-DK-A1AC	Mutation	Wild	Mutation	Wild	Wild	Wild	Wild	Wild
TCGA-DK-A1AD	Mutation	Wild	Wild	Wild	Wild	Wild	Wild	Wild
TCGA-DK-A1AE	Wild	Wild	Wild	Wild	Wild	Wild	Wild	Wild
TCGA-DK-A1AF	Wild	Wild	Wild	Wild	Wild	Wild	Wild	Wild
TCGA-DK-A1AG	Wild	Wild	Wild	Mutation	Mutation	Wild	Wild	Wild
TCGA-DK-A2HX	Wild	Wild	Wild	Wild	Wild	Wild	Wild	Wild
TCGA-DK-A2I1	Mutation	Wild	Wild	Wild	Wild	Wild	Wild	Wild
TCGA-DK-A2I2	Mutation	Wild	Wild	Wild	Wild	Wild	Wild	Wild
TCGA-DK-A2I4	Wild	Wild	Wild	Wild	Wild	Wild	Wild	Mutation
TCGA-DK-A2I6	Mutation	Wild	Mutation	Wild	Wild	Mutation	Wild	Mutation
TCGA-DK-A3IK	Mutation	Wild	Wild	Wild	Mutation	Wild	Wild	Wild
TCGA-DK-A3IL	Mutation	Mutation	Wild	Wild	Wild	Wild	Wild	Wild
TCGA-DK-A3IM	Mutation	Wild	Wild	Wild	Wild	Wild	Wild	Wild
TCGA-DK-A3IN	Mutation	Mutation	Wild	Wild	Wild	Wild	Wild	Wild
TCGA-DK-A3IQ	Wild	Wild	Wild	Wild	Wild	Wild	Wild	Wild
TCGA-DK-A3IS	Mutation	Wild	Wild	Mutation	Wild	Wild	Wild	Wild
TCGA-DK-A3IT	Wild	Wild	Wild	Wild	Wild	Wild	Wild	Wild
TCGA-DK-A3IU	Mutation	Wild	Wild	Wild	Wild	Wild	Wild	Wild
TCGA-DK-A3IV	Mutation	Mutation	Wild	Wild	Wild	Wild	Wild	Wild
TCGA-DK-A3WW	Wild	Wild	Wild	Wild	Mutation	Wild	Wild	Mutation
TCGA-DK-A3WX	Wild	Wild	Wild	Wild	Wild	Wild	Wild	Mutation
TCGA-DK-A3WY	Wild	Wild	Wild	Wild	Wild	Wild	Wild	Wild
TCGA-DK-A3X1	Mutation	Mutation	Wild	Wild	Wild	Wild	Wild	Wild
TCGA-DK-A3X2	Mutation	Mutation	Wild	Wild	Wild	Wild	Wild	Wild
TCGA-DK-A6AV	Wild	Wild	Wild	Wild	Wild	Wild	Wild	Wild
TCGA-DK-A6AW	Wild	Wild	Wild	Wild	Mutation	Wild	Wild	Mutation
TCGA-DK-A6B0	Wild	Wild	Wild	Mutation	Wild	Wild	Wild	Wild
TCGA-DK-A6B1	Wild	Wild	Wild	Wild	Wild	Wild	Wild	Wild
TCGA-DK-A6B2	Wild	Wild	Wild	Wild	Wild	Wild	Wild	Wild
TCGA-DK-A6B5	Wild	Wild	Wild	Wild	Wild	Wild	Wild	Wild
TCGA-DK-A6B6	Mutation	Wild	Wild	Wild	Wild	Mutation	Wild	Wild
TCGA-DK-AA6L	Mutation	Wild	Wild	Wild	Wild	Mutation	Mutation	Wild
TCGA-DK-AA6M	Mutation	Mutation	Wild	Wild	Wild	Wild	Wild	Mutation
TCGA-DK-AA6P	Wild	Wild	Wild	Mutation	Wild	Wild	Wild	Wild
TCGA-DK-AA6Q	Mutation	Wild	Wild	Wild	Wild	Wild	Wild	Wild
TCGA-DK-AA6R	Mutation	Wild	Wild	Wild	Wild	Wild	Wild	Wild
TCGA-DK-AA6S	Wild	Wild	Wild	Wild	Wild	Wild	Wild	Wild
TCGA-DK-AA6T	Wild	Mutation	Wild	Wild	Wild	Wild	Wild	Wild
TCGA-DK-AA6U	Mutation	Wild	Wild	Wild	Wild	Wild	Wild	Mutation
TCGA-DK-AA6W	Mutation	Wild	Wild	Wild	Wild	Wild	Wild	Mutation
TCGA-DK-AA6X	Mutation	Wild	Wild	Wild	Wild	Wild	Wild	Wild
TCGA-DK-AA71	Wild	Wild	Wild	Mutation	Wild	Wild	Wild	Mutation
TCGA-DK-AA74	Mutation	Wild	Wild	Wild	Wild	Wild	Wild	Wild
TCGA-DK-AA75	Wild	Wild	Mutation	Wild	Wild	Wild	Mutation	Wild
TCGA-DK-AA76	Wild	Wild	Wild	Wild	Wild	Wild	Wild	Wild
TCGA-DK-AA77	Mutation	Wild	Wild	Mutation	Wild	Wild	Wild	Mutation
TCGA-E5-A2PC	Mutation	Wild	Mutation	Mutation	Wild	Wild	Mutation	Wild
TCGA-E5-A4TZ	Mutation	Mutation	Wild	Wild	Wild	Wild	Wild	Wild
TCGA-E5-A4U1	Mutation	Wild	Wild	Wild	Wild	Wild	Mutation	Wild
TCGA-E7-A3X6	Wild	Wild	Wild	Mutation	Wild	Wild	Wild	Wild
TCGA-E7-A3Y1	Wild	Wild	Wild	Mutation	Wild	Wild	Wild	Wild
TCGA-E7-A4IJ	Wild	Wild	Wild	Wild	Wild	Wild	Wild	Wild
TCGA-E7-A4XJ	Wild	Wild	Wild	Wild	Mutation	Wild	Wild	Wild
TCGA-E7-A519	Wild	Wild	Wild	Mutation	Wild	Wild	Wild	Wild
TCGA-E7-A541	Wild	Wild	Wild	Wild	Wild	Wild	Wild	Wild
TCGA-E7-A5KE	Wild	Wild	Mutation	Wild	Wild	Wild	Wild	Wild
TCGA-E7-A5KF	Wild	Wild	Wild	Mutation	Mutation	Wild	Mutation	Wild
TCGA-E7-A677	Wild	Wild	Mutation	Wild	Wild	Wild	Wild	Wild
TCGA-E7-A678	Wild	Wild	Wild	Mutation	Wild	Wild	Wild	Mutation
TCGA-E7-A6MD	Wild	Wild	Wild	Wild	Wild	Wild	Wild	Mutation
TCGA-E7-A6ME	Mutation	Mutation	Wild	Wild	Wild	Wild	Wild	Wild
TCGA-E7-A6MF	Wild	Wild	Wild	Wild	Wild	Wild	Wild	Wild
TCGA-E7-A7DU	Mutation	Wild	Wild	Mutation	Wild	Wild	Wild	Wild
TCGA-E7-A7DV	Mutation	Wild	Wild	Mutation	Wild	Wild	Wild	Mutation
TCGA-E7-A7PW	Wild	Mutation	Wild	Wild	Wild	Wild	Wild	Wild
TCGA-E7-A7XN	Wild	Wild	Wild	Wild	Wild	Mutation	Wild	Mutation
TCGA-E7-A85H	Wild	Wild	Mutation	Wild	Mutation	Wild	Wild	Wild
TCGA-E7-A8O7	Wild	Wild	Wild	Wild	Wild	Wild	Wild	Wild
TCGA-E7-A8O8	Wild	Wild	Wild	Wild	Mutation	Wild	Wild	Wild
TCGA-E7-A97P	Wild	Wild	Mutation	Wild	Wild	Wild	Wild	Wild
TCGA-E7-A97Q	Mutation	Wild	Wild	Wild	Wild	Wild	Mutation	Mutation
TCGA-FD-A3B3	Wild	Wild	Wild	Wild	Wild	Wild	Wild	Wild
TCGA-FD-A3B4	Wild	Wild	Wild	Wild	Wild	Wild	Wild	Wild
TCGA-FD-A3B5	Wild	Wild	Wild	Wild	Mutation	Wild	Wild	Wild
TCGA-FD-A3B6	Mutation	Mutation	Wild	Wild	Wild	Wild	Wild	Wild
TCGA-FD-A3B7	Mutation	Mutation	Wild	Wild	Wild	Wild	Wild	Wild
TCGA-FD-A3B8	Mutation	Wild	Wild	Wild	Wild	Wild	Wild	Mutation
TCGA-FD-A3N5	Mutation	Mutation	Mutation	Wild	Wild	Wild	Wild	Wild
TCGA-FD-A3N6	Wild	Wild	Wild	Wild	Mutation	Wild	Wild	Wild
TCGA-FD-A3NA	Mutation	Wild	Wild	Wild	Wild	Wild	Wild	Wild
TCGA-FD-A3SJ	Mutation	Wild	Wild	Wild	Wild	Wild	Wild	Wild
TCGA-FD-A3SL	Mutation	Mutation	Wild	Wild	Wild	Wild	Wild	Wild
TCGA-FD-A3SM	Wild	Wild	Wild	Mutation	Wild	Wild	Wild	Mutation
TCGA-FD-A3SN	Wild	Wild	Mutation	Wild	Wild	Mutation	Wild	Wild
TCGA-FD-A3SO	Mutation	Mutation	Wild	Wild	Wild	Wild	Wild	Mutation
TCGA-FD-A3SP	Mutation	Wild	Wild	Wild	Wild	Wild	Wild	Wild
TCGA-FD-A3SQ	Wild	Wild	Wild	Wild	Wild	Wild	Mutation	Wild
TCGA-FD-A3SR	Mutation	Wild	Wild	Wild	Wild	Wild	Wild	Wild
TCGA-FD-A3SS	Mutation	Wild	Wild	Wild	Wild	Wild	Wild	Wild
TCGA-FD-A43N	Mutation	Wild	Wild	Wild	Mutation	Wild	Mutation	Wild
TCGA-FD-A43P	Mutation	Mutation	Wild	Wild	Mutation	Wild	Mutation	Wild
TCGA-FD-A43S	Wild	Wild	Wild	Wild	Wild	Wild	Wild	Wild
TCGA-FD-A43U	Wild	Wild	Wild	Wild	Wild	Wild	Wild	Wild
TCGA-FD-A43X	Wild	Wild	Wild	Mutation	Wild	Wild	Wild	Wild
TCGA-FD-A43Y	Wild	Wild	Wild	Wild	Mutation	Wild	Wild	Wild
TCGA-FD-A5BR	Mutation	Wild	Wild	Wild	Wild	Wild	Wild	Wild
TCGA-FD-A5BS	Wild	Wild	Wild	Wild	Wild	Wild	Wild	Wild
TCGA-FD-A5BT	Wild	Wild	Wild	Wild	Wild	Wild	Wild	Wild
TCGA-FD-A5BU	Wild	Wild	Wild	Wild	Wild	Mutation	Wild	Wild
TCGA-FD-A5BV	Mutation	Wild	Wild	Wild	Wild	Wild	Wild	Wild
TCGA-FD-A5BX	Wild	Wild	Wild	Wild	Wild	Wild	Wild	Wild
TCGA-FD-A5BY	Wild	Wild	Wild	Wild	Wild	Wild	Wild	Wild
TCGA-FD-A5BZ	Wild	Wild	Wild	Wild	Wild	Wild	Wild	Wild
TCGA-FD-A5C0	Wild	Mutation	Wild	Wild	Wild	Wild	Wild	Mutation
TCGA-FD-A5C1	Wild	Wild	Wild	Wild	Wild	Wild	Wild	Wild
TCGA-FD-A62N	Mutation	Mutation	Wild	Wild	Wild	Wild	Wild	Wild
TCGA-FD-A62O	Wild	Wild	Wild	Wild	Wild	Wild	Mutation	Wild
TCGA-FD-A62P	Wild	Wild	Wild	Wild	Wild	Wild	Wild	Wild
TCGA-FD-A62S	Mutation	Wild	Wild	Wild	Wild	Wild	Wild	Mutation
TCGA-FD-A6TA	Wild	Wild	Wild	Wild	Wild	Wild	Wild	Wild
TCGA-FD-A6TB	Wild	Wild	Wild	Wild	Wild	Mutation	Mutation	Wild
TCGA-FD-A6TC	Mutation	Mutation	Wild	Wild	Wild	Wild	Mutation	Wild
TCGA-FD-A6TD	Mutation	Mutation	Wild	Wild	Wild	Wild	Wild	Wild
TCGA-FD-A6TE	Mutation	Mutation	Wild	Wild	Wild	Wild	Wild	Mutation
TCGA-FD-A6TF	Mutation	Mutation	Wild	Wild	Wild	Wild	Wild	Wild
TCGA-FD-A6TG	Wild	Wild	Wild	Wild	Wild	Wild	Wild	Mutation
TCGA-FD-A6TH	Wild	Mutation	Wild	Wild	Wild	Wild	Wild	Wild
TCGA-FD-A6TI	Wild	Wild	Wild	Wild	Mutation	Wild	Mutation	Wild
TCGA-FD-A6TK	Wild	Wild	Wild	Wild	Wild	Wild	Wild	Wild
TCGA-FJ-A3Z7	Mutation	Wild	Wild	Wild	Wild	Wild	Wild	Wild
TCGA-FJ-A3Z9	Wild	Wild	Wild	Wild	Wild	Wild	Wild	Wild
TCGA-FJ-A3ZE	Mutation	Wild	Wild	Mutation	Wild	Wild	Wild	Wild
TCGA-FJ-A3ZF	Mutation	Wild	Wild	Mutation	Wild	Wild	Mutation	Mutation
TCGA-FJ-A871	Wild	Wild	Wild	Wild	Wild	Wild	Wild	Wild
TCGA-FT-A3EE	Wild	Wild	Mutation	Wild	Mutation	Wild	Wild	Wild
TCGA-FT-A61P	Wild	Wild	Mutation	Wild	Wild	Wild	Wild	Mutation
TCGA-G2-A2EC	Wild	Wild	Wild	Wild	Wild	Wild	Wild	Wild
TCGA-G2-A2EF	Wild	Wild	Wild	Wild	Wild	Wild	Wild	Wild
TCGA-G2-A2EJ	Mutation	Wild	Wild	Wild	Wild	Wild	Wild	Mutation
TCGA-G2-A2EK	Wild	Wild	Wild	Wild	Wild	Wild	Wild	Wild
TCGA-G2-A2EL	Mutation	Mutation	Wild	Wild	Wild	Wild	Wild	Mutation
TCGA-G2-A2EO	Mutation	Wild	Wild	Mutation	Wild	Wild	Mutation	Wild
TCGA-G2-A2ES	Mutation	Wild	Mutation	Wild	Wild	Wild	Wild	Wild
TCGA-G2-A3IB	Mutation	Wild	Wild	Wild	Wild	Wild	Wild	Wild
TCGA-G2-A3IE	Mutation	Wild	Wild	Wild	Mutation	Wild	Wild	Wild
TCGA-G2-A3VY	Mutation	Wild	Wild	Wild	Wild	Wild	Wild	Wild
TCGA-G2-AA3B	Mutation	Wild	Wild	Wild	Mutation	Wild	Wild	Wild
TCGA-G2-AA3C	Wild	Wild	Wild	Wild	Mutation	Mutation	Wild	Wild
TCGA-G2-AA3D	Mutation	Wild	Wild	Wild	Wild	Wild	Wild	Wild
TCGA-G2-AA3F	Mutation	Wild	Wild	Wild	Wild	Wild	Wild	Wild
TCGA-GC-A3BM	Wild	Wild	Wild	Mutation	Wild	Wild	Wild	Mutation
TCGA-GC-A3I6	Wild	Wild	Wild	Wild	Wild	Wild	Wild	Wild
TCGA-GC-A3OO	Mutation	Wild	Wild	Wild	Wild	Mutation	Wild	Wild
TCGA-GC-A3RB	Mutation	Wild	Wild	Wild	Wild	Wild	Wild	Mutation
TCGA-GC-A3RC	Mutation	Wild	Mutation	Wild	Wild	Wild	Mutation	Wild
TCGA-GC-A3RD	Wild	Wild	Wild	Wild	Wild	Wild	Wild	Wild
TCGA-GC-A3WC	Mutation	Wild	Wild	Wild	Wild	Wild	Wild	Wild
TCGA-GC-A3YS	Mutation	Mutation	Wild	Wild	Wild	Mutation	Wild	Wild
TCGA-GC-A4ZW	Mutation	Mutation	Wild	Wild	Wild	Mutation	Mutation	Wild
TCGA-GD-A2C5	Mutation	Wild	Wild	Wild	Wild	Wild	Mutation	Wild
TCGA-GD-A3OP	Wild	Wild	Wild	Wild	Wild	Wild	Mutation	Wild
TCGA-GD-A3OQ	Wild	Wild	Mutation	Wild	Wild	Wild	Wild	Mutation
TCGA-GD-A3OS	Mutation	Wild	Wild	Wild	Wild	Wild	Wild	Wild
TCGA-GD-A6C6	Mutation	Wild	Wild	Wild	Mutation	Wild	Mutation	Wild
TCGA-GD-A76B	Wild	Wild	Wild	Wild	Wild	Wild	Mutation	Wild
TCGA-GU-A42P	Mutation	Wild	Wild	Wild	Wild	Wild	Wild	Wild
TCGA-GU-A42Q	Mutation	Wild	Wild	Wild	Wild	Wild	Wild	Wild
TCGA-GU-A42R	Wild	Wild	Wild	Mutation	Wild	Wild	Wild	Wild
TCGA-GU-A762	Mutation	Wild	Wild	Wild	Wild	Wild	Wild	Wild
TCGA-GU-A763	Wild	Wild	Wild	Mutation	Wild	Wild	Wild	Wild
TCGA-GU-A764	Mutation	Wild	Wild	Wild	Wild	Wild	Wild	Wild
TCGA-GU-A766	Mutation	Wild	Wild	Wild	Wild	Mutation	Wild	Wild
TCGA-GU-A767	Mutation	Wild	Wild	Wild	Wild	Mutation	Wild	Wild
TCGA-GU-AATO	Mutation	Mutation	Wild	Wild	Wild	Wild	Wild	Wild
TCGA-GU-AATP	Mutation	Wild	Wild	Wild	Wild	Wild	Mutation	Mutation
TCGA-GU-AATQ	Wild	Wild	Wild	Mutation	Wild	Wild	Wild	Wild
TCGA-GV-A3JV	Wild	Wild	Wild	Wild	Wild	Wild	Mutation	Wild
TCGA-GV-A3JW	Mutation	Wild	Wild	Wild	Wild	Wild	Wild	Wild
TCGA-GV-A3JX	Mutation	Mutation	Wild	Wild	Wild	Wild	Wild	Mutation
TCGA-GV-A3JZ	Mutation	Wild	Wild	Wild	Wild	Wild	Wild	Mutation
TCGA-GV-A3QF	Wild	Wild	Wild	Wild	Wild	Wild	Wild	Wild
TCGA-GV-A3QH	Mutation	Wild	Wild	Wild	Wild	Wild	Wild	Wild
TCGA-GV-A3QI	Wild	Wild	Wild	Wild	Wild	Wild	Wild	Wild
TCGA-GV-A3QK	Wild	Wild	Wild	Wild	Wild	Wild	Wild	Wild
TCGA-GV-A40E	Wild	Wild	Wild	Wild	Mutation	Wild	Wild	Wild
TCGA-GV-A40G	Mutation	Mutation	Wild	Wild	Wild	Mutation	Wild	Wild
TCGA-GV-A6ZA	Wild	Wild	Wild	Wild	Mutation	Mutation	Wild	Wild
TCGA-H4-A2HO	Wild	Wild	Mutation	Wild	Wild	Wild	Wild	Wild
TCGA-H4-A2HQ	Wild	Wild	Wild	Mutation	Wild	Wild	Wild	Wild
TCGA-HQ-A2OE	Wild	Wild	Wild	Wild	Wild	Wild	Wild	Wild
TCGA-HQ-A5ND	Mutation	Wild	Wild	Wild	Wild	Wild	Wild	Wild
TCGA-HQ-A5NE	Mutation	Wild	Wild	Wild	Wild	Wild	Wild	Wild
TCGA-K4-A3WS	Wild	Wild	Wild	Wild	Mutation	Wild	Wild	Wild
TCGA-K4-A3WU	Wild	Wild	Wild	Wild	Mutation	Wild	Wild	Wild
TCGA-K4-A3WV	Wild	Wild	Wild	Wild	Wild	Wild	Wild	Wild
TCGA-K4-A4AB	Mutation	Wild	Wild	Wild	Wild	Wild	Wild	Wild
TCGA-K4-A4AC	Mutation	Wild	Wild	Wild	Wild	Wild	Wild	Wild
TCGA-K4-A54R	Mutation	Mutation	Wild	Wild	Wild	Wild	Wild	Mutation
TCGA-K4-A5RH	Mutation	Mutation	Wild	Wild	Wild	Wild	Wild	Wild
TCGA-K4-A5RI	Mutation	Wild	Wild	Wild	Wild	Wild	Wild	Wild
TCGA-K4-A5RJ	Mutation	Mutation	Wild	Wild	Wild	Mutation	Wild	Wild
TCGA-K4-A6FZ	Mutation	Mutation	Wild	Wild	Wild	Mutation	Wild	Wild
TCGA-K4-A6MB	Mutation	Wild	Wild	Wild	Mutation	Wild	Wild	Wild
TCGA-K4-A83P	Wild	Wild	Wild	Wild	Wild	Mutation	Wild	Wild
TCGA-K4-AAQO	Mutation	Wild	Wild	Wild	Wild	Wild	Wild	Wild
TCGA-KQ-A41N	Wild	Wild	Mutation	Wild	Mutation	Wild	Mutation	Wild
TCGA-KQ-A41O	Mutation	Wild	Wild	Wild	Mutation	Wild	Mutation	Wild
TCGA-KQ-A41P	Mutation	Wild	Wild	Wild	Wild	Wild	Wild	Wild
TCGA-KQ-A41Q	Wild	Mutation	Wild	Wild	Wild	Wild	Wild	Wild
TCGA-KQ-A41R	Wild	Wild	Mutation	Wild	Wild	Wild	Wild	Wild
TCGA-KQ-A41S	Mutation	Wild	Wild	Wild	Wild	Mutation	Wild	Wild
TCGA-LC-A66R	Mutation	Mutation	Wild	Wild	Wild	Wild	Wild	Wild
TCGA-LT-A5Z6	Mutation	Wild	Wild	Wild	Wild	Wild	Wild	Wild
TCGA-LT-A8JT	Wild	Wild	Wild	Mutation	Wild	Wild	Wild	Wild
TCGA-MV-A51V	Wild	Mutation	Mutation	Wild	Mutation	Mutation	Wild	Wild
TCGA-PQ-A6FI	Mutation	Mutation	Wild	Wild	Wild	Wild	Wild	Wild
TCGA-PQ-A6FN	Mutation	Mutation	Wild	Wild	Wild	Wild	Wild	Wild
TCGA-R3-A69X	Wild	Wild	Wild	Wild	Mutation	Wild	Mutation	Mutation
TCGA-S5-A6DX	Wild	Wild	Wild	Wild	Wild	Wild	Wild	Wild
TCGA-S5-AA26	Wild	Wild	Wild	Wild	Mutation	Wild	Wild	Wild
TCGA-SY-A9G0	Wild	Wild	Wild	Wild	Wild	Wild	Wild	Wild
TCGA-SY-A9G5	Wild	Wild	Wild	Wild	Mutation	Mutation	Wild	Wild
TCGA-UY-A78K	Mutation	Wild	Wild	Wild	Wild	Wild	Wild	Wild
TCGA-UY-A78L	Mutation	Mutation	Wild	Wild	Wild	Wild	Wild	Wild
TCGA-UY-A78M	Mutation	Wild	Wild	Wild	Wild	Wild	Wild	Wild
TCGA-UY-A78N	Wild	Wild	Mutation	Mutation	Wild	Wild	Wild	Wild
TCGA-UY-A78O	Mutation	Wild	Wild	Wild	Wild	Wild	Mutation	Wild
TCGA-UY-A78P	Mutation	Wild	Wild	Wild	Wild	Wild	Wild	Wild
TCGA-UY-A8OB	Mutation	Wild	Wild	Wild	Mutation	Wild	Wild	Wild
TCGA-UY-A8OD	Wild	Wild	Wild	Wild	Mutation	Wild	Wild	Wild
TCGA-UY-A9PA	Mutation	Wild	Wild	Wild	Wild	Wild	Wild	Wild
TCGA-UY-A9PB	Mutation	Wild	Wild	Wild	Mutation	Wild	Wild	Mutation
TCGA-UY-A9PD	Mutation	Wild	Wild	Wild	Wild	Wild	Wild	Wild
TCGA-UY-A9PE	Mutation	Wild	Wild	Wild	Wild	Wild	Wild	Mutation
TCGA-UY-A9PF	Wild	Wild	Mutation	Wild	Mutation	Wild	Wild	Wild
TCGA-UY-A9PH	Mutation	Wild	Wild	Wild	Mutation	Wild	Wild	Wild
TCGA-XF-A8HB	Wild	Wild	Wild	Wild	Wild	Wild	Wild	Wild
TCGA-XF-A8HC	Wild	Wild	Wild	Wild	Wild	Mutation	Wild	Wild
TCGA-XF-A8HD	Mutation	Mutation	Wild	Wild	Wild	Wild	Wild	Mutation
TCGA-XF-A8HE	Wild	Wild	Wild	Mutation	Wild	Wild	Wild	Wild
TCGA-XF-A8HF	Mutation	Wild	Wild	Wild	Wild	Wild	Mutation	Wild
TCGA-XF-A8HG	Wild	Wild	Wild	Wild	Mutation	Wild	Wild	Wild
TCGA-XF-A8HH	Mutation	Wild	Wild	Wild	Wild	Wild	Wild	Wild
TCGA-XF-A8HI	Wild	Wild	Wild	Mutation	Mutation	Wild	Wild	Wild
TCGA-XF-A9SH	Wild	Wild	Wild	Wild	Wild	Wild	Wild	Wild
TCGA-XF-A9SI	Mutation	Mutation	Wild	Wild	Mutation	Mutation	Wild	Mutation
TCGA-XF-A9SJ	Wild	Mutation	Mutation	Mutation	Wild	Wild	Wild	Wild
TCGA-XF-A9SK	Mutation	Wild	Wild	Wild	Wild	Wild	Wild	Wild
TCGA-XF-A9SL	Wild	Wild	Wild	Mutation	Wild	Mutation	Wild	Wild
TCGA-XF-A9SM	Mutation	Mutation	Wild	Wild	Wild	Mutation	Wild	Mutation
TCGA-XF-A9SP	Wild	Wild	Wild	Wild	Wild	Wild	Wild	Wild
TCGA-XF-A9ST	Mutation	Mutation	Mutation	Wild	Wild	Mutation	Wild	Wild
TCGA-XF-A9SU	Wild	Wild	Wild	Wild	Wild	Wild	Wild	Wild
TCGA-XF-A9SV	Wild	Wild	Wild	Mutation	Wild	Wild	Wild	Wild
TCGA-XF-A9SW	Wild	Mutation	Wild	Wild	Wild	Wild	Wild	Wild
TCGA-XF-A9SX	Mutation	Mutation	Wild	Wild	Wild	Wild	Wild	Mutation
TCGA-XF-A9SY	Mutation	Wild	Wild	Wild	Wild	Wild	Wild	Mutation
TCGA-XF-A9SZ	Mutation	Mutation	Wild	Wild	Wild	Wild	Wild	Wild
TCGA-XF-A9T0	Mutation	Wild	Mutation	Wild	Wild	Wild	Wild	Wild
TCGA-XF-A9T2	Wild	Wild	Wild	Wild	Wild	Wild	Wild	Wild
TCGA-XF-A9T3	Mutation	Mutation	Mutation	Wild	Wild	Wild	Wild	Wild
TCGA-XF-A9T4	Wild	Wild	Wild	Wild	Wild	Wild	Wild	Wild
TCGA-XF-A9T5	Mutation	Wild	Wild	Wild	Mutation	Wild	Wild	Mutation
TCGA-XF-A9T6	Mutation	Mutation	Wild	Wild	Wild	Wild	Wild	Wild
TCGA-XF-A9T8	Wild	Mutation	Wild	Wild	Mutation	Mutation	Wild	Wild
TCGA-XF-AAME	Wild	Wild	Wild	Wild	Mutation	Wild	Wild	Wild
TCGA-XF-AAMG	Mutation	Wild	Mutation	Wild	Mutation	Wild	Wild	Wild
TCGA-XF-AAMH	Wild	Wild	Wild	Wild	Wild	Wild	Wild	Wild
TCGA-XF-AAMJ	Mutation	Wild	Wild	Wild	Wild	Wild	Wild	Wild
TCGA-XF-AAML	Mutation	Mutation	Wild	Wild	Mutation	Mutation	Wild	Wild
TCGA-XF-AAMQ	Mutation	Wild	Wild	Wild	Wild	Wild	Wild	Wild
TCGA-XF-AAMR	Wild	Wild	Wild	Wild	Wild	Wild	Wild	Wild
TCGA-XF-AAMT	Mutation	Wild	Wild	Wild	Wild	Wild	Wild	Wild
TCGA-XF-AAMW	Mutation	Wild	Wild	Wild	Wild	Wild	Wild	Wild
TCGA-XF-AAMX	Mutation	Wild	Wild	Wild	Wild	Mutation	Wild	Wild
TCGA-XF-AAMY	Wild	Wild	Wild	Wild	Wild	Wild	Wild	Wild
TCGA-XF-AAMZ	Wild	Wild	Wild	Wild	Wild	Wild	Wild	Wild
TCGA-XF-AAN0	Mutation	Mutation	Wild	Wild	Wild	Mutation	Wild	Wild
TCGA-XF-AAN1	Wild	Wild	Wild	Mutation	Wild	Wild	Mutation	Wild
TCGA-XF-AAN2	Wild	Mutation	Wild	Wild	Wild	Mutation	Mutation	Mutation
TCGA-XF-AAN3	Mutation	Wild	Wild	Wild	Wild	Mutation	Wild	Wild
TCGA-XF-AAN4	Wild	Wild	Wild	Wild	Wild	Wild	Wild	Wild
TCGA-XF-AAN5	Wild	Wild	Wild	Wild	Wild	Mutation	Wild	Wild
TCGA-XF-AAN7	Mutation	Mutation	Wild	Wild	Wild	Wild	Wild	Wild
TCGA-XF-AAN8	Wild	Wild	Wild	Wild	Wild	Wild	Wild	Wild
TCGA-YC-A89H	Wild	Wild	Mutation	Wild	Wild	Wild	Mutation	Mutation
TCGA-YC-A8S6	Wild	Wild	Wild	Wild	Wild	Wild	Wild	Wild
TCGA-YC-A9TC	Wild	Wild	Wild	Wild	Mutation	Wild	Wild	Wild
TCGA-YF-AA3L	Wild	Wild	Wild	Wild	Wild	Wild	Wild	Wild
TCGA-YF-AA3M	Mutation	Wild	Wild	Wild	Wild	Wild	Wild	Wild
TCGA-ZF-A9R0	Mutation	Wild	Wild	Wild	Wild	Wild	Mutation	Wild
TCGA-ZF-A9R1	Wild	Wild	Wild	Wild	Wild	Wild	Wild	Wild
TCGA-ZF-A9R2	Wild	Wild	Wild	Mutation	Wild	Wild	Wild	Wild
TCGA-ZF-A9R3	Wild	Wild	Wild	Wild	Wild	Mutation	Wild	Wild
TCGA-ZF-A9R4	Mutation	Wild	Wild	Wild	Wild	Wild	Mutation	Mutation
TCGA-ZF-A9R5	Wild	Wild	Wild	Mutation	Wild	Wild	Wild	Mutation
TCGA-ZF-A9R7	Wild	Wild	Wild	Wild	Wild	Mutation	Mutation	Wild
TCGA-ZF-A9R9	Wild	Wild	Wild	Wild	Wild	Wild	Wild	Wild
TCGA-ZF-A9RC	Mutation	Wild	Mutation	Wild	Mutation	Mutation	Wild	Mutation
TCGA-ZF-A9RD	Mutation	Wild	Wild	Wild	Wild	Wild	Wild	Wild
TCGA-ZF-A9RE	Mutation	Wild	Wild	Mutation	Wild	Wild	Wild	Wild
TCGA-ZF-A9RF	Mutation	Mutation	Wild	Wild	Mutation	Mutation	Wild	Wild
TCGA-ZF-A9RL	Mutation	Wild	Wild	Mutation	Wild	Wild	Wild	Wild
TCGA-ZF-A9RM	Mutation	Wild	Wild	Wild	Wild	Wild	Mutation	Wild
TCGA-ZF-A9RN	Mutation	Wild	Wild	Wild	Wild	Wild	Wild	Wild
TCGA-ZF-AA4R	Wild	Wild	Wild	Wild	Wild	Mutation	Wild	Wild
TCGA-ZF-AA4T	Mutation	Mutation	Wild	Wild	Wild	Wild	Wild	Wild
TCGA-ZF-AA4U	Wild	Wild	Wild	Mutation	Wild	Wild	Wild	Wild
TCGA-ZF-AA4V	Wild	Mutation	Mutation	Wild	Wild	Mutation	Wild	Mutation
TCGA-ZF-AA4W	Mutation	Wild	Wild	Wild	Wild	Wild	Wild	Wild
TCGA-ZF-AA4X	Mutation	Mutation	Wild	Wild	Mutation	Mutation	Mutation	Wild
TCGA-ZF-AA51	Mutation	Wild	Mutation	Wild	Wild	Wild	Wild	Mutation
TCGA-ZF-AA52	Mutation	Wild	Wild	Wild	Wild	Wild	Wild	Wild
TCGA-ZF-AA53	Mutation	Wild	Wild	Wild	Wild	Wild	Wild	Wild
TCGA-ZF-AA54	Mutation	Wild	Wild	Wild	Wild	Wild	Wild	Wild
TCGA-ZF-AA56	Wild	Wild	Wild	Wild	Wild	Wild	Mutation	Wild
TCGA-ZF-AA58	Mutation	Mutation	Wild	Wild	Wild	Wild	Wild	Mutation
TCGA-ZF-AA5H	Mutation	Mutation	Wild	Wild	Wild	Wild	Wild	Wild
TCGA-ZF-AA5N	Wild	Wild	Wild	Wild	Wild	Wild	Mutation	Wild
TCGA-ZF-AA5P	Wild	Wild	Wild	Wild	Wild	Wild	Wild	Wild
