# Supplementary material for: Comprehensive Analysis of N6-methyladenosine Modification Patterns Associated With Multiomic Characteristics of Bladder Cancer
Source: Front Med (Lausanne). 2021 Dec 23;8:757432. doi: 10.3389/fmed.2021.757432 (PMC8733309; doi:10.3389/fmed.2021.757432)
Supplement: Supplementary Table 13 — Detailed m6A gene cluster results of the 901 samples from the merged cohort. [file Data_Sheet_13.ZIP › s-table13-19/s-table18.txt]

Supplementary table 18: Detailed molecular subtypes of individual bladder tumors from the study.
barcode	molecular subtype
TCGA-2F-A9KO	Luminal
TCGA-2F-A9KP	Luminal
TCGA-2F-A9KQ	Luminal
TCGA-2F-A9KR	Luminal
TCGA-2F-A9KT	Luminal
TCGA-2F-A9KW	Luminal
TCGA-4Z-AA7M	Luminal
TCGA-4Z-AA7N	Luminal
TCGA-4Z-AA7O	Luminal
TCGA-4Z-AA7Q	Basal
TCGA-4Z-AA7R	Neuronal
TCGA-4Z-AA7S	Luminal
TCGA-4Z-AA7W	Basal
TCGA-4Z-AA7Y	Luminal
TCGA-4Z-AA80	Luminal
TCGA-4Z-AA81	Basal
TCGA-4Z-AA82	Basal
TCGA-4Z-AA83	Luminal
TCGA-4Z-AA84	Basal
TCGA-4Z-AA86	Basal
TCGA-4Z-AA87	Luminal
TCGA-4Z-AA89	Luminal
TCGA-5N-A9KI	Luminal
TCGA-5N-A9KM	Luminal
TCGA-BL-A0C8	Luminal
TCGA-BL-A13I	Basal
TCGA-BL-A13J	Luminal
TCGA-BL-A3JM	Neuronal
TCGA-BL-A5ZZ	Basal
TCGA-BT-A0S7	Neuronal
TCGA-BT-A0YX	Basal
TCGA-BT-A20J	Basal
TCGA-BT-A20N	Luminal
TCGA-BT-A20O	Basal
TCGA-BT-A20P	Luminal
TCGA-BT-A20Q	Luminal
TCGA-BT-A20R	Luminal
TCGA-BT-A20T	Luminal
TCGA-BT-A20U	Basal
TCGA-BT-A20V	Basal
TCGA-BT-A20W	Luminal
TCGA-BT-A20X	Basal
TCGA-BT-A2LA	Neuronal
TCGA-BT-A2LB	Luminal
TCGA-BT-A2LD	Basal
TCGA-BT-A3PH	Luminal
TCGA-BT-A3PJ	Basal
TCGA-BT-A3PK	Basal
TCGA-BT-A42C	Luminal
TCGA-BT-A42E	Basal
TCGA-BT-A42F	Basal
TCGA-C4-A0EZ	Neuronal
TCGA-C4-A0F0	Basal
TCGA-C4-A0F1	Basal
TCGA-C4-A0F6	Luminal
TCGA-C4-A0F7	Neuronal
TCGA-CF-A1HR	Luminal
TCGA-CF-A27C	Luminal
TCGA-CF-A3MF	Luminal
TCGA-CF-A3MG	Luminal
TCGA-CF-A3MH	Luminal
TCGA-CF-A3MI	Luminal
TCGA-CF-A47S	Luminal
TCGA-CF-A47T	Luminal
TCGA-CF-A47V	Luminal
TCGA-CF-A47W	Luminal
TCGA-CF-A47X	Luminal
TCGA-CF-A47Y	Luminal
TCGA-CF-A5U8	Luminal
TCGA-CF-A5UA	Luminal
TCGA-CF-A7I0	Luminal
TCGA-CF-A8HX	Luminal
TCGA-CF-A8HY	Luminal
TCGA-CF-A9FF	Luminal
TCGA-CF-A9FL	Luminal
TCGA-CF-A9FM	Luminal
TCGA-CU-A0YN	Basal
TCGA-CU-A0YO	Luminal
TCGA-CU-A0YR	Luminal
TCGA-CU-A3KJ	Basal
TCGA-CU-A3QU	Luminal
TCGA-CU-A3YL	Luminal
TCGA-CU-A5W6	Luminal
TCGA-CU-A72E	Basal
TCGA-DK-A1A3	Luminal
TCGA-DK-A1A5	Luminal
TCGA-DK-A1A6	Luminal
TCGA-DK-A1A7	Luminal
TCGA-DK-A1AA	Luminal
TCGA-DK-A1AB	Basal
TCGA-DK-A1AC	Luminal
TCGA-DK-A1AD	Luminal
TCGA-DK-A1AE	Basal
TCGA-DK-A1AF	Luminal
TCGA-DK-A1AG	Luminal
TCGA-DK-A2HX	Luminal
TCGA-DK-A2I1	Luminal
TCGA-DK-A2I2	Basal
TCGA-DK-A2I4	Basal
TCGA-DK-A2I6	Basal
TCGA-DK-A3IK	Luminal
TCGA-DK-A3IL	Luminal
TCGA-DK-A3IM	Basal
TCGA-DK-A3IN	Basal
TCGA-DK-A3IQ	Luminal
TCGA-DK-A3IS	Luminal
TCGA-DK-A3IT	Luminal
TCGA-DK-A3IU	Basal
TCGA-DK-A3IV	Luminal
TCGA-DK-A3WW	Basal
TCGA-DK-A3WX	Basal
TCGA-DK-A3WY	Basal
TCGA-DK-A3X1	Luminal
TCGA-DK-A3X2	Luminal
TCGA-DK-A6AV	Luminal
TCGA-DK-A6AW	Luminal
TCGA-DK-A6B0	Luminal
TCGA-DK-A6B1	Luminal
TCGA-DK-A6B2	Luminal
TCGA-DK-A6B5	Basal
TCGA-DK-A6B6	Luminal
TCGA-DK-AA6L	Basal
TCGA-DK-AA6M	Basal
TCGA-DK-AA6P	Luminal
TCGA-DK-AA6Q	Basal
TCGA-DK-AA6R	Basal
TCGA-DK-AA6S	Basal
TCGA-DK-AA6T	Luminal
TCGA-DK-AA6U	Luminal
TCGA-DK-AA6W	Neuronal
TCGA-DK-AA6X	Luminal
TCGA-DK-AA71	Luminal
TCGA-DK-AA74	Basal
TCGA-DK-AA75	Luminal
TCGA-DK-AA76	Luminal
TCGA-DK-AA77	Luminal
TCGA-E5-A2PC	Basal
TCGA-E5-A4TZ	Luminal
TCGA-E5-A4U1	Luminal
TCGA-E7-A3X6	Basal
TCGA-E7-A3Y1	Luminal
TCGA-E7-A4IJ	Luminal
TCGA-E7-A4XJ	Luminal
TCGA-E7-A519	Luminal
TCGA-E7-A541	Luminal
TCGA-E7-A5KE	Luminal
TCGA-E7-A5KF	Luminal
TCGA-E7-A677	Luminal
TCGA-E7-A678	Luminal
TCGA-E7-A6MD	Luminal
TCGA-E7-A6ME	Luminal
TCGA-E7-A6MF	Luminal
TCGA-E7-A7DU	Luminal
TCGA-E7-A7DV	Basal
TCGA-E7-A7PW	Luminal
TCGA-E7-A7XN	Basal
TCGA-E7-A85H	Luminal
TCGA-E7-A8O7	Luminal
TCGA-E7-A8O8	Luminal
TCGA-E7-A97P	Basal
TCGA-E7-A97Q	Luminal
TCGA-FD-A3B3	Basal
TCGA-FD-A3B4	Basal
TCGA-FD-A3B5	Basal
TCGA-FD-A3B6	Basal
TCGA-FD-A3B7	Basal
TCGA-FD-A3B8	Basal
TCGA-FD-A3N5	Basal
TCGA-FD-A3N6	Basal
TCGA-FD-A3NA	Basal
TCGA-FD-A3SJ	Luminal
TCGA-FD-A3SL	Luminal
TCGA-FD-A3SM	Luminal
TCGA-FD-A3SN	Basal
TCGA-FD-A3SO	Basal
TCGA-FD-A3SP	Basal
TCGA-FD-A3SQ	Luminal
TCGA-FD-A3SR	Luminal
TCGA-FD-A3SS	Basal
TCGA-FD-A43N	Luminal
TCGA-FD-A43P	Luminal
TCGA-FD-A43S	Luminal
TCGA-FD-A43U	Luminal
TCGA-FD-A43X	Luminal
TCGA-FD-A43Y	Basal
TCGA-FD-A5BR	Luminal
TCGA-FD-A5BS	Basal
TCGA-FD-A5BT	Basal
TCGA-FD-A5BU	Basal
TCGA-FD-A5BV	Luminal
TCGA-FD-A5BX	Basal
TCGA-FD-A5BY	Basal
TCGA-FD-A5BZ	Luminal
TCGA-FD-A5C0	Luminal
TCGA-FD-A5C1	Basal
TCGA-FD-A62N	Basal
TCGA-FD-A62O	Luminal
TCGA-FD-A62P	Luminal
TCGA-FD-A62S	Basal
TCGA-FD-A6TA	Luminal
TCGA-FD-A6TB	Luminal
TCGA-FD-A6TC	Luminal
TCGA-FD-A6TD	Basal
TCGA-FD-A6TE	Luminal
TCGA-FD-A6TF	Luminal
TCGA-FD-A6TG	Luminal
TCGA-FD-A6TH	Basal
TCGA-FD-A6TI	Luminal
TCGA-FD-A6TK	Basal
TCGA-FJ-A3Z7	Neuronal
TCGA-FJ-A3Z9	Luminal
TCGA-FJ-A3ZE	Luminal
TCGA-FJ-A3ZF	Luminal
TCGA-FJ-A871	Neuronal
TCGA-FT-A3EE	Basal
TCGA-FT-A61P	Basal
TCGA-G2-A2EC	Luminal
TCGA-G2-A2EF	Basal
TCGA-G2-A2EJ	Basal
TCGA-G2-A2EK	Luminal
TCGA-G2-A2EL	Neuronal
TCGA-G2-A2EO	Luminal
TCGA-G2-A2ES	Basal
TCGA-G2-A3IB	Basal
TCGA-G2-A3IE	Luminal
TCGA-G2-A3VY	Luminal
TCGA-G2-AA3B	Luminal
TCGA-G2-AA3C	Basal
TCGA-G2-AA3D	Luminal
TCGA-G2-AA3F	Luminal
TCGA-GC-A3BM	Luminal
TCGA-GC-A3I6	Basal
TCGA-GC-A3OO	Luminal
TCGA-GC-A3RB	Luminal
TCGA-GC-A3RC	Basal
TCGA-GC-A3RD	Luminal
TCGA-GC-A3WC	Basal
TCGA-GC-A3YS	Basal
TCGA-GC-A4ZW	Luminal
TCGA-GD-A2C5	Luminal
TCGA-GD-A3OP	Luminal
TCGA-GD-A3OQ	Basal
TCGA-GD-A3OS	Neuronal
TCGA-GD-A6C6	Luminal
TCGA-GD-A76B	Luminal
TCGA-GU-A42P	Luminal
TCGA-GU-A42Q	Basal
TCGA-GU-A42R	Luminal
TCGA-GU-A762	Basal
TCGA-GU-A763	Luminal
TCGA-GU-A764	Basal
TCGA-GU-A766	Basal
TCGA-GU-A767	Luminal
TCGA-GU-AATO	Luminal
TCGA-GU-AATP	Luminal
TCGA-GU-AATQ	Basal
TCGA-GV-A3JV	Luminal
TCGA-GV-A3JW	Luminal
TCGA-GV-A3JX	Luminal
TCGA-GV-A3JZ	Neuronal
TCGA-GV-A3QF	Luminal
TCGA-GV-A3QH	Luminal
TCGA-GV-A3QI	Luminal
TCGA-GV-A3QK	Luminal
TCGA-GV-A40E	Basal
TCGA-GV-A40G	Luminal
TCGA-GV-A6ZA	Luminal
TCGA-H4-A2HO	Luminal
TCGA-H4-A2HQ	Luminal
TCGA-HQ-A2OE	Luminal
TCGA-HQ-A5ND	Basal
TCGA-HQ-A5NE	Basal
TCGA-K4-A3WS	Luminal
TCGA-K4-A3WU	Luminal
TCGA-K4-A3WV	Neuronal
TCGA-K4-A4AB	Luminal
TCGA-K4-A4AC	Basal
TCGA-K4-A54R	Luminal
TCGA-K4-A5RH	Basal
TCGA-K4-A5RI	Basal
TCGA-K4-A5RJ	Basal
TCGA-K4-A6FZ	Basal
TCGA-K4-A6MB	Luminal
TCGA-K4-A83P	Luminal
TCGA-K4-AAQO	Luminal
TCGA-KQ-A41N	Luminal
TCGA-KQ-A41O	Luminal
TCGA-KQ-A41P	Luminal
TCGA-KQ-A41Q	Luminal
TCGA-KQ-A41R	Luminal
TCGA-KQ-A41S	Luminal
TCGA-LC-A66R	Basal
TCGA-LT-A5Z6	Luminal
TCGA-LT-A8JT	Luminal
TCGA-MV-A51V	Luminal
TCGA-PQ-A6FI	Basal
TCGA-PQ-A6FN	Basal
TCGA-R3-A69X	Luminal
TCGA-S5-A6DX	Luminal
TCGA-S5-AA26	Luminal
TCGA-SY-A9G0	Luminal
TCGA-SY-A9G5	Basal
TCGA-UY-A78K	Luminal
TCGA-UY-A78L	Basal
TCGA-UY-A78M	Luminal
TCGA-UY-A78N	Luminal
TCGA-UY-A78O	Luminal
TCGA-UY-A78P	Basal
TCGA-UY-A8OB	Basal
TCGA-UY-A8OD	Luminal
TCGA-UY-A9PA	Basal
TCGA-UY-A9PB	Basal
TCGA-UY-A9PD	Luminal
TCGA-UY-A9PE	Luminal
TCGA-UY-A9PF	Luminal
TCGA-UY-A9PH	Luminal
TCGA-XF-A8HB	Luminal
TCGA-XF-A8HC	Luminal
TCGA-XF-A8HD	Basal
TCGA-XF-A8HE	Basal
TCGA-XF-A8HF	Luminal
TCGA-XF-A8HG	Luminal
TCGA-XF-A8HH	Luminal
TCGA-XF-A8HI	Luminal
TCGA-XF-A9SH	Luminal
TCGA-XF-A9SI	Basal
TCGA-XF-A9SJ	Basal
TCGA-XF-A9SK	Luminal
TCGA-XF-A9SL	Luminal
TCGA-XF-A9SM	Basal
TCGA-XF-A9SP	Luminal
TCGA-XF-A9ST	Neuronal
TCGA-XF-A9SU	Luminal
TCGA-XF-A9SV	Luminal
TCGA-XF-A9SW	Luminal
TCGA-XF-A9SX	Basal
TCGA-XF-A9SY	Basal
TCGA-XF-A9SZ	Luminal
TCGA-XF-A9T0	Luminal
TCGA-XF-A9T2	Neuronal
TCGA-XF-A9T3	Basal
TCGA-XF-A9T4	Basal
TCGA-XF-A9T5	Basal
TCGA-XF-A9T6	Basal
TCGA-XF-A9T8	Basal
TCGA-XF-AAME	Basal
TCGA-XF-AAMG	Neuronal
TCGA-XF-AAMH	Neuronal
TCGA-XF-AAMJ	Luminal
TCGA-XF-AAML	Luminal
TCGA-XF-AAMQ	Luminal
TCGA-XF-AAMR	Luminal
TCGA-XF-AAMT	Basal
TCGA-XF-AAMW	Basal
TCGA-XF-AAMX	Luminal
TCGA-XF-AAMY	Luminal
TCGA-XF-AAMZ	Luminal
TCGA-XF-AAN0	Luminal
TCGA-XF-AAN1	Luminal
TCGA-XF-AAN2	Basal
TCGA-XF-AAN3	Basal
TCGA-XF-AAN4	Basal
TCGA-XF-AAN5	Basal
TCGA-XF-AAN7	Neuronal
TCGA-XF-AAN8	Basal
TCGA-YC-A89H	Luminal
TCGA-YC-A8S6	Luminal
TCGA-YC-A9TC	Neuronal
TCGA-YF-AA3L	Luminal
TCGA-YF-AA3M	Luminal
TCGA-ZF-A9R0	Luminal
TCGA-ZF-A9R1	Luminal
TCGA-ZF-A9R2	Luminal
TCGA-ZF-A9R3	Luminal
TCGA-ZF-A9R4	Luminal
TCGA-ZF-A9R5	Luminal
TCGA-ZF-A9R7	Luminal
TCGA-ZF-A9R9	Luminal
TCGA-ZF-A9RC	Luminal
TCGA-ZF-A9RD	Basal
TCGA-ZF-A9RE	Luminal
TCGA-ZF-A9RF	Basal
TCGA-ZF-A9RL	Luminal
TCGA-ZF-A9RM	Luminal
TCGA-ZF-A9RN	Basal
TCGA-ZF-AA4R	Neuronal
TCGA-ZF-AA4T	Luminal
TCGA-ZF-AA4U	Luminal
TCGA-ZF-AA4V	Basal
TCGA-ZF-AA4W	Basal
TCGA-ZF-AA4X	Luminal
TCGA-ZF-AA51	Luminal
TCGA-ZF-AA52	Luminal
TCGA-ZF-AA53	Basal
TCGA-ZF-AA54	Basal
TCGA-ZF-AA56	Basal
TCGA-ZF-AA58	Basal
TCGA-ZF-AA5H	Basal
TCGA-ZF-AA5N	Basal
TCGA-ZF-AA5P	Luminal
