# Supplementary material for: Comprehensive Analysis of N6-methyladenosine Modification Patterns Associated With Multiomic Characteristics of Bladder Cancer
Source: Front Med (Lausanne). 2021 Dec 23;8:757432. doi: 10.3389/fmed.2021.757432 (PMC8733309; doi:10.3389/fmed.2021.757432)
Supplement: Supplementary Table 13 — Detailed m6A gene cluster results of the 901 samples from the merged cohort. [file Data_Sheet_13.ZIP › s-table13-19/s-table19.txt]

Supplementary table 19: Detailed immunotherapy response scores for four different immunotherapy strategies.
barcode	ips_ctla4_neg_pd1_neg	ips_ctla4_neg_pd1_pos	ips_ctla4_pos_pd1_neg	ips_ctla4_pos_pd1_pos
TCGA-XF-AAMH	6	5	6	5
TCGA-G2-A2EF	6	7	7	7
TCGA-C4-A0EZ	6	4	6	4
TCGA-BL-A5ZZ	6	6	6	5
TCGA-DK-A3IN	6	6	6	6
TCGA-E7-A5KE	6	4	5	3
TCGA-DK-AA6R	6	6	6	6
TCGA-XF-AAN4	6	6	6	6
TCGA-K4-A5RI	7	5	6	4
TCGA-XF-A9ST	7	6	6	5
TCGA-HQ-A2OE	7	5	6	5
TCGA-FD-A3B6	7	8	7	8
TCGA-DK-A1AC	7	7	7	7
TCGA-2F-A9KW	7	6	7	6
TCGA-GV-A3JW	7	5	7	4
TCGA-E7-A7DV	7	7	7	6
TCGA-DK-A3X2	7	5	6	4
TCGA-XF-A9SU	7	6	7	6
TCGA-CF-A8HX	7	5	6	4
TCGA-4Z-AA87	7	7	7	6
TCGA-FD-A62O	7	6	7	5
TCGA-GV-A3QF	7	5	6	4
TCGA-CF-A47T	7	5	6	5
TCGA-E5-A4U1	7	5	7	5
TCGA-CF-A3MF	7	5	6	5
TCGA-GU-A764	7	8	6	7
TCGA-BT-A0YX	7	6	7	6
TCGA-DK-A2I2	7	6	7	6
TCGA-XF-A9T8	7	7	7	7
TCGA-FD-A62S	7	6	7	6
TCGA-FD-A5C0	7	6	7	5
TCGA-GU-A42R	7	5	7	5
TCGA-UY-A78M	7	6	7	5
TCGA-FD-A6TH	7	7	7	6
TCGA-XF-A8HE	7	7	7	7
TCGA-FD-A43U	7	6	7	6
TCGA-ZF-A9RC	7	5	6	4
TCGA-4Z-AA86	7	7	7	8
TCGA-2F-A9KT	7	5	6	4
TCGA-FJ-A3ZE	7	5	6	4
TCGA-E7-A4XJ	7	5	6	4
TCGA-ZF-AA4V	7	7	7	7
TCGA-ZF-AA53	7	8	7	7
TCGA-BT-A3PH	7	5	6	4
TCGA-DK-A3IL	7	5	6	5
TCGA-YC-A89H	7	5	6	5
TCGA-CF-A1HS	7	6	7	6
TCGA-FD-A5BU	7	7	7	7
TCGA-XF-AAN8	7	6	7	6
TCGA-GV-A40E	7	7	7	7
TCGA-DK-A1A3	7	6	7	6
TCGA-GV-A3JZ	7	6	7	6
TCGA-G2-AA3C	7	6	6	5
TCGA-BT-A42F	7	7	7	7
TCGA-CF-A8HY	7	6	7	5
TCGA-DK-A2I6	7	7	6	6
TCGA-G2-A2ES	7	7	7	7
TCGA-BT-A3PK	7	6	7	6
TCGA-FD-A62P	7	6	7	6
TCGA-BT-A20J	7	7	7	6
TCGA-S5-A6DX	7	6	7	7
TCGA-XF-A9SY	7	8	7	8
TCGA-4Z-AA84	7	6	6	5
TCGA-CU-A0YR	7	7	7	7
TCGA-BT-A42E	7	7	8	7
TCGA-K4-A54R	7	7	7	7
TCGA-FD-A3B8	7	8	7	8
TCGA-UY-A78N	7	5	7	5
TCGA-UY-A8OC	7	6	7	5
TCGA-XF-A9T0	7	6	7	6
TCGA-FD-A3SP	7	7	7	7
TCGA-FD-A6TF	7	6	6	6
TCGA-DK-AA6W	7	5	6	4
TCGA-CU-A0YN	7	6	7	6
TCGA-GC-A3RD	7	5	7	5
TCGA-FD-A62N	7	8	7	8
TCGA-XF-AAMY	7	5	6	5
TCGA-KQ-A41O	7	5	6	4
TCGA-BL-A13I	7	7	7	7
TCGA-CU-A72E	7	5	6	5
TCGA-DK-A2HX	7	6	7	5
TCGA-UY-A78L	7	6	7	6
TCGA-XF-AAMX	7	6	7	5
TCGA-K4-A3WV	7	6	7	5
TCGA-DK-A3WX	7	7	7	7
TCGA-FD-A3B7	7	8	7	7
TCGA-4Z-AA7S	7	5	7	5
TCGA-C4-A0F7	7	6	7	5
TCGA-E5-A4TZ	7	5	6	4
TCGA-DK-A3IQ	7	6	7	5
TCGA-KQ-A41P	7	6	7	5
TCGA-FT-A3EE	7	6	7	6
TCGA-XF-A9SV	7	5	7	5
TCGA-DK-AA75	7	5	7	5
TCGA-S5-AA26	7	5	7	5
TCGA-GU-A42P	7	5	7	5
TCGA-FD-A3SQ	8	7	8	7
TCGA-YF-AA3M	8	6	7	6
TCGA-4Z-AA82	8	7	7	6
TCGA-FD-A6TB	8	7	8	7
TCGA-XF-AAMG	8	6	7	6
TCGA-CF-A3MG	8	6	7	5
TCGA-LC-A66R	8	9	8	9
TCGA-FD-A43N	8	7	8	6
TCGA-C4-A0F0	8	7	7	7
TCGA-DK-A3IM	8	6	7	5
TCGA-SY-A9G0	8	7	8	6
TCGA-UY-A78O	8	7	8	6
TCGA-FD-A3SL	8	7	8	6
TCGA-DK-AA6S	8	7	8	7
TCGA-FD-A3B5	8	6	7	6
TCGA-FD-A3SM	8	6	7	6
TCGA-DK-A1AE	8	7	8	6
TCGA-FD-A3B3	8	8	8	8
TCGA-CF-A5U8	8	6	8	6
TCGA-XF-AAMW	8	7	8	7
TCGA-ZF-AA58	8	9	8	9
TCGA-BL-A3JM	8	7	8	7
TCGA-FD-A3SN	8	7	7	6
TCGA-ZF-AA51	8	7	8	7
TCGA-GV-A40G	8	6	7	5
TCGA-4Z-AA7M	8	6	7	5
TCGA-GC-A3OO	8	6	7	6
TCGA-K4-A4AC	8	7	7	6
TCGA-DK-AA71	8	6	8	6
TCGA-XF-AAN3	8	6	7	6
TCGA-DK-AA74	8	8	8	8
TCGA-FD-A6TC	8	6	7	5
TCGA-BT-A20V	8	8	7	8
TCGA-CF-A7I0	8	6	8	6
TCGA-2F-A9KQ	8	6	7	5
TCGA-ZF-A9RE	8	6	7	5
TCGA-E7-A7XN	8	9	8	9
TCGA-DK-A3WW	8	9	8	9
TCGA-GD-A3OQ	8	7	7	6
TCGA-DK-A6AW	8	6	7	6
TCGA-XF-A8HH	8	6	7	6
TCGA-DK-A2I1	8	7	8	7
TCGA-XF-A9SK	8	7	8	7
TCGA-ZF-AA5H	8	9	8	9
TCGA-E7-A7PW	8	7	8	6
TCGA-FD-A5C1	8	8	8	8
TCGA-BT-A20U	8	6	8	6
TCGA-XF-AAMJ	8	6	8	6
TCGA-XF-AAMT	8	7	8	7
TCGA-BT-A20X	8	7	8	6
TCGA-E7-A6MD	8	7	8	7
TCGA-FD-A3SO	8	7	7	7
TCGA-XF-A8HC	8	6	8	6
TCGA-CF-A9FL	8	6	8	6
TCGA-FD-A6TG	8	6	7	6
TCGA-E7-A97P	8	8	8	8
TCGA-YC-A8S6	8	7	8	7
TCGA-XF-AAN2	8	9	8	8
TCGA-G2-AA3F	8	6	7	6
TCGA-G2-A2EO	8	7	8	7
TCGA-K4-A83P	8	8	8	8
TCGA-XF-A9T2	8	6	7	6
TCGA-CF-A9FM	8	7	8	6
TCGA-GD-A6C6	8	7	8	6
TCGA-K4-A3WU	8	7	8	7
TCGA-CF-A47Y	8	7	8	6
TCGA-FD-A5BZ	8	6	7	6
TCGA-G2-A2EJ	8	8	8	8
TCGA-G2-A3IE	8	6	8	6
TCGA-ZF-AA4N	8	7	7	7
TCGA-DK-A1A6	8	7	7	7
TCGA-GU-A42Q	8	6	7	5
TCGA-ZF-A9R1	8	6	8	6
TCGA-CF-A3MI	8	6	8	6
TCGA-BT-A20O	8	9	8	9
TCGA-XF-AAN5	8	8	8	8
TCGA-DK-AA6M	8	8	8	7
TCGA-DK-A1AF	8	7	8	7
TCGA-ZF-A9RD	8	8	8	8
TCGA-XF-A9SW	8	6	7	6
TCGA-XF-A9SZ	8	7	8	7
TCGA-XF-A9SI	8	9	9	9
TCGA-FJ-A3Z7	8	7	8	7
TCGA-ZF-AA5N	8	7	8	6
TCGA-BT-A20R	8	6	7	6
TCGA-ZF-AA52	8	6	7	6
TCGA-FD-A3SJ	8	6	8	6
TCGA-DK-A1AG	8	6	8	6
TCGA-UY-A9PB	8	8	8	8
TCGA-XF-A9T4	8	9	8	8
TCGA-FD-A5BR	8	7	8	7
TCGA-HQ-A5NE	8	8	8	7
TCGA-UY-A8OD	8	6	8	6
TCGA-YC-A9TC	8	7	8	7
TCGA-XF-A9T6	8	7	8	7
TCGA-E7-A7DU	8	6	7	5
TCGA-FJ-A3ZF	8	6	7	5
TCGA-FD-A6TA	8	7	8	7
TCGA-4Z-AA7R	8	6	7	5
TCGA-FJ-A3Z9	8	6	7	5
TCGA-DK-A6B0	8	7	8	6
TCGA-ZF-A9RN	8	8	8	8
TCGA-BT-A2LA	8	6	8	5
TCGA-GV-A3QG	8	8	8	8
TCGA-CU-A5W6	8	7	8	6
TCGA-FD-A3SS	8	6	7	6
TCGA-SY-A9G5	8	8	8	8
TCGA-GC-A3YS	8	7	8	7
TCGA-DK-AA6P	8	6	7	5
TCGA-FD-A5BV	8	7	8	6
TCGA-FD-A43X	8	6	8	6
TCGA-C4-A0F6	8	6	7	6
TCGA-XF-A9SL	8	7	8	7
TCGA-FD-A5BY	8	7	8	7
TCGA-CF-A47X	8	7	8	6
TCGA-XF-AAMQ	8	8	8	7
TCGA-GC-A6I1	8	8	8	8
TCGA-BL-A13J	8	6	7	6
TCGA-DK-A1AA	8	6	8	6
TCGA-DK-A3IT	8	6	7	6
TCGA-K4-A5RJ	8	9	8	9
TCGA-DK-A2I4	8	9	8	9
TCGA-UY-A78K	8	8	9	8
TCGA-K4-A6FZ	8	8	8	7
TCGA-FD-A6TK	8	8	8	8
TCGA-2F-A9KP	8	6	7	6
TCGA-YF-AA3L	8	6	8	6
TCGA-K4-A6MB	8	6	7	5
TCGA-KQ-A41N	8	6	7	5
TCGA-K4-A3WS	8	7	8	7
TCGA-BT-A0S7	8	6	8	6
TCGA-HQ-A2OF	8	6	7	5
TCGA-R3-A69X	8	7	8	7
TCGA-XF-AAN0	8	6	7	6
TCGA-CF-A5UA	8	6	8	6
TCGA-FD-A5BS	8	9	8	9
TCGA-H4-A2HQ	8	6	8	6
TCGA-BL-A0C8	8	6	7	5
TCGA-XF-A9SX	8	8	8	8
TCGA-XF-A9SH	8	6	7	5
TCGA-BT-A2LB	8	7	8	7
TCGA-XF-AAN7	8	6	7	6
TCGA-BT-A2LD	8	8	8	7
TCGA-CF-A47S	8	7	8	6
TCGA-BT-A20N	8	6	7	5
TCGA-LT-A5Z6	8	7	8	6
TCGA-XF-AAMZ	8	6	8	6
TCGA-UY-A78P	8	8	8	8
TCGA-BT-A42C	8	6	8	6
TCGA-XF-A8HG	8	6	7	5
TCGA-ZF-A9R2	8	6	8	6
TCGA-DK-AA76	8	6	7	5
TCGA-FD-A6TD	8	8	8	8
TCGA-XF-AAME	8	7	8	7
TCGA-E7-A85H	8	7	8	7
TCGA-G2-A3IB	8	7	8	6
TCGA-ZF-AA54	8	8	8	8
TCGA-GU-AATQ	8	6	8	6
TCGA-XF-A9SM	8	8	8	9
TCGA-DK-A6B5	8	7	8	6
TCGA-DK-A1AB	8	7	8	7
TCGA-DK-A3IU	8	9	8	9
TCGA-GC-A3RC	8	8	8	8
TCGA-KQ-A41R	8	6	8	6
TCGA-DK-AA6L	8	7	8	7
TCGA-FD-A5BT	8	8	8	8
TCGA-XF-A9SJ	8	8	8	8
TCGA-ZF-AA4R	8	7	8	6
TCGA-DK-A6AV	8	6	8	6
TCGA-GU-AATO	8	7	8	7
TCGA-PQ-A6FN	8	6	7	6
TCGA-GU-A766	8	9	8	9
TCGA-4Z-AA7Q	8	8	8	8
TCGA-GD-A3OP	9	7	8	7
TCGA-G2-A2EL	9	7	8	6
TCGA-GV-A3QH	9	8	9	7
TCGA-K4-AAQO	9	7	8	7
TCGA-ZF-A9RL	9	7	8	6
TCGA-CF-A1HR	9	8	9	7
TCGA-GU-AATP	9	8	9	8
TCGA-UY-A9PF	9	7	9	7
TCGA-DK-A1A7	9	7	8	6
TCGA-DK-A3IK	9	7	8	7
TCGA-BT-A20Q	9	8	9	8
TCGA-FD-A43P	9	8	9	9
TCGA-4Z-AA7Y	9	7	9	7
TCGA-FD-A6TI	9	7	8	7
TCGA-DK-AA6U	9	7	8	6
TCGA-E7-A8O7	9	8	8	7
TCGA-DK-A6B2	9	8	9	8
TCGA-CF-A47W	9	7	8	6
TCGA-ZF-AA5P	9	8	9	8
TCGA-G2-A2EC	9	7	9	7
TCGA-GD-A3OS	9	8	9	7
TCGA-HQ-A5ND	9	8	9	7
TCGA-GV-A3JV	9	8	9	8
TCGA-PQ-A6FI	9	8	9	8
TCGA-DK-AA6X	9	8	9	7
TCGA-CU-A3YL	9	7	9	7
TCGA-FD-A3NA	9	8	9	7
TCGA-XF-A8HB	9	7	8	6
TCGA-E7-A8O8	9	7	9	7
TCGA-XF-A8HF	9	7	8	7
TCGA-H4-A2HO	9	7	8	6
TCGA-DK-A1AD	9	8	9	7
TCGA-CU-A3KJ	9	7	8	7
TCGA-5N-A9KM	9	7	9	7
TCGA-GC-A4ZW	9	8	9	8
TCGA-C4-A0F1	9	7	8	7
TCGA-DK-A3WY	9	9	9	10
TCGA-ZF-A9R3	9	8	9	8
TCGA-GV-A3JX	9	8	9	8
TCGA-GC-A3WC	9	10	9	10
TCGA-BT-A20P	9	7	8	6
TCGA-2F-A9KR	9	7	9	7
TCGA-FD-A5BX	9	8	8	7
TCGA-DK-A3X1	9	7	9	7
TCGA-E7-A3Y1	9	7	8	6
TCGA-DK-A3IV	9	9	9	8
TCGA-ZF-A9RF	9	10	9	10
TCGA-E7-A6MF	9	7	8	7
TCGA-G2-AA3D	9	7	9	7
TCGA-FD-A3SR	9	8	9	8
TCGA-CF-A9FF	9	8	9	7
TCGA-E7-A519	9	7	9	7
TCGA-GC-A3I6	9	8	9	8
TCGA-XF-A9SP	9	7	8	7
TCGA-FD-A43S	9	8	9	8
TCGA-GC-A3BM	9	8	9	7
TCGA-4Z-AA7N	9	9	9	9
TCGA-4Z-AA83	9	7	8	7
TCGA-FT-A61P	9	9	8	9
TCGA-ZF-A9RM	9	7	8	6
TCGA-FD-A3B4	9	9	9	8
TCGA-BT-A20W	9	7	9	7
TCGA-CF-A27C	9	7	8	7
TCGA-K4-A4AB	9	7	8	6
TCGA-FD-A3N6	9	8	9	8
TCGA-XF-AAMR	9	7	8	6
TCGA-4Z-AA7W	9	9	10	10
TCGA-XF-AAN1	9	8	9	7
TCGA-E7-A5KF	9	7	8	6
TCGA-GD-A2C5	9	7	8	7
TCGA-G2-A2EK	9	7	8	6
TCGA-4Z-AA80	9	8	9	7
TCGA-XF-A9T3	9	9	9	9
TCGA-DK-AA6Q	9	9	9	8
TCGA-ZF-AA4W	9	8	8	7
TCGA-GU-A762	9	10	9	10
TCGA-FD-A3N5	9	8	8	8
TCGA-ZF-AA56	9	7	8	7
TCGA-CF-A3MH	9	7	8	6
TCGA-E7-A97Q	9	8	9	7
TCGA-MV-A51V	9	7	8	6
TCGA-ZF-A9R9	9	7	8	7
TCGA-FD-A43Y	9	8	8	7
TCGA-E7-A3X6	9	9	9	8
TCGA-E7-A677	9	8	9	8
TCGA-K4-A5RH	9	10	9	10
TCGA-XF-A8HI	9	7	8	7
TCGA-FJ-A871	9	7	8	7
TCGA-GC-A3RB	9	7	8	6
TCGA-GU-A767	9	7	8	6
TCGA-BT-A3PJ	9	9	9	9
TCGA-KQ-A41S	9	7	8	6
TCGA-KQ-A41Q	9	7	8	6
TCGA-UY-A9PH	9	9	9	9
TCGA-G2-A3VY	9	6	8	6
TCGA-UY-A9PE	9	7	8	6
TCGA-XF-AAML	10	10	10	10
TCGA-4Z-AA81	10	10	10	10
TCGA-ZF-A9R4	10	10	10	9
TCGA-E5-A2PC	10	9	10	8
TCGA-UY-A9PA	10	10	10	10
TCGA-CU-A0YO	10	9	10	8
TCGA-DK-A6B1	10	9	10	8
TCGA-G2-AA3B	10	9	10	9
TCGA-E7-A678	10	8	9	7
TCGA-GV-A3QI	10	8	9	7
TCGA-BT-A20T	10	9	9	8
TCGA-CF-A9FH	10	9	10	9
TCGA-DK-A1A5	10	9	9	8
TCGA-ZF-AA4T	10	8	9	8
TCGA-ZF-A9R5	10	9	10	8
TCGA-DK-A6B6	10	9	10	9
TCGA-GV-A6ZA	10	9	10	9
TCGA-GU-A763	10	9	10	8
TCGA-2F-A9KO	10	9	10	9
TCGA-LT-A8JT	10	8	9	7
TCGA-GD-A76B	10	10	10	10
TCGA-XF-A9T5	10	10	10	10
TCGA-DK-AA6T	10	9	9	8
TCGA-XF-A8HD	10	10	10	10
TCGA-E7-A4IJ	10	8	9	8
TCGA-UY-A8OB	10	10	10	10
TCGA-5N-A9KI	10	8	9	8
TCGA-4Z-AA7O	10	9	10	8
TCGA-ZF-AA4U	10	8	10	8
TCGA-ZF-A9R0	10	9	10	8
TCGA-FD-A6TE	10	9	10	9
TCGA-4Z-AA89	10	8	10	8
TCGA-GC-A6I3	10	9	10	9
TCGA-DK-AA77	10	9	10	9
TCGA-CU-A3QU	10	9	10	8
TCGA-GV-A3QK	10	9	10	9
TCGA-UY-A9PD	10	8	10	8
TCGA-E7-A6ME	10	10	10	9
TCGA-DK-A3IS	10	9	10	9
TCGA-E7-A541	10	9	9	9
TCGA-CF-A47V	10	8	9	8
TCGA-ZF-AA4X	10	9	10	8
TCGA-ZF-A9R7	10	10	10	10
